# Supplementary material for: Variation of Soil Bacterial Communities in a Chronosequence of Rubber Tree (Hevea brasiliensis) Plantations
Source: Front Plant Sci. 2017 May 29;8:849. doi: 10.3389/fpls.2017.00849 (PMC5447074; doi:10.3389/fpls.2017.00849)
Supplement: Table S1 — The detail results of 16S rDNA sequences. [file TableS1.xls]

## Sheet: Sheet1
OTU	Squences
OTU1	GTCGAGGATCTTCGGCAATGGGCGCAAGCCTGACCGAGCGACGCCGCGTGCGCGATGAAGGCCTTCGGGTTGTAAAGCGCTGTCGAGGgggAGGAAAGCCCGCAAGGGTTTGACCTATCCCTGGAGGAAGGACGGGCTAAGTTCGTGCCAGCAGCCGCGGTAAGACGAACCGTCCTAACGTTGTTCGGAATCACTGGGCTTAAAGGGCGCGTAGGCGGGCTGCCAAGTCAGGGGTGAAATCTTTCGGCCCAACCGGAAAAGTGCTTCTGATACTGGCAGTCTCGAGGGAGGTAGGGGCGCGTGGAACTATTGGTGGAGCGGTGAAATGCGTAGATATCAATAGGAACGCCGGTGGCGAAAGCGACGCGCTGGACCTTTTCTGACGCTGAGGCGCGAAAG…
OTU2	GTGGGGAATATTGCGCAATGGGCGGAAGCCTGACGCAGCGACGCCGCGTGCGGGATGAAGGCCTTCGGGTTGTAAACCGCTTTCACCAGGGACGAAGCTAACGTGACGGTACCTGGGGAAGAAGCGCCGGCTAACTACGTGCCAGCAGCCGCGGTAATACGTAGGGCGCAAGCGTTGTCCGGAATTATTGGGCGTAAAGAGCTCGTAGGCGGCTGGTCGCGTCTGCTGTGAAATCCCGGGGCTTAACCCCGGGCGTGCAGTGGATACGGGCCGGCTGGAGGCAGGCAGGGGAGAATGGAATTCCCGGTGTAGCGGTGAAATGCGCAGATATCGGGAGGAACACCGGTGGCGAAGGCGGTTCTCTGGGCCTGTACTGACGCTGAGGAGCGAAAGCGTGGG…
OTU3	GTGGGGAATTtttCGCAATGGgggAAACCCTGACGAAGCAACGCCGCGTGGAGGATGAAGGCCTTCGGGTCGTAAACTCCTGTCGACCGGGACGAATGTGGTCCGACCTAACACGTCGGGCCATCGACTGTACCGGTGGAGGAAGCTCCGGCTAACCCTGTGCCAGCAGCCGCGGTAATACAGAGGGAGCAAGCGTTGTTCGGAATTACTGGGCGTAAAGGGCGCGTAGGCGGTCTTGCAAGTCCTGtgtgAAATCCCTCGGCTCAACTGAGGAACTGCACGGGAAACTGCTTGGCTTGAGTTCGGGAGAGGGACGTGGAATTCCGGGTGTAGCGGTGAAATGCGTAGATATCCGGAGGAACACCGGTGGCGAAGGCGGCGTCCTGGACCGATACTGAC…
OTU4	GTGGGGAATATTGGACAATGGGCGCAAGCCTGATCCAGCAATGCCGCGTgtgtgAAGAAGGCCTTCGGGTTGTAAAGCACTTTTATCAGGAGCGAAATGCCATTGGTTAATACCCGGTGGAGCTGACGGTACCTGAGGAATAAGCACCGGCTAACTTCGTGCCAGCAGCCGCGGTAATACGAAGGGTGCAAGCGTTAATCGGAATTACTGGGCGTAAAGCGTGCGTAGGCGGTCTTTTAAGTCTGCTGTGAAATCCCCGGGCTCAACCTGGGAATGGCAGTGGATACTGGGAGGCTAGAGTGTGAgagagGATGGTGGAATTCCCGGTGTAGCGGTGAAATGCGTAGAGATCGGGAGGAACATCAGTGGCGAAGGCGGCCATCTGGCTCAACACTGACG…
OTU5	GTCGAGAATAATTCGCAATGGGCGAAAGCCTGACGATGCGACGCCGTGTGAACGATGAAGGCCTTCGGGTTGTAAAGTTCTGTCGCCTGTGAACAAGGTTGCGTGATGAATAATGATGCAACTTGAGTGTAACAGGAAAGGAAGCACCGGCTAACTCCGTGCCAGCAGCTGCGGTAATACGGAGGGTGCAAGCGTTAGTCGGAATTACTGGGCGTAAAGGGTGCGTAGGCGGGGATGTAAGTCAGATGTGAAaaaCCGAAGCTCAACTTCGGCAGTGCATCTGAAACTGCGTTTCTGGAGGGATAGCGGAGAAAACGGAATTCCACGTGTAGCGGTGAAATGCGTAGATATGTGGAAGAACACCTGTGGCGAAAGCGGTTTTCTAGCTTACCCCTGACG…
OTU6	GTGGGGAATATTGGACAATGGGCGCAAGCCTGATCCAGCAATGCCGCGTGAGTGAGGAAGGCCTTAGGGTTGTAAAGCTCTTTCGCCCGCGACGATGATGACGGTAGCGGGAGAAGAAGCCCCGGCTAACTTCGTGCCAGCAGCCGCGGTAATACGAAGGgggCGAGCGTTGTTCGGATTTACTGGGCGTAAAGGGCgcgcAGGCGGCCGGCTTTGTCAGGCGTGAAAGCCCCGGGCTCAACCTGGGAATGGCGCTTGGGACGGGCTGGCTAGAGATCGGGAGAGGAGCGTGGAATTCCCAGTGTAGAGGTGAAATTCGTAGATATTGGGAAGAACACCGGTGGCGAAGGCGGCGCTCTGGACCGAGACTGACGCTGAGGCGCGAAAGCGTGGGGAGCA…
OTU7	GTGGGGAATCTTGCGCAATGCGCGAAAGCGTGACGCAGCAACGCCGCGTGGgggAAGAAGGCCTTCGGGTTGTAAACCCCTTTCAGTTGGGACGAAGCTCCGCCGGTGAATAGCCGGCCGGAGTGACGGTACCTTCAGAAGAAGCCCCGGCTAACTACGTGCCAGCAGCCGCGGTAATACGTAGGgggCAAGCGTTGTCCGGAATCATTGGGCGTAAAGAGCGTGTAGGCGGCTCGGTAAGTCCGCTCTGAAAGCCCGGGGCTCAACCCCGGGAGGCGGGCGGATACTGTCGGGCTAGAGTCCGGAAGAGGCGAGTGGAATTCCTGGTGTAGCGGTGAAATGCGCAGATATCAGGAGGAACACCAATGGCGAAGGCAGCTCGCTGGGACGGTACTGACG…
OTU8	GTGAGGAATCTTCGTCAATGGGCTATCGCCTGAACGAGCAACGCCGCGTGGAGGATGACGCCTTTCGGGGTGTAAACTCCTTTTCTGGgggACGAGAACGGACGGTACCCCAGGAAGAAGTCTCGGCTAACTACGTGCCAGCAGCCGCGGTAATACGTAGGAGACGAGCGTTGTCCGGAGTTACTGGGCGTAAAGGGCgcgcAGGCGGCCTCCCGCGTGGCTGGTGAAAGCTCCTGGCTTAACTAGGAGAGGTCCAGTCAGACGGGGAGGCTTGAGCGTCGGAGAGGGGCATGGAACTCCGGGTGGAGCGGTGAAATGCGTAGAGATCCGGAAGAACACCAATGGCGAAGGCAGTGCCCTGGCCGACGGCTGACGCTCAGGCGCGAAAGCGTGGGGAGC…
OTU9	GTGGGGAATCTTGCGCAATGGGCGAAAGCCTGACGCAGCGACGCCGCGTGGgggATGACGCTTTTCGGAGTGTAAACCCCTTTCGATCGGGACGAATGCCCCGCAAGGGGAGTGACGGTACCGGTAGAAGAAGCCCCGGCTAACTACGTGCCAGCAGCCGCGGTAAGACGTAGGgggCCAGCGTTGCTCGGAATTACTGGGCGTAAAGGGTTCGTAGGCGGTGCGGAAAGTTGGGAGTGAAATCTCTGGGCTTAACTCAGAGGCTGCTTCCAAAACTTCCGTGCTCGAGTGCGAgagagGTCAGTGGAATTGCAGGTGTAGCGGTGAAATGCGTAGATATCTGCAGGAACACCCGTGGCGAAGGCGGCTGACTGGATCGCAACTGACGCTGAGGAACGA…
OTU10	GTGGGGAATTTTGGACAATGGgggCAACCCTGATCCAGCCATGCCGCGTGAGTGAAGAAGGCCTTCGGGTTGTAAAGCTCTTTCGGACGGAACGAAACGGTTGCGGTGAATAGCCGCGATTACTGACGGTACCGTAAGAAGAAGCACCGGCTAACTACGTGCCAGCAGCCGCGGTAATACGTAGGGTGCGAGCGTTAATCGGAATTACTGGGCGTAAAGCGTGCGCAGGCGGTTCGCCAAGTCAGGTGTGAAATCCCCGGGCTTAACCTGGGAATTGCGCTTGAAACTAGCGGGCTGGAGTGCGGCAGAGGggggTGGAATTCCACGTGTAGCAGTGAAATGCGTAGAGATGTGGAGGAACACCGATGGCGAAGGCAGCCcccTGGGTCGACACTGACG…
OTU11	GTGAGGAATTTTCCGCAATGGGCGAAAGCCTGACGGAGCGACGCCGCGTGTGGGAAGAAGGCCTTCGGGTCGTAAACCACTGTCGAGGgggAAGATATTGACGGTACCCCTGGAGGAAGCCCCGGCTAACTACGTGCCAGCAGCCGCGGTAAGACGTAGGgggCAAGCGTTATTCGGAATTATTGGGCGTAAAGCGCTCGTAGGCGGGACGAGAAGTCTGTGTATAAAGACCTGGGCTCAACTCAGGGAAAGGCACGGATACTCTCGTTCTTGAGGCAATCAGAGGGTGATGGAATTCCCGGTGTAGCGGTGAAATGCGTAGATATCGGGAGGAACACCAGTGGCGAAGGCGATCACCTGGGGTTGTTCTGACGCTGAGGAGCGAAAGCCAGGGGAGCA…
OTU12	GTGGGGAATTTTGCGCAATGGGCTAACGCCTGACGCAGCAACGCCGCGTGGAGGATGAAGGTCTTTGGATTGTAAACTCCTGTCAGCAGGGAAaaaGCGACTCGTGCTCATACCACGGGGAGTTGATTGTACCTGCAGAGGAAGCCCCGGCTAACTCTGTGCCAGCAGCCGCGGTAATACAGAGGgggCAAGCGTTATTCGGAATTATTGGGCGTAAAGGGCGCGTAGGCGGCTTGGCAAGTGGAAGGTGAAATCCCTCGGCTTAACCGAGGAACTGCCTTCCAGACTGCTTTGCTTGAGGCCGGGAGAGGCGAGTGGAATTCCCAGTGTAGCGGTGAAATGCGTAGATATTGGGAGGAACACCAGTGGCGAAGGCGGCTCGCTGGACCGGTTCTGACG…
OTU13	GTGGGGAATATTGGACAATGGgggCAACCCTGATCCAGCGATGCCGCGTGAGTGAAGAAGGCCTTCGGGTCGTAAAGCTCTTTAGTTTGGGAAGAAGGTTGTAGGAGGAAATGCCTGCAACTTGACGGTACCGAAAGAATAAGCACCGGCAAACTCTGTGCCAGCAGCCGCGGTAATACAGAGGGTGCAAGCGTTAATCGGAGTTACTGGGCGTAAAGGGCGCGTAGGCGGTGATATGAGTGTGATGTGAAAGCCCCGGGCTTAACCTGGGAAGTGCATCGCAAACGATATGACTAGAGTACATGAGAGGGTGGCGGAATTTCCGGTGTAGCGGTGAAATGCGTAGAGATCGGAAGGAACGTCAATGGCGAAGGCAGCCACCTGGCATGATACTGACGC…
OTU14	GTGGGGAATTGTTCGCAATGGGCGCAAGCCTGACGACGCAACGCCGCGTGGAGGACGAAGATCTTCGGGTCGTAAACTCCTGTCGAGCGGGAAGAACGCTTCCCGGGTGAATAATCCGGGGAATTGACGGTACCGCTAAAGGAAGCCCCGGCTAACTCCGTGCCAGCAGCCGCGGTAATACGGggggggCAAGCGTTGTTCGGAATTACTGGGCGTAAAGGGCTCGTAGGCGGCCAACTAAGTCGGATGTGAAATCCCCAGGCTTAACCTGGGAACTGCATCCGATACTGGATGGCTTGAATCCGGGAGAGGGATGCAGAATTCCAGGTGTAGCGGTGAAATGCGTAGATATCTGGAGGAATACCGGTGGCGAAGGCGGCATCCTGGACCGGCATTGAC…
OTU15	GTAAGGAATCTTCCACAATGGgggCAACCCTGATGGAGCAACTCCGCGTGCAGGATGAAGGTCTTCGGATCGTAAACTGCTTTTATAAGTGAAGAATATGACTGTAACTTATGAATAAGGATCGGCTAACTACGTGCCAGCAGCCGCGGTCATACGTAGGATCCGAGCGTTATCCGGAGTGACTGGGCGTAAAGAGTTGCGTAGGTGGTTAGTAAAGCGAATAGTGAAACCTGGTGGCTCAACCATACAGACTATTATTCGAACTCACTAACTCGAGAGTAGCAGAGGTAACTGGAATTTCTTGTGTAGGAGTGAAATCCGTAGATATAAGAAGGAACACCAATGGCGTAGGCAGGTTACTGGGCTATTTCTGACACTGAGGCACGAAAGCGTGGGGAG…
OTU16	GTCGAGGATCTTTCGCAATGGGCGCAAGCCTGACGAAGCGACGCTGCGTGAGCGATGAAGGCCTTCGGGTCGTAAAGCTCTTTCGCGCAAGAACAAGGAAGGGATGTGAATAACATTCCAACTTGAGGGTACTGCGTAAAGAAGCACCGGCTAACTCCGTGCCAGCAGCTGCGGTAATACGGAGAGTGCAAGCATTAATCGGAATTATTGGGCGTAAAGGGCGCGTAGGCGGAAaaaTAAGTCAGATGTGAAATTCCGAAGCTCAACTTCGGAGCTGCATTTGAAACTATATTTCTAGAGGATTGACGGAGAAAACGGAATTCCACGTGTAGCGGTGAAATGCGTAGATATGTGGAAGAACACCAGTGGCGAAAGCGGTTTTCTAGTTTATACCTGACG…
OTU17	GCAGGGAATCTTGCGCAATGGGCGAAAGCCTGACGCAGCAACGCCGCGTGGGTGAGGAAGGCCTTCGGGTCGTAAAGCCCTTTTCTGGgggACGAAGTTCTGACGGTACCCCAGGAAGAAGCCACGGCTAACTACGTGCCAGCAGCCGCGGTAATACGTAGGTGGCAAGCGTTGTCCGGAGTTATTGGGCGTAAAGCgcgcgcAGGCGGTGCGGTCAGTCTAGGGTGAAAGCGCCCGGCTTAACTGGGCGAGGGCCTTAGAGACGGCCGCGCTGGAGGGGAGCAGAGGCGAGTGGAATTCCGGGTGTAGTGGTGAAATGCGTAGAGATCCGGAGGAACACCAGTGGCGAAGGCGGCTCGCTGGGCTCAACCTGACGCTGAGGCGCGAAAGCGTGGGGAG…
OTU18	GTGGGGAATCTTGCACAATGGgggCAACCCTGATGCAGCGACGCCGCGTGAGCGATGAAGCCCTTCGGGGTGTAAAGCTCTTTCGGCAGGGAAGATGATGACGGTACCTGCAGAAGCAGCTGCGGCTAACTACGTGCCAGCAGCCGCGGTAATACGTAGGCAGCAAGCGTTGTTCGGAGTTACTGGGCGTAAAGGGTgtgtAGGCGGTTGTTTAAGTTTGGTGTGAAATCTCCCGGCTCAACTGGGAGGGTGCGCCGAATACTGAATGACTCGAGTGCGGGAGAGGAGAGTGGAATTCCTGGTGTAGCGGTGAAATGCGTAGATATCAGGAGGAACACCGGCGGTGTAGACGGCTctctGGACCGTAACTGACGCTGAAACACGAAAGCGTGGGTAGCA…
OTU19	GTCGAGAATCTTCGGCAATGGGCGCAAGCCTGACCGAGCGACGCCGCGTGGAGGACGAAGGCCTTCGGGTTGTAAACTCCTGTCGAGGgggAGGAAGGTCGcgcgAGCGGCTTGACCGATCCCTGGAGGAAGCACGGGCTAAGTTCGTGCCAGCAGCCGCGGTAAGACGAACCGTGCGAACGTTATTCGGAATCACTGGGCTTAAAGCGCGTGTAGGCGGGCGGGAACGTCGGTCGTTGAAATCCcccGGCTCAACCGGGGAATGGGCGCCGAAACGACTCGCCTCGAGGGACGTAGGgggACCTGGAACTTCCGGTGGAGCGGTGAAATGCGTTGAGATCGGAAGGAACGCCCGTGGCGAAAGCGAGGTCCTGGACGTCTTCTGACGCTGAGACGCGA…
OTU20	GTAAGGAATATTGGTCAATGGACGCAAGTCTGAACCAGCCATGCCGCGTGAAGGATGAAGGTCCTCTGGATTGTAAACTTCTTTTACCTGGGAAGAAACCCATAATTTCTATTGTGGTTGACGGTACCAGATGAATAAGCACCGGCTAACTCCGTGCCAGCAGCCGCGGTAATACGGAGGGTGCAAGCGTTATCCGGATTCACTGGGTTTAAAGGGTGCGTAGGTGGGCAGGTAAGTCAGTGGTGAAATCTCCGGGCTTAACCCGGAAACTGCCGTTGATACTATCTGTCTTGAATATAGTGGAGGTGAGCGGAATATGTCATGTAGCGGTGAAATGCTTAGATATGACATAGAACACCCATTGCGAAGGCAGCTCGCTACACTATTATTGACGCTGAG…
OTU21	GTTTGGAATATTCCACAATGGGCGCAAGCCTGATGGAGCGACACCGCGTGAAGGATGAAGGTCTTCGGATCGTAAACTTCTTTAGACCTAGATGAAGATTGCAGGGTGAATAATCCTGCAATTTGACAGTATAGGTAGAATAAGCCACGGCTAACTCTGTGCCAGCAGCCGCGGTAATACAGAGGTGGCAAACGTTGTCCGGATTTATTGGGTGTAAAGGGCATGTAGGTGGCTTTGTAAGTCAAAGGTGAAATGGCCCGGCTCAACCAGGTCATTGCCTTTGAAACTGCAGAGCTTGAGTTCGGAAGAGGAAAGCGGAATTCCCAGTGTAGCGGTGAAATGCGTAGATATTGGGAGGAACACCGGTGGCGAAGGCGGCTTTCTGGTCCGAAACTGACA…
OTU22	GTGGGGAATATTGGACAATGGGCGCAAGCCTGATCCAGCAACGCCGCGTGGAGGACGAAGGTCTTCGGATCGTAAACTCCTGTCAGATGGGACGAACGGTCGGCGGGAAATACCCGGCGGCCTTGACGGTACCATCAGAGGAAGCCCCGGCTAACTCCGTGCCAGCAGCCGCGGTAATACGGAGGgggCGAGCGTTATTCGGAATTATTGGGCGTAAAGGGCGCGTAGGCGGCTTGGTAAGTCAAAGGTGAAATCCCTCGGCTCAACTGAGGAATTGCCTTTGAAACTGCCTGGCTCGAGGCCGGGAGGgggTAGCGGAATTCCCAGTGTAGCGGTGAAATGCGTAGATATTGGGAGGAACACCGGTGGCGAAGGCGGCTACCTGGACCGGTTCTGACG…
OTU23	GTGAGGAATTTTCCGCAATGGGCGCAAGCCTGACGGAGCAACGCCGCGTgtgtgATGAAGTCCTTCGGGATGTAAAGCACTGTCGGAGGGGATGAATAAATGACAGTACCCTCCAAGAAAGCCCCGGCTAACTACGTGCCAGCAGCCGCGGTAATACGTAGGgggCGAGCGTTATCCGGATTTACTGGGCGTAAAGCGCGTGTAGGTGGTTGCGTAAGTTGGTTGTGAAATCTCCCGGCTTAACTGGGAAACTGCAGCCAATACTGCGCGGCTTGAGTGGCAGagagGAAAGTGGAATTCCCGGTGTAGTAGTGAAATGCGTAGATATCGGGAGGAACACCAGCGGCGAAGGCGACTTTCTGGCTGCTAACTGACACTGAGACGCGAAAGCTAGGGGAG…
OTU24	GTCGAGAATTtttCACAATGGGCGCAAGCCTGATGGAGCGACGCCGCGTGGgggATGAATGGCTTCGGCCCGTAAACCCCTGTCATTCGCGATCAAACGTTATTATTTAAAAGATGATGACCTGATAGTAGCGGAAGAGGAAGGGACGGCTAACTCTGTGCCAGCAGCCGCGGTAATACAGAGGTCCCAAGCGTTGTTCGGATTCACTGGGCGTAAAGGGTGCGTAGGTGGTGAGGTAAGTCGGATGTGAAATCTCGGAGCTCAACTCCGAAACTGCATTGGAAACTACCTTGCTCGAGGGTTGGAGGggggACTGGAATGCTTGGTGTAGCAGTGAAATGCGTAGATATCAAGCGGAACACCAGTGGCGAAGGCGAGTCCCTGGACAACTCCTGACAC…
OTU25	GTGAGGAATCTTCGTCAATGGGCGCAAGCCTGAACGAGCAACGCCGCGTGCGGGACGACGGCCTTCGGGTTGTAAACCGCTTTTCACGAGGACGAGACAGGACGGTACTCGTGGAAGAAGCCTCGGCTAACTACGTGCCAGCAGCCGCGGTAATACGTAGGAGGCAAGCGTTGTCCGGAGTTACTGGGCGTAAAGGGCgcgcAGGCGGCCCATCGCGTTCCCGGTGAAAGCGCTCGGCTTAACTGAGCGAGGTTCGGGAAAACGGGTGGGCTTGAGCGTCGGAGAGGGGCATGGAACTCCGGGTGGAGCGGTGAAATGCGTAGAGATCCGGAAGAACACCAATGGCGAAGGCAGTGCCCTGGCCGACTGCTGACGCTCAGGCGCGAAAGCGTGGGGAGC…
OTU26	GTCGAGAATATTCGTCAATGGGCGAAAGCCTGAACGAGCGACGCCGCGTGCAGGATGAAGGTTTTCGGATCGTAAACTGCGGTAGTAGCGTAACAATGCAAATGAGTGCGCTACGGAAAGAGGTGGGTAACTACGTGCCAGCACCAGCGGTAAAACGTAGACCTCAAGCGTTATCCGGATTTATTGGGCGTAAAGCGCGTGTAGGAGGTTTTGCGCGTCTCTTCTTAAAGCCCACCGCCCAACGGTGGAAGTGGAAGAGATACGGCAGGACTCGAGGAGGTTAGAGGAGCATGGAACTCACGGTGTAGGGGTGAAATCCGTTGATATCGTGGGGAACACCAAAGGCGAAGGCAGTGCTCTGGGACCTTCCTGACTCTGAGACGCGAAAGCGTGGGGAGC…
OTU27	GTGGGGAATATTGGGCAATGGGCGCAAGCCTGACCCAGCCATGCCGCGTGAGTGATGAAGGCCTTCGGGTCGTAAAGCTCTGTGGGGAGGGACGAAACAGCCCGGCGCCAATACCGCCGGGCCTTGACGGTACCTCCTTAGCAAGCACCGGCTAACTCCGTGCCAGCAGCCGCGGTAATACGGAGGGTGCAAACGTTGCTCGGAATCATTGGGCGTAAAGCgcgcgTAGGCGGCCCACTAAGTCGGGTGTGAAATCCCTCGGCTCAACCGAGGAAGTGCATTCGAAACTGGAGGGCTTGAATATGGAAGAGGGTCGCGGAATTCCCGGTGTAGAGGTGAAATTCGTAGATATCGGGAGGAACACCAGTGGCGAAGGCGGCGACCTGGGCCAATATTGAC…
OTU28	GTGGGGAATATTGGACAATGGGCGCAAGCCTGATCCAGCAATGCCGCGTGGATGAAGAAGGTCTTCGGATTGTAAAGTCCTTTCGGCGGGGACGATGATGACGGTACCCGCAGAAGAAGCCCCGGCTAACTTCGTGCCAGCAGCCGCGGTAATACGAAGGgggCTAGCGTTGCTCGGAATGACTGGGCGTAAAGGGCGCGTAGGCGGAGTGCTTTGTCGGGCGTGAAATTCCAGGGCTCAACCTTGGGTCTGCGTTCGAGACGGGCATTCTAGAGTTCGGAAGAGGGTCGTGGAATTCCCAGTGTAGAGGTGAAATTCGTAGATATTGGGAAGAACACCGGTGGCGAAGGCGGCGACCTGGTCCGAGACTGACGCTGAGGCGCGAAAGCGTGGGGAGCA…
OTU29	GTGGGGAATATTGGACAATGGgggCAACCCTGATCCAGCGACGCCGCGTgtgtgAAGAAGGCCTGCGGGTTGTAAAGCACTTTTAGTGGGGATGAAAAGCTCAGGGCTAATACCCCTGGGTCTTGACCTAACCCACAGAAaaaGCACCGGCTAACTCTGTGCCAGCAGCCGCGGTAATACAGAGGGTGCGAGCGTTAATCGGAATTACTGGGCGTAAAGCGTGCGTAGACGGTTTCGTAAGTCGGATGTGAAATCCCCGGGCTCAACCTGGGAATTGCATTCGAGACTGCGAGGCTAGGGCGCGGAAGAGGGAAGCGGAATTTCCGGTGTAGCGGTGAAATGCGTAGATATCGGAAGGAACATCAGTGGCGAAAGCGGCTTCCTGGTCCAGCACCGACG…
OTU30	GTGGGGAATTTTGGACAATGGgggCAACCCTGATCCAGCCATGCCGCGTGAGTGAAGAAGGCCTTCGGGTTGTAAAGCTCTTTCGGTGGGAACGAAACGGGGTGTGCGAACAGCACGCACCAATGACGGTACTCACAGAAGAAGCACCGGCTAACTACGTGCCAGCAGCCGCGGTAATACGTAGGGTGCGAGCGTTAATCGGAATTACTGGGCGTAAAGCGTGCGCAGGCGGTTTCACAAGCTAGATGTGAAAGCCCCGGGCTTAACCTGGGAATGGCATTTAGGACTGTGGAGCTCGAGTGCGGCAGAGGGAGGTGGAATTCCACGTGTAGCAGTGAAATGCGTAGAGATGTGGAGGAACACCGATGGCGAAGGCAGCCTCCTGGGCCGACACTGACG…
OTU31	GTCAAGAACATTCGACAATGGACGAAAGTCTGATCGAGCGACGCCGCGTGAAGGAAGAAGGCCTTCGGGTTGTAAACTTCGGTAGCTGGGGAGGAACGCAAGTGACTGTACCCAGCGGAAAGAGGTTGGTAACTACGTGCCAGCACCCGCGGTAATACGTAGACCTCAAGCGTTATCCGGATTTATTGGGCGTAAAGCGCGTGTAGGAGGTTCGGTGCGTCTCTGGTTAAAGATCACTGCTCAACGGTGAAAGTGCCAGGGATACGGCCGGACTAGAGGAGGTTAGAGGTGTGCGGAGCGCACGGTGTAGGGGTGAAATCCGTTGATATCGTGCGAAACACCAAAGGCGAAGGCAGCACACTGGGACTTTCCTGACTCTGAGACGCGAAAGCGTGGGGA…
OTU32	GTAAGGAATATTGGACAATGGAGGCAACTCTGATCCAGCCATGCCGCGTGAAGGATGAATGCGCTATGCGTTGTAAACTTCTTTTATACGGGAAaaaTATCCCGCGTTCTCGCGGGATTGATTGTACTGTAAGAATAAGGGTCGGCTAACTTCGTGCCAGCAGCCGCGGTAATACGAAGGACCCGAGCGTTATCCGGATTTATTGGGTTTAAAGGGTGCGTAGGCGTCCTGGAAAGTTACGGTTGAAATCTCCTTGCTCAACAAGGAAACTGGCCGTAAAACTATCAGGATTGAGTACATTTGAAGCGGGCGGAATGTGTCATGTAGCGGTGAAATGCATAGATATGACACAGAACACCAATTGCGAAGGCAGCTCGCTAAACTGTAACTGACGCTGAG…
OTU33	GTGAGGAATTTTCGTCAATGGgggCAACCCTGAACGAGCAACGCCGCGTGCGGGATGACGGCCTTCGGGTTGTAAACCGCTTTTCTCTGGGACGAGTAAGGACGGTACCAGAGGAATCAGCCTCGGCTAACTACGTGCCAGCAGCCGCGGTAATACGTAGGAGGCAAGCGTTGTCCGGAGTTACTGGGCGTAAAGCGCACGCAGGCGGTCCGTTACGTTCTGGGTGACAGTGCGCGGCTTCACTGCGCAAGGTCCTGGAACACGGGCGGACTTGAGGGCTTCAGAGGGACACGGAATTCCGGGTGGAGTGGTGAAATGCGTAGAGATCCGGAGGAACACCAAAGGCGAAGGCAGTGTCCTGGGAAGTATCTGACGCTCAGGTGCGAAAGCCAGGGGAGC…
OTU34	GTCGGGAATTTTGGGCAATGGgggAAACCCTGACCCAGCAACGCCGCGTGAAGGATGAAGTATTTCGGTATGTAAACTTCGAAAGAATAGGAAGAATTAATGACGGTACTATTTATAAGGTCCGGCTAACTACGTGCCAGCAGCCGCGGTAATACGTAGGGACCAAGCGTTGTTCGGATTTACTGGGCGTAAAGGGCGCGTAGGCGGCATGACAAGTCACTTGTGAAATCTCCGGGCTTAACTCGGAACGGCCAAGTGATACTGTCGCGCTAGAGTGCGGAAGGGGCAATCAGAATTCTTGGTGTAGCGGTGAAATGCGTAGATATCAAGAGGAATACCTGAGGTGAAGACGGGTTGCTAGGCCGACACTGACGCTGAGTGCGCGAAAGCCAGGGGAGC…
OTU35	GTCGAGAGGCTTCGGCAATGGgggAAACCCTGACCGAGCGACGCCGCGTGGgggATGAAGGCCCTTGGGTTGTAAACCCCTTTTATTCGGGAAGAAATGTGATCAGGTGAACAATCTGGTCACTTGACGGTACCGGATGAATAAGCTCCGGCTAACTCCGTGCCAGCAGCCGCGGTAACACGGggggAGCAAGCGTTGTTCGGAATCACTGGGCGTAAAGGGCGTGTAGGCGGTCAGGTAAGTGGGATGTGAAATGCCCCGGCTCACCCGGGGACCGGCATCCCATACTGCTTGGCTTGAGTACGGGAGAGGATGTGGGAATTCCTGGTGTAGCGGTGAAATGCGTAGATATCAGGAGGAACACCGGTGGCGAAGGCGCACATCTGGCCCGATACTGAC…
OTU36	GTGGGGAATATTGGACAATGGGCGCAAGCCTGATCCAGCCATGCCGCGTGAGTGATGAAGGCCTTAGGGTTGTAAAGCTCTTTTATCCGGGACGATAATGACGGTACCGGAGGAATAAGCCCCGGCTAACTTCGTGCCAGCAGCCGCGGTAATACGAAGGgggCTAGCGTTGCTCGGAATCACTGGGCGTAAAGGGCGCGTAGGCGGCGTTTTAAGTCGGgggTGAAAGCCTGTGGCTCAACCACAGAATGGCCTTCGATACTGGGACGCTTGAGTATGGTAGAGGTTGGTGGAACTGCGAGTGTAGAGGTGAAATTCGTAGATATTCGCAAGAACACCGGTGGCGAAGGCGGCCAACTGGACCATTACTGACGCTGAGGCGCGAAAGCGTGGGGAGCA…
OTU37	GTCGAGAATTtttCTCAATGGGCGAAAGCCTGAAGGAGCGACGCCGCGTGGgggATGAATGGCTTCGGCCCGTAAACCCCTGTCATTTGCGAACAAATTGTTTCACCTAACACGTGAAGCATTGATTGTAGCGGAAGAGGAAGGGACGGCTAACTCTGTGCCAGCAGCCGCGGTAATACAGAGGTCCCAAGCGTTGTTCGGATTCACTGGGCGTAAAGGGTGCGTAGGCGGCCAGGTAAGTTTGATGTGAAATCCCGCAGCTCAACTGCGGAACTGCATTGAATACTATTTGGCTCGAGGAATGGAGGGGAGACTGGAATTCTCGGTGTAGCAGTGAAATGCGTAGATATCGAGAGGAACACCAGTGGCGAAGGCGAGTCTCTGGACATTTCCTGACGC…
OTU38	GTCGAGAGGCTTTGGCAATGGgggAAACCCTGACCAAGCGACGCCGCGTGGAGGATGAAGGCCCTTGGGTTGTAAACTCCTTTTGTTGGGGAAGAAATGCGATCAGGTGAACAATCTGGTCGTTTGACGGTACCCGACGAATAAGCTCCGGCTAACTCCGTGCCAGCAGCCGCGGTAACACGGggggAGCAAGCGTTGTTCGGAATCACTGGGCGTAAAGGGCGTGTAGGCGGTCAGGTTAGTGGGACGTGAAATGCCCCGGCTCACCCGGGGACCTGCGTCCCAAACTGCCTGGCTTGAGTATGGGAGAGGATGAGGGAATTCCTGGTGTAGCGGTGAAATGCGTAGATATCAGGAGGAACACCGGTGGCGAAGGCGCTCATCTGGCCCAATACTGAC…
OTU39	GTCGAGGATCATTCGCAATGGGCGAAAGCCTGACGATGCGACGCTGCGTGAGCGATGAAGGCCTTCGGGTCGTAAAGCTCTTTCGCGCAAGAACAAGGAAATGGTGTGAATAGCGCCATGACTTGAGTGTACTGCGTAAAGAAGCACCGGCTAACTCCGTGCCAGCAGCTGCGGTAATACGGAGAGTGCAAGCATTAATCGGAATTATTGGGCGTAAAGGGCGCGTAGGCGGGACGATAAGTCAGATGTGAAATTCCAGAGCTCAACTCTGGAGCTGCATTTGAAACTATCATTCTAGAGGGTTGACGGAGAAAACGGAATTCCACGTGTAGCGGTGAAATGCGTAGATATGTGGAAGAACACCAGTGGCGAAAGCGGTTTTCTAGTTAGTACCTGACG…
OTU40	GTGAGGAATCTTCCGCAATGGGCGCAAGCCTGACGGAGCAACGCCGCGTGGgggACGACGGCCCTCGGGTTGTAAACCCCTTTTCCCCGGGACGAGCGTACGGGACGGTACCGGgggAAGAAGCCTCGGCTAACTACGTGCCAGCAGCCGCGGTAATACGTAGGAGGCGAGCGTTGTCCGGAGTTACTGGGCGTAAAGGGTGCGCAGGCGGCCGCCCGCGTGGggggTGAAATCGCCCGGCTCAACCGGGCGGgggCCccccAGACGGGGCGGCTTGAGGCGCGGAGAGGGGCGCGGAATTCCGGGTGGAGCGGTGAAATGCGTAGAGATCCGGAAGAACACCGACGGCGAAGGCAGCGCCCTGGCCGCCGCCTGACGCTCGGGCACGAAAGCTGGggg…
OTU41	GTAGGGAATCTTCCGCAATGGGCGCAAGCCTGACGGAGCAACGCCGCGTGAGTGATGAAGGCCTTCGGGTTGTAAAACTCTGTCTTCTGTGAAGAACACGCCTGTGAGTGGAATGCTCAGGCTTTGACGGTAACAGAGGAGGAAGCCCCGGCTAACTACGTGCCAGCAGCCGCGGTAATACGTAGGgggCAAGCGTTGTCCGGAATCACTGGGCGTAAAGCgcgcgcAGGCGGTTTCTCACGTCCGGGGTGAAAGCCCAGAGCTCAACTCTGGGACTGCCTTGGATACGGGGAAACTTGAGGATCGGAGAGGCAAGGGGAATTCCACGTGTAGCGGTGAAATGCGTAGAGATGTGGAGGAACACCTGTGGCGAAGGCGCCTTGCTGGCCGATTTCTGAC…
OTU42	GTGGGGAATCTTGCGCAATGCGCGAAAGCGTGACGCAGCAACGCCGCGTGGgggAAGAAGGCTTTCGGGTTGTAAACCCCTTTCAGTTGGGACGAAGCCTCATCGGTGAATAGCCGCGTGGGGTGACGGTACCTTCACAAGAAGCACCGGCTAACTACGTGCCAGCAGCCGCGGTAATACGTAGGGTGCAAGCGTTGTCCGGAATTATTGGGCGTAAAGAGCGTGTAGGCGGCTTGATTAGTCTGCTGTGAAAGTCCAGGGCTCAACCCTGGAATGCCGGTGGATACTGTCAAGCTAGAGTCCGGAAGGGGCGAGTGGAATTCCTGGTGTAGCGGTGAAATGCGCAGATATCAGGAGGAACACCAATGGCGAAGGCAGCTCGCTGGGACGTGACTGACG…
OTU43	GTGGGGAATCTTGCGCAATGGGCGAAAGCCTGACGCAGCAACGCCGCGTGGAGGATGAAGGCCCTTGGGTTGTAAACTCCTGTCGGCTGGGAAGAAATCGTTCGGAGCTAATACCTCCGGACGTTGACTGTACCAGCAAAGGAAGCCCCGGCTAACTCTGTGCCAGCAGCCGCGGTAATACAGAGGgggCTAGCGTTATTCGGAATTATTGGGCGTAAAGGGCGCGTAGGCGGCCACGCGTGTCTTTCGTGAAATCCCTCGGCTTAACTGAGGACGTGCGGAAGAAACTGCGAGGCTCGAGTCCGGGAGAGGggggTGGAATTCCCAGTGTAGCGGTGAAATGCGTAGATATTGGGAGGAACACCGGTGGCGAAGGCGGCCcccTGGACCGGTACTGAC…
OTU44	GTGAGGAATCTTCGTCAATGGgggAGACCCTGAACGAGCAACGCCGCGTGGAGGATGACGCCTTTCGGGGTGTAAACTCCTTTTCTGGgggACGAGACAGGACGGTACCCCAGGAAGAAGTCTCGGCTAACTACGTGCCAGCAGCCGCGGTAATACGTAGGAGACGAGCGTTGTCCGGAGTTACTGGGCGTAAAGGGCgcgcAGGCGGCCAGCCATGtgtgCGGTGAAAGCTCCCGGCTTAACTGGGAGAGGTCCGTGCAAACGGGTTGGCTTGAGCGTCGGAGAGGGGCATGGAATTCCGGGTGGAGCGGTGAAATGCGTAGAGATCCGGAAGAACACCAATGGCGAAGGCAGTGCCCTGGCCGACGGCTGACGCTCAGGCGCGAAAGCGTGGGGAGC…
OTU45	GTAGGGAATATTGCGCAATGGAGGAAACTCTGACGCAGCGACGCCGCGTGGGTGACGAAGGCCTTCGGGTCGTAAAGCCCTGTCGGAAGGGACGAAAAGTATCGTTGATAACACCAGCGGTATATGACGGTACCTTCAGAGGAAGCACCGGCTAACTACGTGCCAGCAGCCGCGGTAATACGTAGGGTGCTAGCGTTGTTCGGAATCATTGGGCGTAAAGCGCGTGTAGGTGGTTTGTTAAGTCGGTTGTGAAATCCCTGGGCTTAACCGAGGAAGTGCATTCGAAACTAGCAGACTAGAGGACGGCAGAGGAAGGTGGAATTCCCAGTGTAGAGGTGAAATTCGTAGATATTGGGAGGAATACCGGCGGCGAAGGCGGCCTTCTGGACCGTTCCTGAC…
OTU46	GTGGgggATATTGCGCAATGGGCGAAAGCCTGACGCAGCGACGCCGCGTGGGTGATGAAGGCCTTCGGGTCGTAAAGCCCTGTCGAGGgggACGAAACGGTTCCGATTGAACAGGTCGGAGCCCTGACGGTACCCCTAAAGGAAGCACCGGCTAACTCCGTGCCAGCAGCCGCGGTAATACGGAGGGTGCGAGCGTTGTTCGGAATCACTGGGCGTAAAGCGCGTGTAGGCGGTCCGCTAAGTCTGGTGTGAAAGCCCGGGGCTCACCcccGGAAGGGCACTGGAAACTGGCGGACTCGAGTCCCGGAGAGGAGGGTGGAATTCCTGGTGTAGCGGTGAAATGCGTAGATATCAGGAGGAACACCGGTGGCGAAGGCGGCCCTCTGGACGGTGACTGAC…
OTU47	GTAAGGGATCTTCCGCAATGGCCGCAAGGCTGACGGAGCGACGCCGCGTGGGTGATGACGGGCTGCGGCCTGTAAAGCCCTGTTGACCGGGAAGAGGGTGGACGGTACCGGTCGAGGAAGCCCCGGCTAACCACGTGCCAGCAGCCGCGGTAAGACGTGGggggCGAGCGTTGTCCGGAATTACTGGGCGTCAAGGGCGTGTAGGCGGGCCGGTAGGCGGCGTGTGGAAGGCGGgggCTCAACCCTCGTAGGTCGCGCCGAACCGCTGGTCTTGGGACGGCGCGGGGCGGGTGGAATGGTCGGAGGAGCGGTGAAATGCGTAGAGCCCGATCAGAACACCGGTGGCGAAGGCGGCCCGCTGGAGCCGGACCGACGCTGAGACGCGAGAGCGTGGGGAGC…
OTU48	GTGGGGAATTTTGCGCAATGGGCTAACGCCTGACGCAGCAACGCCGCGTGGAGGATGAAGGTCTTTGGATTGTAAACTCCTGTCAGCAGGGAAaaaGCAAATTGGCCTAACACGCCAGTGAGTTGATTGTACCTGCAGAGGAAGCCCCGGCTAACTCTGTGCCAGCAGCCGCGGTAATACAGAGGgggCAAGCGTTATTCGGAATTATTGGGCGTAAAGGGCGCGTAGGCGGCTTGGCAAGTGGATGGTGAAATCCCTCGGCTTAACCGAGGAACTGCCGTCCAAACTGCTTTGCTTGAGGCCGGGAGAGGCGAGTGGAATTCCCAGTGTAGCGGTGAAATGCGTAGATATTGGGAGGAACACCAGTGGCGAAGGCGGCTCGCTGGACCGGTTCTGACG…
OTU49	GTGGGGAATCTTGCGCAATGGCCGAAAGGCTGACGCAGCGACGCCGCGTGTGGGAGGAAGCCCTTCGGGGTGTAAACCACTGTTGCCCGGGGCGAAACTCCTCTTTCGAGAGGACTGACGGTACCGGGTGAGGAAGCACCGGCTAACTCCGTGCCAGCAGCCGCGGTAATACGGAGGGTGCGAGCGTTGTCCGGAATCACTGGGCGTAAAGGGCGCGTAGGCGGCGCGAGCAGTCAACGGTGAAAGCCCGGAGCTCAACTCCGGGTCGGCCGTCGATACTCTCGTGCTCGAGCACTGTAGAGGCAGGTGGAATTCCGGGTGTAGCGGTGGAATGCGTAGAGATCCGGAAGAACACCGGTGGCGAAGGCGGCCTGCTGGGCAGTAGCTGACGCTGATGCG…
OTU50	GTCGAGAATCTTCCGCAATGGGCGAAAGCCTGACGGAGCGACGTTACGTGAAGGATGAAGCCCTTCGGGGTGTAAACTTCTTTTATCTGGGAAGAATGCAAATGACTGTACCAGATGAATAAGGGGATCCTAATTCTGTGCCAGCAGGAGCGGTAATACAGAATCCCCGAGCGTTACCCGGATTTATTGGGCGTAAAGAGTCTGTAGGTGGTAAAGTAAGTTGAAAGTTAAAACTCATCGGCTCAACCTTTGAGATGCTTTCAATACTGCTTTGCTTGAGGGCGTTAGAGGCAAACGGAACCGACCAAGTAGGGGTGAAATCCGTTGATATGGTCGGGAACACCAAAAGCGAAGGCAGTTTGCTGGGGCGACCCTGACACTGAgagaCGAAAGCGTGGG…
OTU51	GTGGGGAATATTGGACAATGGgggAAACCCTGATCCAGCGATGCCGCGTGAGTGAAGAAGGCCTTCGGGTCGTAAAGCTCTTTAGGCCGGGACGAAGGGTATGTGGTGAATAGCCATGTATTTTGACGGTACCGGCAGAATAAGCACCGGCAAACTCTGTGCCAGCAGCCGCGGTAATACAGAGGGTGCGAGCGTTAATCGGAGTTACTGGGTGTAAAGGGCGCGTAGGCGGTGAGAAGAGTGTGATGTGAAAGCCCCGGGCTTAACCTGGGAAGTGCATCGCAAACGATCTGACTGGAGTATATGAGAGGGTGGCGGAATTTCCGGTGTAGCGGTGAAATGCGTAGAGATCGGAAGGAACGTCAATGGCGAAGGCAGCCACCTGGCATAATACTGACG…
OTU52	GTTTGGAATTTTGGACAATGGGCGAAAGCCTGATCCAGCGACGCCGCGTGCACGATGAAGGCCTTCGGGTCGTAAAGTGCTTTTGGTGGGGAAaaaTTtttGATTGTACCCACAGAATAAGAGGTTGCTAACTCTGTGCCAGCAGCAGCGGTAATACAGAGACCTCAAGCGTTATCCGGAATCATTGGGCGTAAAGCGTGCCGATAGGTGGTCATGGTAGTTTTGGGTAAAAGCCAGAAGCTCAACTTCTGCGTTTGCTCAAAATACTCCACGACTAGAGGGGCAAAGAGGTGCTTGGAACGAATGGTGTAGTAGTGAAATGCGTTGATATCATTCGGAACACCGAAAGCGAAGGCAGAGCACTGGGTGCCACCTGACACTGCTAGGACGAAAGCGTGG…
OTU53	GTTTGGAATTTTGGACAATGGACGAAAGTCTGATCCAGCGACGCCGCGTGGACGATGAAGGCCTTCGGGTTGTAAAGTCCTTTTGCTCGGGAACAATTtttGAGCGTACCGAgagaATAAGAGGTTGCTAACTCTGTGCCAGCAGCAGCGGTAATACAGAGACCTCAAGCGTTATCCGGAATCATTGGGCGTAAAGCGTACCGACAGGTGGTTTACAAAGTCAGAGGTGAAATCTCAAGGCTCAACCTTGAGTCTGTCCTTTGATACTTGTGAACTAGAGGGGCAAAGAGGAAGCTGGAACGAACGGTGTAGTAGTGAAATGCGTTGATATCGTTCGGAACACCGATAGCGTAGGCAGGCTTCTGGGTGCCACCTGACACTGCTAGGACGAAAGCGTGG…
OTU54	GTGGGGAATTTTGCGCAATGGgggAAACCCTGACGCAGCAACGCCGCGTGAGTGATGAAGGCCTTCGGGTCGTAAAGCTCTGTCAGAGGGGAAGAAATGAAAGTAGCTAATACCTGCTTTTCTTGACGGTACCCTCAAAGGAAGCACCGGCTAACTCCGTGCCAGCAGCCGCGGTAATACGGAGGGTGCAAGCGTTGTTCGGATTTATTGGGCGTAAAGCGCGTGTAGGCGGTCTCTTAAGTCTGATGTGAAAGCCCTGGGCTCAACCCAGGAAGTGCATTGGATACTGGGAGACTTGAATACGGGAGAGGGTAGTGGAATTCCTAGTGTAGGAGTGAAATCCGTAGATATTAGGAGGAACACCGGTGGCGAAGGCGGCTACCTGGACCGATATTGACG…
OTU55	GTGAGGAATCTTCCGCAATGGGCGCAAGCCTGACGGAGCAACGCCGCGTGGAGGATGACGGCCTTCGGGTTGTAAACTCCTTTTCTGTGGGACGAGGTGTACGGACGGTACCACAGGAAGAAGTCTCGGCTAACTACGTGCCAGCAGCCGCGGTAATACGTAGGAGACGAGCGTTGTCCGGAGTTACTGGGCGTAAAGGGTGCGCAGGCGGCGGTGCGCGTGTGCGGTGAAATCTCCTGGCTCAACTGGGAGGgggCCGTGCAGACGGTGCCGCTTGAGGGTCGGAGAGGGGCGTGGAATTCCGGGTGGAGCGGTGAAATGCGTAGAGATCCGGAGGAACACCGACGGCGAAGGCAGCGCCCTGGCCGACGACTGACGCTCAGGCACGAAAGCTGGggg…
OTU56	GTCGAGAATCTTCGGCAATGGGCGCAAGCCTGACCGAGCGACGCCGCGTGGAGGATGAAGGCCTTCGGGTTGTAAACTCCTGTCGAGGgggAGGAAGTCCCGGCGCAGAGTCGGGATTGACCTAGCCCTGGAGGAAGCACGGGCTAAGTTCGTGCCAGCAGCCGCGGTAAGACGAACCGTGCGAACGTTATTCGGAATCACTGGGCTTAAAGCGCGTGTAGGCGGGCCAGCACGTCGGGCGCTGAAATCCcccGGCTCAACCGGGGAACGGGCACCGATACGACTGGCCTGGAGGGGAGTAGGgggACCTGGAACTTCCGGTGGAGCGGTGAAATGCGTTGAGATCGGAAGGAACGCCCGTGGCGAAAGCGAGGTCCTGGGCTCTTACTGACGCTGAGA…
OTU57	GTGAGGAATTTTCCGCAATGGGCAAAAGCCTGACGGAGCAACGCCGCGTGCAGGAGGACGCTTTTCGGAGTGTAAACTGCTTTTCTGTGGGACGAGCGAGGACGGTACCACAGGAAGAAGCCCCGGCTAACTACGTGCCAGCAGCCGCGGTAATACGTAGGgggCGAGCGTTGTCCGGAGTTACTGGGCGTAAAGGGCGCGTAGGCGGTGCGGCGCGTTTTGGGTGACAGCGGATGGCTTAACTATCCGAGCATGCGAAAGACGGTCGCACTTGAGGGTTCGAGAGGGACACGGAATTCCGGGTGGAGTGGTGAAATGCGTAGAGATCCGGAGGAACACCGAAGGCGAAGGCAGTGTCCTGGCGAACGACTGACGCTGAGGAGCGAAAGCCAGGGGAGC…
OTU58	GTGGGGAATCTTGCACAATGGGCGAAAGCCTGATGCAGCGACGCCGCGTGGgggATGAAGCTTCTCGGAGTGTAAACCCCTTTCGACCCGGACGAATACCTCGCAAGAGGGGTGACGGTACGGGTATAAGAAGCCCCGGCTAACTACGTGCCAGCAGCCGCGGTAAGACGTGGggggCCAGCGTTGCTCGGAATTACTGGGTGTAAAGGGTCAGTAGGCGGTGTGGCAAGTCGGGAGTGAAATCTCTGGGCTTAACTCAGAGACTGCTTCCGAAACTGCTGTGCTTGAGTATGGGAGAGGCGCGTGGAATTGCAGGTGTAGCGGTGAAATGCGTAGATATCTGCAGGAACACCCGTGGCGAAAGCGGCgcgcTGGACCATAACTGACGCTGAATGACGA…
OTU59	GTGAGGAATTTTCGTCAATGGgggAAACCCTGAACGAGCAACGCCGCGTGCAGGAAGAAGGTTTTCGGATCGTAAACTGCTTTTCTGTGGGAAGagagagGACGGTACCACAGGAACAAGCCCCGGCTAACTACGTGCCAGCAGCCGCGGTAATACGTAGGgggCAAGCGTTGTCCGGATTTATTGGGCGTAAAGGGCGCGTAGGCGGTCTACCAGGTTTCAAGTGACAGGTCGGGGCTTAACTCCGGCAGTACTGGGAAAACGGGTAGACTTGAGGACTTCAGAGGGACGCGGAATTCCAGGTGGAGCGGTGAAATGCGTAGAGATCTGGAAGAACACCGAAGGCGAAGGCAGGGTCCTGGGAAGTATCTGACGCTGAGGCGCGAAAGCCAGGGGAGC…
OTU60	GTGGGGAATCTTGCACAATGGgggAAACCCTGATGCAGCGACGCCGCGTGAGCGATGAAGCCCTTCGGGGTGTAAAGCTCTTTCGGCAGGGAAGATTATGACGGTACCTGCAGAAGCAGCTGCGGCTAACTACGTGCCAGCAGCCGCGGTAATACGTAGGCAGCGAGCGTTGTTCGGAGTTACTGGGCGTAAAGGGTgtgtAGGCGGCCTTCTAAGTTTGGTGTGAAATCTCCCGGCTCAACCGGGAGGGTGCGCCGAAGACTGGAGGGCTAGAGTGCGGGATGGGAGAGTGGAATTCCTGGTGTAGCGGTGAAATGCGTAGATATCAGGAGGAACACCTGTGGTGTAGACGGCTctctGGACCGCCACTGACGCTGAGACACGAAAGCGTGGGTAGCA…
OTU61	GTGAGGAATATTGGTCAATGGACGCAAGTCTGAACCAGCCATGCCGCGTGAAGGATGAAGGCCTTCTGGGTTGTAAACTTCTTTTATGTGGGAAGAAACCCCTGATTTCTATTAGGGCCGACGGTACCACAGGAATAAGCACCGGCTAACTCCGTGCCAGCAGCCGCGGTAATACGGAGGGTGCAAGCGTTATCCGGATTCACTGGGTTTAAAGGGTgtgtAGGCGGGCATTTAAGTCAGTGGTGAAATCTCCAGGCTCAACCTGGAAACTGCCATTGATACTATTTGCCTTGAATACTGTTGAGGTGGGCGGAATATGTCATGTAGCGGTGAAATGCATAGATATGACATAGAACACCAATTGCGAAGGCAGCTCACTAAGCAGGCATTGACGCTGAG…
OTU62	GTGGGGAATATTGGACAATGGgggCAACCCTGATCCAGCAATGCCGCGTgtgtgAAGAAGGCCTTCGGGTTGTAAAGCACTTTAGGCTGGGAGGAAGGAGTGTAGTTTAAGAGACAACATTCTTGACTGTACCAGAAGAATAAGCACCGGCTAACTCTGTGCCAGCAGCCGCGGTAATACAGAGGGTGCGAGCGTTAATCGGAATTACTGGGCGTAAAGGGCGCGTAGGTGGTTACATAAGCTAGATGTGAAATCCCTGGGCTTAACCTAGGAAGGTCATCTAGGACTGtgtgACTGGAGTACGGTAGAGGGTAGAGGAATTTCCGGTGTAGCGGTGAAATGCGTAGATATCGGAAGGAACACCAGTGGCGAAGGCGGCTACCTGGACTGACACTGACA…
OTU63	GTCGAGAGGCTTTGTCAATGGgggAAACCCTGAACAAGCGACGCCGCGTGAGGGATGAAGGCCTTTGGGTTGTAAACCTCTGTTGCTCGGGAAGAAACGCCGGTGGGTGAATAATCCGCCGGCTTGACGGTACCGGGTGAGGAAGCTCCGGCTAACTCCGTGCCAGCAGCCGCGGTAATACGGggggAGCAAGCGTTGTTCGGAATTACTGGGCGTAAAGGGCGCGTAGGCGGTCAGGTCAGTGAGATGTGAAATCCTCCGGCTCACCCGGAGACATGCATCTCATACTGCTTGACTAGAGTACGGGAGAGGAATCGGGAATTCCAGGTGTAGCGGTGAAATGCGTAGATATCTGGAGGAACACCGGTGGCGAAGGCGCGATTCTGGCCCGTTACTGAC…
OTU64	GTAAGGAATATTGGTCAATGGACGAAAGTCTGAACCAGCCATGCCGCGTGGAGGATGAAGGTCCTCTGGATTGTAAACTTCTTTTATCTGGGAAGAAATCCATCTTTTCTTGGGTGGTTGACGGTACCAGATGAATAAGCACCGGCTAACTCCGTGCCAGCAGCCGCGGTAATACGGAGGGTGCAAGCGTTATCCGGATTCACTGGGTTTAAAGGGTGCGTAGGTGGGCAGGTAAGTCAGTGGTGAAATCCTGTAGCTTAACTACAGAACTGCCATTGATACTATTTGTCTTGAATACCCTGGAGGTGAGCGGAATATGTCATGTAGCGGTGAAATGCTTAGATATGACATAGAACACCCATTGCGAAGGCAGCTCACTACGGGAATATTGACGCTGAG…
OTU65	GTAGGGAATCTTCCGCAATGGGCGAAAGCCTGACGGAGCGACGCCGCGTGTGGGATGAAGTCTTTCGGGATGTAAACCACTGTCGGAGGGGAAGAGAACGGACGGTACCCTCCAAGAAAGCCCCGGCTAACTACGTGCCAGCAGCCGCGGTAATACGTAGGgggCAAGCGTTACCCGGATTTATTGGGCGTAAAGCGCGTGTAGGCGGCAGGTCAAGCGTGATGTGAAATCTCCGGGCTCAACCCGGAAACTGCATTGCGAACTGGCCCGCTAGAGTGCAGGAGAGGGAAGCGGAATTCTCGGTGTAGCGGTGAAATGCGTAGATATCGAGAGGAACACCAGTGGCGAAGGCGGCTTCCTGGCCTGTTACTGACGCTGAGACGCGAAAGCGTGGGGAGC…
OTU66	GTGGGGAATATTGGACAATGGGCGCAAGCCTGATCCAGCAATGCCGCGTgtgtgAAGAAGGCCTTCGGGTTGTAAAGCACTTTTATCAGGAGCGAAATACTACCGGCTAATACCCGGTGGGGCTGACGGTACCTGAGGAATAAGCACCGGCTAACTTCGTGCCAGCAGCCGCGGTAATACGAAGGGTGCAAGCGTTAATCGGAATTACTGGGCGTAAAGCGTGCGTAGGCGGTGATTTAAGTCTGCTGTGAAATCCCCGGGCTCAACCTGGGAATGGCAGTGGATACTGGATCGCTAGAGTGTGATAGAGGATGGTGGAATTCCCGGTGTAGCGGTGAAATGCGTAGAGATCGGGAGGAACATCAGTGGCGAAGGCGGCCATCTGGATCAACACTGACG…
OTU67	GTGGGGAATCTTGGACAATGGgggAAACCCTGATCCAGCCATGCCGCGTGAGTGATGAAGGCCTTCGGGTTGTAAAGCTCTTTCGCACGCGACGATGATGACGGTAGCGTGAGAAGAAGCCCCGGCTAACTTCGTGCCAGCAGCCGCGGTAATACGAAGGgggCTAGCGTTGTTCGGAATTACTGGGCGTAAAGCgcgcgTAGGCGGTCATGTAAGTCAGGGGTGAAATCCCAGAGCCTAACTCTGGAACGGCCTTTGAGACTGCGTGGCTAGAGAACGGAAGAGGTGAGTGGAATTCCCAGTGTAGAGGTGAAATTCGTAGATATTGGGAAGAACACCGGTGGCGAAGGCGGCTCACTGGTCCGTTTCTGACGCTGAGGCGCGAAAGCGTGGGGAGCA…
OTU68	GTGGGGAATCTTGCGCAATGCGCGAAAGCGTGACGCAGCAACGCCGCGTGGgggAAGAAGGCCTTCGGGTTGTAAACCCCTTTCAGTTGGGACGAAGCTCTGGCGGTGAATAGCCGTTTGGAGTGACGGTACCTTCAGAAGAAGCCCCGGCTAACTACGTGCCAGCAGCCGCGGTAATACGTAGGgggCAAGCGTTGTCCGGAATCATTGGGCGTAAAGAGCGTGTAGGTGGCTCGGTAAGTCCGCTGTGAAAGTCCAGGGCTCAACCCTGGAATGCCGGTGGAAACTGTCGAGCTAGAGTCCGGAAGAGGCGAGTGGAATTCCTGGTGTAGCGGTGAAATGCGCAGATATCAGGAGGAACACCAATGGCGAAGGCAGCTCGCTGGGACGGTACTGACA…
OTU69	GTAGGGAATTTTCCACAATGGGCGAAAGCCTGATGGAGCAACGCCGCGTGCAGGATGAAGGCCTTCGGGTTGTAAACTGCTTTTGTTAGCGAAGATTATGACAGTAGCTAACGAATAAGGATCGGCTAACTCCGTGCCAGCAGCCGCGGTCATACGGAGGATCCAAGCGTTATCCGGAATTACTGGGCGTAAAGAGTTGCGTAGGTGGCATGGAAAGCGAGCAGTGAAAGCACCCCGCTCAACGGGGTATACATTGCTCGAACTTCCAAGCTAGAGGGTGAgagagGTAGATGGAATTCCTAGTGTAGGGGTAAAATCCGTTGATATTAGGAGGAACACCGATGGCGTAGGCAGTCTACTGGCTCATTTCTGACACTAAGGCACGAAAGCGTGGGGAGC…
OTU70	GTTTGGAATTTTGGACAATGGACGAAAGTCTGATCCAGCGACGCCGCGTGGACGATGAAGGCCTTCGGGTTGTAAAGTCCTTTTGCTAGGGAACAATATTTTGAGCGTACCTAGAGAATAAGAGGTTGCTAACTCTGTGCCAGCAGCAGCGGTAATACAGAGACCTCAAGCGTTATCCGGAATCATTGGGCGTAAAGCGTACCGACAGGTGGTTTACAAAGTCAGAAGTGAAATCTTTAAGCTTAACTTAGAGACTGTCTTTTGAAACTTGTAAACTAGAGGGGCAAAGAGGAAGCTGGAACCAGCGGTGTAGTAGTGAAATGCGTTGATATCGCTGGGAACACCAATAGCGTAGGCAGGCTTCTGGGTGCCACCTGACACTGCTAGGACGAAAGCGTG…
OTU71	GTGGGGAATCTTGCGCAATGGACGAAAGTCTGACGCAGCGACGCCGCGTGGGTGAAGAAGGCCTTCGGGTTGTAAAGCCCTGTCGAGTGGGAAaaaTGGTATCTGGAATAATACGCCAGGTAATTGATGGTACCACTAGAGGAAGCACCGGCTAACTCCGTGCCAGCAGCCGCGGTAATACGGAGGGTGCAAGCGTTGTTCGGAATTATTGGGCGTAAAGGGCAGGTAGGTGGTCTTGAAAGTCTACTGTGAAATCCCCGAGCTTAACTTGGGAAGTGCGGTGGATACTCCAAGACTAGAGTGCTGGAGGGGTGCGTGGAATTCCCGGTGTAGCGGTGAAATGCGTAGATATCGGGAGGAACACCAGAGGCGAAGGCGGCGCACTGGACAGCAACTGAC…
OTU72	GTGGGGAATATTGGACAATGGgggCAACCCTGATCCAGCCATGCCGCGTGAGTGATGAAGGCCTTCGGGTTGTAAAGCTCTTTTGGCGGGGACGATGATGACGGTACCCGCAGAATAAGCCCCGGCTAACTTCGTGCCAGCAGCCGCGGTAAGACGAAGGgggCTAGCGTTGTTCGGAATTACTGGGCGTAAAGCGCGTGCAGGCGGTTGCCAAAGTCGGGTGTGAAAGCCTTGAGCTCAACTCAAGAATTGCACTCGATACTTGGTGACTAGAGGACCGGAGAGGATAGTGGAATTCCCAGTGTAGTGGTGAAATACGTAGAGATTGGGAAGAACACCAGTGGCGAAGGCGGCTATCTGGACGGTTACTGACGCTGAGACGCGAAAGCGTGGGGAGCA…
OTU73	GTGGGGAATTTTGCGCAATGGGCGAAAGCCTGACGCAGCAACGCCGCGTGAAGGATGAAATCCCTCGGGATGTAAACTTCGTAAGCATGGGAAGAAATCAATGACGGTACCATGCGTAAGCCCCGGCTAACTCCGTGCCAGCAGCCGCGGTAATACGGggggggCAAGCGTTGTTCGGAATTACTGGGCGTAAAGGGCGCGTAGGCGGCCCAATCAGTCGGGCGTGAAAGCTCTGGGCTTAACCCAGAAATGTCGTTCGATACTGTTGGGCTAGAGTGTGGAAGAGGCTACTGGAATTCCGTgtgtAGCGGTGAAATGCGTAGATATACGGAGGAACACCTGCGGCGAAGGCGGGTAGCTGGGCCAACACTGACGCTGATGCGCGAAAGCTAGGGGAGC…
OTU74	GTGGGGAATTTTGCGCAATGGgggAAACCCTGACGCAGCAACGCCGCGTGGAGGATGAAGTCCCTTGGGATGTAAACTCCTTTCGATCGGGACGATTATGACGGTACCGGAAGAAGAAGCACCGGCTAACTCTGTGCCAGCAGCCGCGGTAATACAGAGGGTGCAAGCGTTGTTCGGAATTATTGGGCGTAAAGGGCGCGTAGGCGGTGCGGTAAGTCTGTAGTGAAATCTCTGGGCTCAACTCAGAGTCTGCTATAGAAACTGCCGTGCTTGAGTGTGGGAGAGGTGAGTGGAATTCCCGGTGTAGCGGTGAAATGCGTAGATATCGGGAGGAACACCTGTGGCGAAAGCGGCTCACTGGACCACAACTGACGCTGAGGCGCGAAAGCTAGGGGAGCA…
OTU75	GCGAGGAATATTGCACAATGGGCGCAAGCCTGATGCAGTAACGCCGCGTGAGGGATGAAGACCTTCGGGTTGTAAACCTCTTTTCAATGAGACGAGTGAGGACGGTATCATTGGAATCAGTCTCGGCTAACTACGTGCCAGCAGCCGCGGTAAGACGTAGGAGGCGAGCGTTATCCGGATTCACTGGGCGTAAAGCGCATGTAGGCGGTTGGACAAGTCCTTATTGAAAGCCCCTGGCTCAACTGGgggAGGCATGAGGAGACTGTACGACTGGAGGGCAGGAGAGGTCGGTGGAACTCCCGGTGTAGCGGTGGAATGCGTAGAGATCGGGAAGAACATCAGTGGCGAAGGCGACCGACTGGGCTGCACCTGACGCTGAAATGCGAAAGTGTGGGGAGC…
OTU76	GTAAGGGATATTGCGCAATGGGCGAAAGCCTGACGCAGCAACGCCGCGTGGAGGAAGACGGCCTTCGGGTTGTAAACTCGTTTTGCGTCTGACAAGGAAGGATGGTAGGACGCGAAGAAGTCACGGCTAACTACGTGCCAGCAGCCGCGGTAAAACGTAGGTGGCAAGCGTTATCCGGATTTACTGGGCGTAAAGGGTGTGCAGGCGGGACGCCAAGTGGTGTATGAAAGCCTCCGGCTCAACCGGGGAAGGTTATGCCAGACTGGCGTTCTGGAGTGCGAgagagGGGCATGGAATTCCGGGTGTAGTGGTGAAATGCGTAGAGATCCGGAGGAACCCCAGAGGCGAAGGCGGTGCCCTGGCTCGCAACTGACGCTCATACACGACAGCATGGGGAGC…
OTU77	GTAGGGAATTGTTCGCAATGGGCGCAAGCCTGACGACGCAACGCCGCGTGGAGGATGAAGATCTTCGGGTCGTAAACTCCTTTCGATCGAGACGAATGAACTTCGGACGAACAATCCGGAGAAATGACGGTACCGAgagaAGAAGCCCCGGCTAACTCCGTGCCAGCAGCCGCGGTAATACGGggggggCAAGCGTTGTTCGGAATTACTGGGCGTAAAGGGCTTGTAGGTGGCCAACTAAGTCAGACGTGAAATCCCTCGGCTTAACCGGGGAACTGCGTCTGATACTGGATGGCTTGAGTTTGGGAGAGGGATGCGGAATTCCAGGTGTAGCGGTGAAATGCGTAGATATCTGGAGGAACACCGGTGGCGAAGGCGGCATCCTGGACCAATACTGAC…
OTU78	GTCGAGAATTtttCTCAATGGGCGAAAGCCTGAAGGAGCGACGCCGCGTGGgggATGAAGGGCTTCGGCCCGTAAACCCCTGTCATTTGCGAACAAACCTCATGGTTGAACAGATCATGAGCTGATTGTAGCGAAAGAGGAAGGGACGGCTAACTCTGTGCCAGCAGCCGCGGTAATACAGAGGTCCCAAGCGTTGTTCGGATTCACTGGGCGTAAAGGGTGCGTAGGTGGCAGGGTAAGTTTGATGTGAAATCTCCGGGCTTAACCCGGAAACTGCATTGAATACTATCCTGCTCGAGGATTGGAGGggggACTGGAATACTTGGTGTAGCAGTGAAATGCGTAGATATCAAGTGGAACACCAGTGGCGAAGGCGAGTCCCTGGACAACTCCTGACAC…
OTU79	GTTAGGAATTTTGGGCAATGGGCGCAAGCCTGACCCAGCAACGCCGCGTGGGTGACGAAGGCCTTCGGGTTGTAAAGCCCTTtttGAGGGGAAGATGATGACGGTACCCTCCGAAGAAGCACCGGCTAACTACGTGCCAGCAGCCGCGGTAATACGTAGGGTGCGAGCGTTGCCCGGATTTATTGGGCGTAAAGGGCGCGTAGGCGGTGAGATGCGTCTGTTGTGAAATCGCCCGGCTCAACTGGGCGGGGTCAGCGGATACGGTCTCACTTGAGCAAGCTAGGgggCAATGGAATTCCCGGTGTAGTGGTGGAATGCGTAGATATCGGGAGGAACACCAGTGGCGAAGGCGGTTGCCTGGGGCTTTGCTGACGCTGAGGCGCGAAAGCGTGGGGAGCG…
OTU80	GTCGGGAATTTTGCGCAATGGGCGAAAGCCTGACGCAGCAACGCCGCGTGAGGGATGAAGGCCTTCGGGTTGTAAACCTCTTTTCTCAGGGACGATGATGACGGTACCTGAGGAATAAGTCACGGCTAACTACGTGCCAGCAGCCGCGGTAATACGTAGGTGGCTAGCGTTGTCCGGATTTACTGGGCGTAAAGAGCgcgcAGGCGGTCGTTCAAGTCGAGTGTGAAAGCCcccGGCTCAACTGGGGAGGGTCACTCGATACTGATCGACTCGAAGGCAGGAGAGGGAAGCGGAATTCCCGGTGTAGTGGTGAAATGCGTAGATATCGGGAGGAACACCAGTGGCGAAGGCGGCTTTCTGGCCTGCTCTTGACGCTGAGGCGCGAAAGCTAGGGTAGCA…
OTU81	GTGAGGAATTTTCGGCAATGGgggCAACCCTGACCGAGCAACGCCGCGTGCAGGAGGACGCTTTTCGGAGTGTAAACTGCTTTTGTCTGGGAAGagagTGGACGGTACCAGAGGAAGAAGCCCCGGCTAACTACGTGCCAGCAGCCGCGGTAATACGTAGGgggCGAGCGTTGTCCGGAGTTACTGGGCGTAAAGGGCATGCAGGCGGTCAGGCGCGTTTTGtgtgACAGCGGATGGCTTAACTATCCGAGGATACGAGATACGGCGTGACTTGAGAGCGCGAGAGGGACACGGAATTCCGGGTGGAGTGGTGAAATGCGTAGAGATCCGGAGGAACACCGAAGGCGAAGGCAGTGTCCTGGCGCGTATCTGACGCTGAGGTGCGAAAGCCAGGGGAGC…
OTU82	GCCGAGAATATTCGACAATGGGCGCAAGCCTGATCGAGCGATACCGCGTGGTGGATGAAGTGCTTCGGCACGTAAACACCTTTTATGAGGGAAGAAGTTATTGACATTACCTCATGAATAAGGGGCTCCTAACTCTGTGCCAGCAGGAGCGGTAATACAGAGGCCCCGAGCGTTACCCGGAATTACTGGGCGTAAAGAGTGCGTAGGTGGTCGTGTTAGTCGTTCGTTAAATCCTCCCGCTCAACGGGAGATCGGCGAGCGAAACGGCACAACTAGagagCGTGAGAGGTGAATGGAACTCATGGTGTAGGGGTGAAATCCGTTGATATCATGGGGAACACCGAAAGCGAAGGCAATTCACTGGCGCGTTTCTGACACTCAAGCACGAAAGCGTGGGTA…
OTU83	GTGGGGAATTTTGCGCAATGGGCGAAAGCCTGACGCAGCAACGCCGCGTGAGTGAAGAAGGCCTTTGGGTCGTAAAGCTCTTTTCCAGGGGACGAGGCTGACGCTACCTTGGGAATAAGCACCGGCCAACTCCGTGCCAGCAGCCGCGGTAATACGGAGGGTGCAAGCGTTGTTCGGATTTACTGGGCGTAAAGGGCGTGTAGGCGGAAGGGCAAGCTGAGGGTGAAATCCCCGGGCCTAACCCGGGACGTGCTTTCAGAACTGCCCATCTTGAGGGAGCCAGAGGCAGGTGGAATTCCAGGTGTAGAGGTGAAATTCGTAGAGATCTGGAGGAACACCGGCGGCGAAGGCGGCCTGCTGGGGCTTCCCTGACGCTGAGGCGCGAAAGCGTGGGTAGCA…
OTU84	GTAGGGAATATTGCGCAATGGAGGAAACTCTGACGCAGCGACGCCGCGTGGGTGATGAAGGCCTTCGGGTCGTAAAGCCCTGTCGGAAGGGAAGAAACATGGTATGGCTAACATCCATACCACTTGACGGTACCTTTAGAGGAAGCACCGGCTAACTACGTGCCAGCAGCCGCGGTAATACGTAGGGTGCTAGCGTTGTTCGGAATCATTGGGCGTAAAGCGCGTGTAGGCGGTTAGTTAAGTCGGTTGTGAAATCCCTGGGCTTAACCGAGGAAGTGCATCCGAAACTGACTAGCTGGAAGATGGTAGAGGAAGGTGGAATTCCAAGTGTAGAGGTGAAATTCGTAGATATTTGGAGGAATACCGGCGGCGAAGGCGGCCTTCTGGGCCATTCTTGAC…
OTU85	GTGAGGAATTTTCGGCAATGGGCGCAAGCCTGACCGAGCAACGCCGCGTGCAGGAGGACGCTTTTCGGAGTGTAAACTGCTTTTCTGGTCGACGAGGATGGACGGTAGATCAGGAAGAAGCCCCGGCTCACTACGTGCCAGCAGCCGCGGTAAGACGTAGGgggCGAGCGTTGTCCGGAGTTACTGGGCGTAAAGGGCCGGTAGGCGGTGCGAGGCGTTGCGGCTGACAGGCGGTGGCTTAACTGCCGCAGGAGTCGCAAAACGGTCGCACTGAGAGGGCCTCAGAGGGACATGGAAGTCCGGGTGGAGCGGTGAAATGCGTAGAGATCCGGAGGAACACCAAAGGCGAAGGCAGTGTCCTGGGAGGTGCCTGACGCTGAGCGGCGAAGGCCAGGGGAG…
OTU86	GTCGAGGATCTTCGGCAATGGGCGCAAGCCTGACCGAGCGACGCCGCGTGTGCGATGAAGGCCTTCGGGTTGTAAAGCACTGTCGAGGgggAGGAAGCCGCAAGGTTGACCTATCCCTGGAGGAAGCACGGGCTAAGTTCGTGCCAGCAGCCGCGGTAAGACGAACCGTGCGAACGTTGTTCGGAATCACTGGGCTTAAAGGGCGCGTAGGCGGCTGATCAAGTCTGGGGTGAAATCTTTCGGCTTAACCGGAAAAGTGCCTGAGATACTGATCAGCTGGAGGGAGATAGGGGAAGCTGGAACTTCCAGTGGAGCGGTGAAATGCGTTGATATTGGAAGGAACTCCGGTGGCGAAAGCGAGCTTCTGGATCTCTTCTGACGCTGAGGCGCGAAAGCCAG…
OTU87	GCAAGGGATTTTCCGCAATGGgggCAACCCTGACGGAGCAACGCCGCGTGCGGGACGACGCCTCTTGGGGTGTAAACCGCTTTTGCCGGGGACGAGAACGGACGGTACCCGGCGAATCAGGACCGGCTAACTACGTGCCAGCAGCCGCGGTAATACGTAGGGTCCGAGCGTTGTCCGGAGTGACTGGGCGTAAAGCgcgcgcAGGCGGCCTGTTAGGCACGACGTGAAAGCCCCGGGCTCAACCCGGGAGGGTCGTCGTGAACCGGCGGGCTTGAGGCCGGTAGAGGTGGGTGGAACTCCTGGTGGAGTGGTGAAATGCGTAGAGATCAGGAAGAACACCCGTGGCGAAGGCGGCCCACTGGGCCGGTACTGACGCTGAGGCGCGAAGGCGTGGGGAGC…
OTU88	GTGGGGAATATTGGACAATGGGCGCAAGCCTGATCCAGCAATGCCGCGTGAGTGATGAAGGCCTTAGGGTTGTAAAGCTCTTTCGGCGGGGACGATGATGACGGTACCCGCAGAAGAAGCCCCGGCTAACTTCGTGCCAGCAGCCGCGGTAATACGAAGGgggCTAGCGTTGTTCGGAATTACTGGGCGTAAAGGGCGCGTAGGCGGCCTTGCAAGTCAGAAGTGAAAGCCCCGGGCTCAACCTGGGAATTGCTTTTGATACTGCGAGGCTTGAGTTCGGGAGAGGTGAGTGGAATTCCCAGTGTAGAGGTGAAATTCGTAGATATTGGGAAGAACACCAGTGGCGAAGGCGGCTCACTGGACCGACACTGACGCTGAGGCGCGAAAGCGTGGGGAGCA…
OTU89	GTTAGGAATCTTGCGCAATGGACGAAAGTCTGACGCAGCGACGCCGCGTGCGGGATGAAGGCCCTCGGGTTGTAAACCGCTTTCAGCAGGGACGAAATTGACGGTACCTGCAGAAGAAGCCCCGGCCAACTACGTGCCAGCAGCCGCGGTAATACGTAGGgggCAAGCGTTGTCCGGATTTATTGGGCGTAAAGAGCTCGTAGGTGGTTTGGTAAGTCGGATGTGAAATCTCCAGGCTCAACCTGGAGGGGTCATTCGATACTGCCATGACTAGAGGTCGGTAGGGGAGTGTGGAATTCCTGGTGGAGCGGTGAAATGCGCAGATATCAGGAGGAACACCCGTAGCGAAGGCGGCACTCTGGGCCGATTCTGACACTGAGGAGCGAAAGCGTGGGGAGC…
OTU90	GTGGGGAATCTTGCACAATGGgggAAACCCTGATGCAGCGACGCCGCGTGAGCGATGAAGCCCTTCGGGGTGTAAAGCTCTTTCGACAGGGACGATAATGACGGTACCTGGAGAAGAAGCTGCGGCTAACTACGTGCCAGCAGCCGCGGTAATACGTAGGCAGCAAGCGTTGTTCGGAATTACTGGGCGTAAAGAGTgtgtAGGCGGTTCTCTAAGTTCGGTGTGAAATCTCCCGGCTTAACTGGGAGGGTGCGCCGGAAACTGGAGAGCTTGAGTATGGGAGAGGAAAGCGGAATTCCTGGTGTAGCGGTGAAATGCGTAGATATCAGGAGGAACACCTGCGGTGTAGACGGCTTTCTGGACCATCACTGACGCTGAGACACGAAAGCGTGGGGAGCA…
OTU91	GTAAGGGATATTGCGCAATGGGCGAAAGCCTGACGCAGCAACGCCGCGTGGAGGAAGAAGGCCTTCGGGTCGTAAACTCGTTTTGTGGCTGAGGAAGACTGACCGTAGGCCACGAAGAAGTCACGGCTAACTACGTGCCAGCAGCCGCGGTAAAACGTAGGTGGCGAGCGTTATCCGGATTTACTGGGCGTAAAGGGTGTGCAGGCGGGGTGTCAAGTGGTGTATGAAAGGgggCGGCTCAACTGCCCTATGTTATGCCAGACTGGCATTCTAGAGGACCAAACAGGGCTGTGGAATTCCGGGTGTAGTGGTGAAATGCGTAGAGATCCGGAGGAACCCCAGAGGCGAAGGCGGCAGCCTGGTTGGCTCCTGACGCTCGGACACGACAGCATGGGGAGC…
OTU92	GTGGGGAATTTTGGACAATGGgggCAACCCTGATCCAGCAATGCCGCGTgtgtgAAGAAGGCCTTCGGGTTGTAAAGCACTTTTGTCCGGAAAGAAAACGTTCGAGCTAATATCTTGAGCGGATGACGGTACCGGAAGAATAAGCACCGGCTAACTACGTGCCAGCAGCCGCGGTAATACGTAGGGTGCGAGCGTTAATCGGAATTACTGGGCGTAAAGCGTGCGCAGGCGGTCTGTTAAGACCGATGTGAAATCCCCGGGCTTAACCTGGGAACTGCATTGGTGACTGGCAGGCTTTGAGTATGGCAGAGGggggTAGAATTCCACGTGTAGCAGTGAAATGCGTAGAGATGTGGAGGAATACCGATGGCGAAGGCAGCCcccTGGGCCAATACTGAC…
OTU93	GTGAGGAATATTGGTCAATGGGCGAGAGCCTGAACCAGCCAAGTAGCGTGAAGGATGACTGCCCTATGGGTTGTAAACTTCTTTTATAAAGGAATAAAGTCGGGTATGGATACCCGTTTGCATGTACTTTATGAATAAGGATCGGCTAACTCCGTGCCAGCAGCCGCGGTAATACGGAGGATCCGAGCGTTATCCGGATTTATTGGGTTTAAAGGGAGCGTAGATGGATGTTTAAGTCAGTTGTGAAAGTTTGCGGCTCAACCGTAAAATTGCAGTTGATACTGGATATCTTGAGTGCAGTTGAGGCAGGCGGAATTCGTGGTGTAGCGGTGAAATGCTTAGATATCACGAAGAACTCCGATTGCGAAGGCAGCCTGCTAAGCTGCAACTGACATTGAG…
OTU94	GTGAGGAATTTTCCGCAATGGAGGCAACTCTGACGGAGCAACGCCGCGTGCAGGAGGACGCGCTTCGGCGTGTAAACTGCTTTTCCCAGGGACGAGGATGGACGGTACCTGGGGAAGAAGCCCCGGCTAACTACGTGCCAGCAGCCGCGGTAATACGTAGGgggCGAGCGTTGTCCGGAGTTACTGGGCGTAAAGGGCATGCAGGCGGCGGCgcgcgTTTCGCGTGACAGCGGATGGCTTAACTGTCCGAGGGTGCGAAAGACGGCGCGGCTGGAGGGCCAGagagGGACACGGAATTCCGGGTGGAGTGGTGAAATGCGTAGAGATCCGGAGGAACACCGAAGGCGAAGGCAGTGTCCTGGCTGGTACCTGACGCTGAGGTGCGAAAGCCAGGGGAGC…
OTU95	GTAGGGAATCTTGCACAATGGGCGCAAGCCTGATGCAGCGATGCCGCGTGAGGGATGAAGGCCTTCGGGTCGTAAACCTCTTTCAGTAGGGAAGAAGCCACGGGACACCGTGGTGACGGTACCTGCAGAAGAAGCCCCGGCTAACTACGTGCCAGCAGCCGCGGTAAAACGTAGGgggCGAGCGTTGCCCGGATTCACTGGGCGTAAAGCGGGTGTAGGCGGTCCATTAAGTCGGATGTGAAATCTCACGGCCCAACCGTGGAATTGCATCCGAAACTGGTGGACTTGAGGACGGTAGAGGCAGGTGGAATACCGGGTGTACCGGTGAAATGGGCAGATATCCGGTGGAACACCAGTGGCGAAGGCGGCCTGCTGGGCCGTTCCTGACGCTGAGACCCG…
OTU96	GTCGAGAATCTTCGGCAATGGGCGCAAGCCTGACCGAGCGACGCCGCGTGGAGGACGAAGGCCTTCGGGTTGTAAACTCCTGTCGAGGgggAAGAAGGGCCGCAAGGCCTTGACTGATCCCTGGAGGAAGCACGGGCTAAGTTCGTGCCAGCAGCCGCGGTAAGACGAACCGTGCGAACGTTATTCGGAATCACTGGGCTTAAAGCGCGTGTAGGCGGGACGGCACGTCGGTCGCTGAAATCCcccGGCTCAACCGGGGAACGGGCGCCGATACGACCGTCCTGGAGGGACGTAGGgggACCTGGAACTTCCGGTGGAGCGGTGAAATGCGTTGAGATCGGAAGGAACGCCCGTGGCGAAAGCGAGGTCCTGGACGTTTTCTGACGCTGAGACGCGAAA…
OTU97	GTGAGGAATTTTCGGCAATGGgggAAACCCTGACCGAGCAACGCCGCGTGCAGGATGACGGCCTTCGGGTTGTAAACTGCTTTTCTCTGAGACGAGTAAGGACGGTATCAGAGGAATCAGCCTCGGCTAACTACGTGCCAGCAGCCGCGGTAATACGTAGGAGGCGAGCGTTATCCGGAATTACTGGGCGTAAAGCGCACGCAGGCGGTCTGCCAAGTTCAGGGTGACAGTTTCCGGCTTAACCGGGAAAGGACTTTGAAAACTGGTAGACTTGAGAGCGAgagagGAACATGGAACTCCAGGTGTAGTAGTGAAATGCGTAGATATCTGGAAGAACACCAAAGGCGAAGGCAATGTTCTGGCTCGTTTCTGACGCTCAGGTGCGAAAGCCAGGGGAGC…
OTU98	GTGAGGAATTTTCGGCAATGGGCGCAAGCCTGACCGAGTAACGCCGCGTGCAGGAAGAAGCGCTTCGGCTTGTAAACTGCTTTTCTGCGGGACGAATAAGGACGGTACCGCAGGAAGAAGCCCCGGCTAACTACGTGCCAGCAGCCGCGGTAAGACGTAGGgggCGAGCGTTGTCCGGAATTATTGGGCGTAAAGGGCACGCAGGCGGTCTGTCAAGTTCGAGATAACAGTCACCAGCTTCACTGGTGAAGGGCCTCGAAAACTGATGGACTTGAGGGCCAGagagGGACCTGGAATTCCGGGTGGAGCAGTGAAATGCGTAGAGATCCGGAGGAATACCAAAGGCGAAAGCAGGGTCCTGGCTGGTACCTGACGCTGAGGTGCGAAAGCTAGGGGAGC…
OTU99	GTCAGGAATATTGCGCAATGGAGGAAACTCTGACGCAGCGACGCCGCGTGGGTGATGAAGGCCTTCGGGTCGTAAAGCCCTGTCGGAGGGGAAGAAAAGCGGTCTGGCTAATATCCAGGCCGCTCTTGACGGTACCCTCAAAGGAAGCACCGGCTAACTCCGTGCCAGCAGCCGCGGTAAGACGGAGGGTGCAAGCGTTGTTCGGATTGACTGGGCGTAAAGGGCGTGTAGGCGGTTGGTCAAGTCTGGTGTGAAAGCCCGGGGCTCAGCTCCGGAAGTGCATCGGAAACTAGCCGACTGGAGCGCGATAGAGGAGGGTGGAATTCCTGGTGTAGCGGTGAAATGCGTAGATATCAGGAGGAACACCGGCGGCGAAGGCGGCCCTCTGGATCGTTGCTG…
OTU100	GTAAGGAATATTGGTCAATGGACGCAAGTCTGAACCAGCCATGCCGCGTGGAGGATGAAGGCCCTCTGGGTTGTAAACTTCTTTTATTGGGGAAGAAACCGGACCTTTCCAGGACCGTTGACGGTACTCAATGAATAAGCACCGGCTAACTCCGTGCCAGCAGCCGCGGTAATACGGAGGGTGCAAGCGTTATCCGGATTCACTGGGTTTAAAGGGTGCGTAGGTGGGCAGGTAAGTCAGTGGTGAAATCTCTGGGCTTAACCCAGAAACTGCCGTTGATACTATCTGTCTTGAATATAGTGGAGGTGAGCGGAATATGTCATGTAGCGGTGAAATGCTTAGATATGACATAGAACATCGATTGCGAAGGCAGCTCGCTACGCTATTATTGACACTGAG…
OTU101	GTGGGGAATATTGGACAATGGGCGCAAGCCTGATCCAGCAATGCCGCGTGAGTGATGAAGGCCTTCGGGTTGTAAAGCTCTTTCGCACGCGACGATGATGACGGTAGCGTGAGAAGAAGCCCCGGCTAACTTCGTGCCAGCAGCCGCGGTAATACGAAGGgggCGAGCGTTGTTCGGATTTACTGGGCGTAAAGGGCGCGTAGGCGGCCATTCAAGTCAGGCGTGAAAGCCCCGGGCTCAACCTGGGAATTGCGCTTGGGACTGGGTGGCTGGAGTTCGGGAGAGGAGAGTGGAATTCCCAGTGTAGAGGTGAAATTCGTAGATATTGGGAAGAACACCGGTGGCGAAGGCGGCTctctGGACCGATACTGACGCTGAGGCGCGAAAGCGTGGGGAGCA…
OTU102	GTGAGGAATCTTCGGCAATGGGCGACAGCCTGACCGAGCAACGCCGCGTGGAGGATTGACGGTCTTCGGATTGTAAACTCCTTTTCGCTGGGACGAAGTCTGACGGTACCAGCGGAAGAAGTCTCGGCTAACTACGTGCCAGCAGCCGCGGTAATACGTAGGAGACAAGCGTTGTCCGGAATTACTGGGCGTAAAGGGCgcgcAGGCGGCCCGTTGCGTGGTGGGTGAAAGCGCTCGGCTTAACCGGGCGAGGTCCCACCAAACGGACGGGCTTGAGCGTCGGAGAGGGGCATGGAACTCCGGGTGGAGCGGTGAAATGCATAGAGATCCGGAAGAACACCAATGGCGTAGGCAGTGCCCTGGCCGACGGCTGACGCTCAGGCGCGAAAGCGTGGGGAG…
OTU103	GTGAGGAATTTTCCGCAATGGgggAAACCCTGACGGAGCGACGCCGCGTGTGGGAAGAAGGCCTTCGGGTCGTAAACCACTGTCGAAGGGGACGATATTGACGGTACCCTTGGAGGAAGCCCCGGCTAACTACGTGCCAGCAGCCGCGGTAAGACGTAGGgggCAAGCGTTGTCCGGAATCATTGGGCGTAAAGCGCTCGTAGGTGGATTTGTAAGTCTGCAAGGAAAGGCCAGGGCTCAACTCTGGTAACCGTGTGGATACTACAGATCTTGAGGCAATCAGAGGATGATGGAATTCCCGGTGTAGCGGTGAAATGCGTAGATATCGGGAGGAACACCAGTGGCGAAGGCGATCATCTGGGGTTGTTCTGACACTGAGGAGCGAAAGCTAGGGGAGCA…
OTU104	GTGGGGAATCTTGCGCAATGGACGAAAGTCTGACGCAGCCACGCCGCGTGAGTGAAGAAGGCCTTCGGGTTGTAAAGCTCTGTCGAGCGGGACGAAAAGTTtttAGGTGAATAGCCTAGAGATGTGACGGTACCGCTAAAGGAAGCACCGGCTAACTCCGTGCCAGCAGCCGCGGTAATACGGAGGGTGCAAGCGTTGCTCGGAATTATTGGGCGTAAAGGGTAGGTAGGTGGTCTCATTTGTCTGGGGTGAAAGCCTTGGGCTTAACTCAAGAAGTGCCCCAGAAACGGTGAGACTGGAGTCCTGGAGAGGGTCGTGGAATTCCCGGTGTAGCGGTGAAATGCGTAGAGATCGGGAGGAACACCAGAGGCGAAAGCGGCGACCTGGACAGGTACTGAC…
OTU105	GTCGAGAATATTCGACAATGGGCGAAAGCCTGATCGAGCGACGCCGCGTGCAGGAAGAAGGCCTTCGGGTTGTAAACTGCGGTAGATACATAACAACGCAAGTGAGTgtgtATCGGAAAGAGGTGGGTAACTACGTGCCAGCACCAGCGGTAATACGTAGACCTCAAGCGTTATCCGGATTTATTGGGCGTAAAGCGCGTGTAGGgggTCTCGTGCGTCTTTGGTTAAAGCCCACCGCCTAACGGTGGAAGTGCCAAAGATACGGCGAGACTGGAGGAGGTTAGAGGTGCACGGAACacacGGTGTAGGGGTGAAATCCGTTGATATCGTGTGGAACACCAAAGGCGAAGGCAGTGCACTGGGACCTTCCTGACCCTGAGACGCGAAAGCGTGGGGAGC…
OTU106	GTGGGGAATTTTGCACAATGGgggAAACCCTGATGCAGCAACGCCGCGTGAAGGATGAAGTCCCTTGGGATGTAAACTTCTTTCGATCGGGACGATTATGACGGTACCGGATGAAGAAGCACCGGCTAACTCTGTGCCAGCAGCCGCGGTAATACAGAGGGTGCGAGCGTTGTTCGGAATTATTGGGCGTAAAGGGCGCGTAGGCGGTGCGGTAAGTATGCGGTGAAATCCTGGGGCTCAACCCCAGGCCTGCCGCGTAGACTGCCGTGCTGGAGTGTGGGAGAGGTGCGTGGAATTCCCGGTGTAGCGGTGAAATGCGTAGATATCGGGAGGAACACCTGTGGCGAAAGCGGCGCACTGGACCACAACTGACGCTGAGGCGCGAAAGCTAGGGGAGCA…
OTU107	GTTAGGAATTTTCCGCAATGGGCGAAAGCCTGACGGAGCAACGCCGCGTGGGTGATGAAGACCTTCGGGTTGTAAAGCCCTGTCGGAGGGGAAGAACAAATGACGGTACCCTCCAAGAAAGCCCCGGCTAACTACGTGCCAGCAGCCGCGGTAATACGTAGGgggCAAGCGTTATCCGGATTTACTGGGCGTAAAGCGCGTTAAGGCGGCCGGCAAAGTTGGTTGTGAAATTTCAGGGCTCAACCCTGAAACTGCGTCCAATACTGGTTGGCTAGAGTGCGAgagagGAAGGTGGAATTCCCGGTGTAGTAGTGAAATGCGTAGATATCGGGAGGAACACCAGTGGCGAAGGCGGCCTTCTGGCTCGCAACTGACGCTGTAGCGCGAAAGCGTGGGGAG…
OTU108	GTAGGGAATATTGGACAATGGGCGAGAGCCTGATCCAGCCATGCCGCGTGCAGGAAGAAGGCCTTCTGGGTTGTAAACTGCTTTTGCCAGGGGATAAAAGACCCGTGCGCGGGGAATTGAAGGTACCTGGTGAATAAGCCACGGCTAACTACGTGCCAGCAGCCGCGGTAATACGTAGGTGGCAAGCGTTGTCCGGATTTATTGGGTTTAAAGGGTGCGTAGGCGGTTCAATAAGTCAGTGGTGAAATACGGCAGCTCAACTGTCGAGGTGCCATTGATACTGTTGGACTTGAGTACAGACGAGGTAGGCGGAATTGACGGTGTAGCGGTGAAATGCTTAGATATCGTCAAGAACACCGATAGCGAAGGCAGCTTACTAGACTGTAACTGACGCTGAGG…
OTU109	GTGGGGAATTTTGCGCAATGGgggAAACCCTGACGCAGCAACGCCGCGTGGAGGATGAAGGTCTTTGGATTGTAAACTCCTTTCGTCCGGGACGATGATGACGGTACCGGAGGAAGAAGCACCGGCTAACTCTGTGCCAGCAGCCGCGGTAATACAGAGGGTGCGAGCGTTGTTCGGAATTATTGGGCGTAAAGGGCGCGTAGGCGGTGCGGCAAGTTCTCCGTGAAATCACTGGGCTCAACTCAGTGCCTGCGGGGAAAACTGCCGTGCTCGAGTATGGGAGAGGTGCGTGGAATTCCCGGTGTAGCGGTGAAATGCGTAGAGATCGGGAGGAACACCTGTGGCGAAAGCGGCGCACTGGACCATGACTGACGCTGAGGCGCGAAAGCTGGgggAGCA…
OTU110	GTGAGGAATTTTCGTCAATGGgggAAACCCTGAACGAGCAACGCCGCGTGCAGGACGACGGCCTTCGGGTTGTAAACTGCTTTTCTGTGGGAAGAGAACGGACGGTACCACAGGAAGAAGCCCCGGCTAACTACGTGCCAGCAGCCGCGGTAATACGTAGGgggCGAGCGTTGTCCGGAGTTACTGGGCGTAAAGGGCGTGCAGGCGGTGCGGCAAGTTTGGAGTGACAGTTCCCGGCTTAACTGGGAAAGGCCTCTGAAAACTGCTGGACTTGAGGGCCAGagagGGACATAGAATTCCGGGTGGAGTGGTGAAATGCGTAGATATCCGGAGGAATACCAAAGGCGAAGGCAGTGTCCTGGCTGGCATCTGACGCTGAGGCGCGAAAGCTAGGGGAGC…
OTU111	GTGAGGAATATTGCTCAATGGGCGAAAGCCTGAAGCAGCGACGCCGCGTGAGGGATGAAATCCGTTAGGATGTAAACCTCTTTTGCAGGGGAAGAATGTTCCGACTTGTCGGAATTGACGGTACCCTGCGAATAAGGATCGGCCAACTACGTGCCAGCAGCCGCGGTAATACGTAGGATCCGAGCGTTGTCCGGAATTACTGGGTGTAAAGGGTCCGCAGGCGGGCGAGCAAGTCGGTGGTGAAAGTTCACGGCTCAACCGTGAAATTGCCTTCGATACTGCTTGTCTTGAGTTCGAgagagGATGATGGAATTCATGGTGTAGCGGTGAAATGCGTAGAGATCATGAAGAACACCGGTAGCGAAGGCGGTCATCTGGCTCGATACTGACGCTCAGGGA…
OTU112	GTGAGGAATTTTCGTCAATGGgggAAACCCTGAACGAGCAACGCCGCGTGCAGGATGAAGGTTTTCGGATCGTAAACTGCTTTTCTGAAGGACGAGTAAGGACGGTACTTCAGGAATCAGCCCCGGCTAACTACGTGCCAGCAGCCGCGGTAATACGTAGGgggCAAGCGTTGTCCGGAGTTACTGGGCGTAAAGGGCCTGCAGGCGGTCTGCTAAGTTTGAAGTAACAGTCTCCGGCTCAACTGGAGAAGGCCTTTGAAAACTGGTAGACTTGAGGGCTTCAGAGGGACACGGAATTCCGGGTGTAGTGGTGAAATGCGTAGATATCCGGAGGAACACCAAAGGCGAAGGCAGTGTCCTGGGAAGTCACTGACGCTGAGGGGCGAAAGCCAGGGGAGC…
OTU113	GTGGGGAATCTTGCGCAATGGCCGAAAGGCTGACGCAGCGACGCCGCGTGTGGGAGGAAGCTCTTCGGGGTGTAAACCACTGTTGCCCGGGACGAACGAGCGGATTCTTCCGCTGTGACGGTACCGGGTGAGGAAGCACCGGCTAACTCTGTGCCAGCAGCCGCGGTAATACAGAGGGTGCGAGCGTTGTCCGGAATCACTGGGCGTAAAGGGCGCGTAGGCGGCTCGGTAAGGTTGCGGTGAAAGCCCGGGGCTCAACCCCGGGTCGGCCGTGGCAACTGCTGAGCTGGAGCACTGTAGAGGCAGGTGGAATTCCGGGTGTAGCGGTGGAATGCGTAGAGATCCGGAAGAACACCGGTGGCGAAGGCGGCCTGCTGGGCAGTAGCTGACGCTGAGGCG…
OTU114	GTGGGGAATTTTGCGCAATGGgggAAACCCTGACGCAGCAACGCCGCGTGGAGGATGAAGTCCCTTGGGACGTAAACTCCTTTCGACCCGGAAGATCCTGACGGTACGGGTGGAAGAAGCACCGGCTAACTCTGTGCCAGCAGCCGCGGTAATACAGAGGGTGCGAGCGTTGTTCGGAATTATTGGGCGTAAAGGGCGCGTAGGCGGTTGGGTAAGTCACCTGTGAAATCTCCTGGCTCAACTGGGAGCTTGCAGGCGAAACTACCTGACTGGAGTGTGGGAGAGGTGCGTGGAATTCCCGGTGTAGCGGTGAAATGCGTAGATATCGGGAGGAACACCTGTGGCGAAAGCGGCGCACTGGACCACAACTGACGCTGAGGCGCGAAAGCTAGGGGAGCA…
OTU115	GTCGAGAATATTCGACAATGGGCGAAAGCCTGATCGAGCGACGCCGCGTGCAGGATGAAGGCCTTCGGGTTGTAAACTGCGGTAGTAGGGGAGGAACGCAAGTGACTGTACCCTACGGAAAGTGGTTGGTAACTACGTGCCAGCACCAGCGGTAATACGTAGACCACAAGCGTTATCCGGATTTATTGGGCGTAAAGAGCATGTAGGAGGCCCGGTGCGTCTTTGGTTAAAGCCCACTGCCTAACGGTGGAGATGCCAAAGATACGATCGGACTGGAGGATGTGAGAGGTGCATGGAACCCACGGTGTAGGGGTGAAATCCGTTGATATCGTGGGGAACACCAAAGGCGAAGGCAGTGCACTGGTACATTCCTGACTCTGAGATGCGAAAGCGTGGGGA…
OTU116	GTGGGGAATCTTAGACAATGGgggCAACCCTGATCTAGCGATGCCGCGTGGATGAAGAAGGCCTTCGGGTTGTAAAATCCTTTCACCTGAGACGATAATGACGGTATCAGGAGAAGAAGCACCGGCAAACTCTGTGCCAGCAGCCGCGGTAAGACAGAGGGTGCTAGCGTTGTTCGGAATGACTGGGCGTAAAGGGCGCGTAGGCGGTTATATTAGTCAGGCGTGAAAGCCCCGGGCTTAACCTGGGAACAGCGCATGAAACGGTATGACTGGAGAGTGAgagagGTAAGCGGAATTCCTAGTGTAGAGGTGAAATTCGTAGATATTAGGAGGAACATCAGAGGCGAAGGCGGCTTACTGGCTCACAACTGACGCTGAGGCGCGAAAGCGTGGGGAGCA…
OTU117	GTCGAGAATTtttCTCAATGGgggAAACCCTGAAGGAGCGACGCCGCGTGGAGGATGAAGGTCTTCGGATTGTAAACTCCTGTCATTAGGGAACAATGTGCGGTTATTAACTGTAATCGTATTGATAGTACCTGAAGAGGAAGAGACGGCTAACTCTGTGCCAGCAGCCGCGGTAATACAGAGGTCTCAAGCGTTGTTCGGATTCATTGGGCGTAAAGGGTGCGTAGGTGGCGCCATAAGTCAGGTGTGAAATCTCGGGGCTCAACCCCGAAACTGCACTTGATACTGTGGTGCTCGAGTACTGGAGAGGAGATTGGAATTTACGGTGTAGCAGTGAAATGCGTAGATATCGTAAGGAAGACCAGTGGCGAAGGCGAATCTCTGGACAGTTACTGACAC…
OTU118	GTGAGGAATCTTCGGCAATGGgggCAACCCTGACCGAGCAACGCCGCGTGGAGGACGACGCCCTTCGGGGTGTAAACTCCTTTTCGCTGGGACGAGATTTGGACGGTACCAGCGGAACAAGTCTCGGCTAACTACGTGCCAGCAGCCGCGGTAATACGTAGGAGGCGAGCGTTGTCCGGAGTTACTGGGCGTAAAGGGCgcgcAGGCGGCCTGGCCGGTGGGTGGTGAAAGCGTTCGGCTTAACTGGGCGAGGTCCATCCATACCGTCAGGCTGGAGCGTCGGAGAGGGGCATGGAATTCCGGGTGGAGCGGTGAAATGCGTAGAGATCCGGAGGAACACCAATGGCGAAGGCAGTGCCCTGGCCGACGGCTGACGCTCAGGCGCGAGAGCGTGGGGAG…
OTU119	GTGGGGAATTTTCCGCAATGGGCGAAAGCCTGACGGAGTGACGCCGCGTGGgggACGAAGGCCTTCGGGTCGTAAACCCCTGTCAGAGGGAAAGAAGGGTCGTCGACCTAACACGTCGGTGATCTGACGGTACCTTCAGAGGAAGCCCCGGCCAACTCTGTGCCAGCAGCCGCGGTAAGACAGAGGgggCAAGCGTTGCTCGGAATCACTGGGCGTAAAGGGCGCGTAGGCGGGATGGCAAGTCGGTCGTGAAATCCTTCGGCCCAACCGAAGAACGTCGGCCGATACTGCCGTTCTTGAGGGATGCAGAGGAGACTGGAATTCCCGGTGTAGCGGTGAAATGTGTAGAGATCGGGAGGAACACCGGTGGCGAAGGCGGGTCTCTGGGCATTTCCTGAC…
OTU120	GTGGGGAATATTGGACAATGGgggCAACCCTGATCCAGCGATGCCGCGTGAGTGAAGAAGGCCCTCGGGTCGTAAAGCTCTTTGGGCCGGGACGAAGTGCGTGCGGGGAATATCCGcgcgTGTTGACGGTACCGGCAGAACAAGCACCGGCAAACCCTGTGCCAGCAGCCGCGGTAATACAGGgggTGCGAGCGTTAATCGGAATTACTGGGTGTAAAGGGCgcgcAGGCGGCGGGATGAGTGCGATGTGAAAGCCCCGGGCTTAACCTGGGAAGTGCACTGCATACTGTCCTGCTGGAGTACATGAGAGGGTGGCGGAATTTCCGGTGTAGCGGTGAAATGCGTAGAGATCGGAAGGAACGTCAATGGCGAAGGCAGCCACCTGGCATGATACTGACG…
OTU121	GTAAGGAATATTGGTCAATGGACGGAAGTCTGAACCAGCCATGCCGCGTGCAGGAAGACGGCCCTACGGGTTGTAAACTGCTTTTGTACGGGAATAAACCTCTGATCGTGATCGGAGCTGAATGTACCGTAAGAATAAGGATCGGCTAACTCCGTGCCAGCAGCCGCGGTAATACGGAGGATCCAAGCGTTATCCGGATTTATTGGGTTTAAAGGGTGCGTAGGCGGCCTATTAAGTCAGGGGTGAAAGACGGTAGCTTAACTATCGCAGTGCCTTTGATACTGATAGGCTTGAATGTACTTGAGGTAGGCGGAATGTGACAAGTAGCGGTGAAATGCATAGATATGTCACAGAACACCAATTGCGAAGGCAGCTTACTAAAGTATGATTGACGCTGAG…
OTU122	GTGGGGAATCTTGCGCAATGGGCGAAAGCCTGACGCAGCGACGCCGCGTGGGTGATGAAGGCCTTCGGGTTGTAAAGCCCTGTGGGGAGGGACGAATAAGTGTTGGCTAACATCCAACATGATGACGGTACCTCCTTAGCAAGCACCGGCTAACTCTGTGCCAGCAGCCGCGGTAAGACAGAGGGTGCAAACGTTGTTCGGAATTACTGGGCGTAAAGCGCGTGTAGGCGGCCTGGCAAGTCGGATGTGAAAGCCCTGGGCTCAACCCAGGAAGTGCACTCGATACTGCCAAGCTCGAGTCCTGGAGAGGATGGTGGAACTCTCGGTGTAGAGGTGAAATTCGTAGATATCGAGAAGAACACCGGTGGCGAAGGCGGCCATCTGGACGGTGACTGACGC…
OTU123	GTGGGGAATATTGGACAATGGgggAAACCCTGATCCAGCGACGCCGCGTgtgtgAAGAAGGCCTGCGGGTTGTAAAGCACTTTTAGTGGGGATGAAAAGCTCAGGGCTAACACCTCTGGGTCTTGACCTAACCCACAGAAaaaGCACCGGCTAACTCTGTGCCAGCAGCCGCGGTAATACAGAGGGTGCGAGCGTTAATCGGAATTACTGGGCGTAAAGCGTGCGTAGACGGTTATGTAAGTCGGGTGTGAAAGCCCCGGGCTCAACCTGGGAATGCCATTCGAGACTGCATAGCTAGGGTGCGGAAGAGGGAAGCGGAATTTCCGGTGTAGCGGTGAAATGCGTAGATATCGGAAGGAACACCAGTGGCGAAAGCGGCTTCCTGGTCCAGCACCGACG…
OTU124	GTGAGGGATATTGGTCAATGGGCGAAAGCCTGAACCAGCGACGCCGCGTGGGTGAAGAAGGCCTTCGGGTCGTAAAGCCCTTtttGGGGTGACGAGACAAGGACGGTAGCCCCAGAAGAAGTCTCGGCTAACTACGTGCCAGCAGCCGCGGTAAAACGTAGGAGGCAAGCGTTATCCGGAGTTACTGGGCGTAAAGCGCGTGCAGGCGGCTCGGTAAGTGGGTCGTGAAAGCGCCTGGCTAAACTAGGCGAGGACGATCGAGACTGCCGGTGCTCGAGAGTGGTAGAGGGACAGGGAATTCCGGGTGTAGCGGTGAAATGTGTAGAGATCCGGAGGAACACCAGTGGCGAAGGCGCTGTCCTGGGCCACCTCTGACGCTGATGCGCGAAGGCGTGGGGA…
OTU125	GTCGAGAGGCTTCGGCAATGGgggAAACCCTGACCGAGCGACGCCGCGTGGAGGATGAAGGCCCTTGGGTTGTAAACTCCTTTTGCTAGGGAAGAAATGCGATCAGGTTAATAATCTGGTCGTTTGACGGTACCTGGCGAATAAGCTCCGGCTAACTCCGTGCCAGCAGCCGCGGTAACACGGggggAGCAAGCGTTGTTCGGAATCACTGGGCGTAAAGGGCGTGTAGGCGGTCAGGTAAGTGGGATGTGAAATGCCCCGGCTCACCCGGGGACCGGCATCCCAAACTGCCTGACTTGAGTATGGGAGAGGATGAGGGAATTCCTGGTGTAGCGGTGAAATGCGTAGATATCAGGAGGAACACCGGTGGCGAAGGCGCTCATCTGGCCCAATACTGAC…
OTU126	GTGGGGAATATTGGACAATGGgggCAACCCTGATCCAGCAATGCCGCGTgtgtgAAGAAGGCCTTCGGGTTGTAAAGCACTTTTATCCGGAACGAAACGCGCTGCGTGAATAACGTGGCGAACTGACGGTACCGGAGGAATAAGCACCGGCTAACTTCGTGCCAGCAGCCGCGGTAATACGAAGGGTGCAAGCGTTACTCGGAATTACTGGGCGTAAAGCGTGCGTAGGTGGTCTCTTAAGTCCGTTGTGAAATCCCCGGGCTCAACCTGGGAATGGCAGTGGATACTGGGAGGCTAGAGTGCGGTAGAGGGTAGTGGAATTCCCGGTGTAGCGGTGAAATGCGTAGAGATCGGGAGGAACACCAGTGGCGAAGGCGGCTACCTGGACCAGCACTGACA…
OTU127	GTGAGGAATTTTCCGCAATGGGCGAAAGCCTGACGGAGCGACGCCGCGTGTGGGAAGAAGGCCTTCGGGTCGTAAACCACTGTCGAAGGGGACGATATTGACGGTACCCTTGGAGGAAGCCCCGGCTAACTACGTGCCAGCAGCCGCGGTAAGACGTAGGgggCAAGCGTTGTCCGGAATTATTGGGCGTAAAGCGCTCGTAGGTGGATCGATAAGTCTGTGAGGAAATGCCTGGGCTCAACTCAGGAACCCGTGCGGATACTATCGATCTTGAGGCAATCAGAGGATGATGGAATTCCCGGTGTAGCGGTGAAATGCGTAGATATCGGGAGGAACACCAGTGGCGAAGGCGATCATCTGGGGTTGTTCTGACACTGAGGAGCGAAAGCTAGGGGAGCA…
OTU128	GTCGAGAATATTCGACAATGGGCGAAAGCCTGATCGAGCGACGCCGCGTGCAGGATGAAGGCCTTCGGGTCGTAAACTGCGGTAGTATGGGAGGAATGCAAATGACTGTACCATACGGAAAGAGGTGGGTAACTACGTGCCAGCACCAGCGGTAATACGTAGACCTCAAGCGTTATCCGGATTTATTGGGCGTAAAGAGCATGTAGGAGGTTCGGTGCGTCTTCTTTTAAATCCCACCGCCTAACGGTGGACATGGAGGAGATACGACCGGACTAGAGGgggTTAGAGGTGCATGGAACGCACGGTGTAGGGGTGAAATCCGTTGATATCGTGCGGAACACCAAAGGCGAAGGCAGTGCACTGGGACCTTCCTGACTCTGAGATGCGAAAGCGTGGGGA…
OTU129	GTGGGGAATCTTGCGCAATGGCCGCAAGGCTGACGCAGCGACGCCGCGTGTGGGATGACGGCCTTCGGGTTGTAAACCACTGTCGGGAGGAACGAATACTCGGCTTAGCCGAGGGTGACGGTACCTCCAAAGGAAGCACCGGCTAACTCCGTGCCAGCAGCCGCGGTAATACGGAGGGTGCGAGCGTTGTCCGGAATCACTGGGCGTAAAGGGCGCGTAGGCGGCCCGTTAAGTCACTGGTGAAATCCCGCTGCTCAACGGCGGGGCTGCCGGTGAGACTGGCGAGCTAGAGCACGGTAGGGGCAGATGGAATTCCCGGTGTAGCGGTGGAATGCGTAGAGATCGGGAAGAATACCAGTGGCGAAGGCGTTCTGCTGGGCCGTTGCTGACGCTGAGGCG…
OTU130	GTGGGGAATTTTGCGCAATGGgggAAACCCTGACGCAGCAACGCCGCGTGGAGGATGAAGTTCCTTGGAACGTAAACTCCTTTCGACCGGGACGATAATGACGGTACCGGTAGAAGAAGCCCCGGCTAACTTCGTGCCAGCAGCCGCGGTAATACGAGGggggCAAGCGTTGTTCGGAATTATTGGGCGTAAAGGGCGCGTAGGCGGTGCGGTAAGTCACCTGTGAAAACTCCCGGCTCAACTGGGAGCCTGCAGGCGAAACTGCCGTGCTGGAGTGTGGGAGAGGTGCGTGGAATTCCCGGTGTAGCGGTGAAATGCGTAGATATCGGGAGGAACACCTGTGGCGAAAGCGGCGCACTGGACCATAACTGACGCTGATGCGCGAAAGCTAGGGGAGCA…
OTU131	GTGAGGAATTTTCCGCAATGGGCGCAAGCCTGACGGAGCAACGCCGCGTGCAGGAGGACGCTTTTCGGAGTGTAAACTGCTTTTCTGTGGGACGAGGATGGACGGTACCACAGGAAGAAGCCCCGGCTAACTACGTGCCAGCAGCCGCGGTAATACGTAGGgggCGAGCGTTGTCCGGAGTTACTGGGCGTAAAGGGCATGCAGGCGGTCGGACGCGTTTTGtgtgACAGCGCGTGGCTCAACCACGCGAGCATGCGAAAGACGGTTGGACTTGAGGGCTCGAGAGGGACACGGAATTCCGGGTGGAGTGGTGAAATGCGTAGAGATCCGGAGGAACACCGAAGGCGAAGGCAGTGTCCTGGCGAGCGACTGACGCTGAGGTGCGAAAGCCAGGGGAGC…
OTU132	GTCGAGAATCTTCGGCAATGGGCGCAAGCCTGACCGAGCGACGCCGCGTGGAGGACGAAGGCCTTCGGGTTGTAAACTCCTGTCGAGGgggAAGAAGGCCGGGCAACCGGCTTGACTGATCCCTGGAGGAAGCACGGGCTAAGTTCGTGCCAGCAGCCGCGGTAAGACGAACCGTGCGAACGTTATTCGGAATCACTGGGCTTAAAGCGCGTGTAGGCGGGCGGGCACGTCCGATGCTGAAATCCcccGGCTCAACCGGGGAACGGGCACGGATACGACTCGCCTGGAGGGACGTAGGgggACCTGGAACTTCCGGTGGAGCGGTGAAATGCGTTGAGATCGGAAGGAACGCCCGTGGCGAAAGCGAGGTCCTGGACGTCTGCTGACGCTGAGACGCGA…
OTU133	GTTTGGAATTTTGGACAATGGGCGAAAGCCTGATCCAGCGACGCCGCGTGGACGATGAAGGCCTTCGGGTTGTAAAGTCCTTTTGCTCGGGAACAATTtttGAGCGTACCGAgagaATAAGAGGTTGCTAACTCTGTGCCAGCAGCAGCGGTAATACAGAGACCTCAAGCGTTATCCGGAATCATTGGGCGTAAAGCGTACCGATCGGTGGTTTAGAAAGTCAGAAGTGAAATCtctcAGCTTAACTGGGAGACTGTCTTTTGAAACTTCTAAGCTCGAGGGACAAAGAGGAAGCCGGAACGAACGGTGTAGTAGTGAAATGCGTTGATATCGTTCGGAACACCAATAGCGAAGGCAGGCTTCTGGGTGTCACCTGACACTGCTAGGACGAAAGCGTGG…
OTU134	GTGGGGAATATTGCGCAATGGGCGAAAGCCTGACGCAGCGACGCCGCGTGCGGGATGAAGGCCTTCGGGTTGTAAACCGCTTTCAGCAGGGACGAAGCGAAAGTGACGGTACCTGCAGAAGAAGCGCCGGCTAACTACGTGCCAGCAGCCGCGGTAACACGTAGGGCGCAAGCGTTGTCCGGAATTATTGGGCGTAAAGAGCTCGTAGGTGGTTCGCCACGTCTGTTGTGAAAATCCAGGGCTCAACCCTGGACTTGCTGCGGATACGGGTGAACTAGAGGTAGGTAGGGGAGAATGGAATTCCCGGTGTAGCGGTGAAATGCGCAGATATCGGGAGGAACACCGGTGGCGAAGGCGGTTCTCTGGGCCTTACCTGACACTGAGGAGCGAAAGCGTGGG…
OTU135	GTAGGGAATATTGGACAATGGGCGAGAGCCTGATCCAGCCATGCCGCGTGCAGGAAGAAGGCCTTCTGGGTCGTAAACTGCTTTTCTCTGGGGATAAaaaGACCCTGCGGGGTACATTGAAGGTACCAGAGGAATAAGCCACGGCTAACTACGTGCCAGCAGCCGCGGTAATACGTAGGTGGCAAGCGTTGTCCGGATTTATTGGGTTTAAAGGGTGCGTAGGCGGCCCTGTAAGTCAGTGGTGAAATACGGCAGCTCAACTGTCGAGGTGCCATTGATACTGCGGGGCTTGAGTACCGGTGAGGCAGGCGGAATTGACGGTGTAGCGGTGAAATGCTTAGATATCGTCAAGAACACCGATAGCGGAGGCAGCTTGCTAATGGGTAACTGACGCTGAGG…
OTU136	GTGAGGAATCTTCGTCAATGGgggCAACCCTGAACGAGCAACGCCGCGTGGAGGAGGAAGCGCTTCGGCGTGTAAACTCCTTTTCGCTGGGACGAgagagGACGGTACCGGCGGAAGAAGTCTCGGCTAACTACGTGCCAGCAGCCGCGGTAATACGTAGGAGACGAGCGTTGTCCGGAGTGATTGGGCGTAAAGGGCgcgcAGGCGGCCTGTCGCGTGGCGGGTGAAAGCGCCGGGCTTAACTCGGCGAGGTCCCACCATACGGGCGGGCTTGAGCGTCGGAGAGGGGCATGGAACTCCGGGTGGAGCGGTGAAATGCGTAGAGATCCGGAAGAACACCAATGGCGAAGGCAGTGCCCTGGCCGACGGCTGACGCTCAGGCGCGAAAGCGTGGGGAGC…
OTU137	GTGAGGAATTTTCCACAATGGgggCAACCCTGATGGAGCAACGCCGCGTGCAGGAGGAAGGTCTTCGGATCGTAAACTGCTTTTCTCAGGGACGAGCAAGGACGGTACCTGGGGAACAAGCCCCGGCTAACTACGTGCCAGCAGCCGCGGTAATACGTAGGGGACAAGCGTTGTCCGGAGTTACTGGGCGTAAAGCGCCCGCAGGCGGTGCTGCGCGTTTGCACTGACAGTGCCCAGCTTAACTGGGCGAGGTGTGCAAAGACGGCAGGACTTTGAGGACCAGagagGGACATGGAACTCCAGGTGTAGTGGTGAAATGCGTAGATATCTGGAAGAACACCAAAGGCGAAGGCAGTGTCCTGGCTGGTACCTGACGCTCGGgggCGAAAGCTAGGGGAG…
OTU138	GTGGGGAATTtttGGCAATGGGCGAAAGCCTGACCAAGCAACGCCGCGTGGGTGATGAAGTATCTTGGTACGTAAAACCCTTTCGGCAGGGACGAACTCAATGACGGTACCTGCGGAAGAAGCCCCGGCTAACTCCGTGCCAGCAGCCGCGGTAATACGGggggggCAAGCGTTGTTCGGAATTACTGGGCGTAAAGGGCGCGTAGGTGGTTAGATAAGTCGGCTGTGAAAACCTCGGGCTTAACTCGAGGCCTGCAGTCGAAACTGTCTGGCTGGAGTGTGGGAGAGGAGAGTGGAATTCCCGGTGTAGCGGTGAAATGCGTAGATATCGGGAGGAACACCGGTGGCGAAGGCGGCTctctGGACCACTACTGACACTGAGGCGCGAAAGCTAGGGGA…
OTU139	GTGGGGAATATTGGACAATGGggggAACCCTGATCCAGCGATGCCGCGTGTGCGAAGAAGGCCTGCGGGTTGTAAAGCACTTTGGTTGGGGAAGAAGGTTGGTTGTCGAATAGGCAATTGAATTGACGTTACCCAAAGAACAAGCACCGGCTAACTCTGTGCCAGCAGCCGCGGTAATACAGAGGGTGCGAGCGTTAATCGGAATTACTGGGCGTAAAGGGTGCGTAGGCGGTTGTATAAGTTAGATGTGAAATCCCCGGGCTTAACCTGGGAATTGCATTTAAGACTGTACGGCTAGAGTAGAGTAGAGGGAAGTGGAATTTCCGGTGTAGCGGTGAAATGCGTAGATATCGGAAAGAACATCAGTGGCGAAGGCGGCTTCCTGGACTCATACTGACG…
OTU140	GTGAGGAATCTTCGTCAATGGgggAAACCCTGAACGAGCAACGCCGCGTGGAGGAAGAAGGTCTTAGGATCGTAAACTCCTTTTCGCTGGGACGAGACAGGACGGTACCAGCGGAAGAAGTCTCGGCTAACTACGTGCCAGCAGCCGCGGTAATACGTAGGAGACAAGCGTTGTCCGGACTTATTGGGCGTAAAGGGCgcgcAGGCGGCCATTCGCGTGTCTGGTGAAAGCTCCCGGCTTAACCGGGAGAGGTCCAGGCAAACGGGATGGCTTGAGCGTCGGAGAGGGGCATGGAACTCCGGGTGGAGCGGTGAAATGCGTAGAGATCCGGAAGAACACCAATGGCGAAGGCAGTGCCCTGGCCGACGGCTGACGCTCAGGCGCGACAGCTCGGGGAGC…
OTU141	GGCGCGAAACCTCCACAATGTGGGAAACCACGATGGgggAACTCCAAGTGCCTACACTATGTGTAGGCTGTTCTCGAGCCCAAaaaGCTCGAGAAGTAAGGGCCGGGTAAGACGGGTGCCAGCCGCCGCGGTAATACCCGCGGCCCGAGTGGTGCTCATTATTATTGAGCCTAAAGCGTCCGTAGCTGGCCGGGCAAATCTCCGGGGAAATCGGGCGGCCCAACCGTCCGAAGACCGGAGACACTGCTCGGCTTGAGATCGGGAGAGGGAGGAGGTACTCCTGGGGTAGGGGTAAAATCCTGTAATCCTGGggggACCACCAGTGGCGAAGGCGTCCTCCTAGAACGAATCTGACAGTGAGGGACGAAGCCCTAGGGCGCAAACGGGATTAGATACCCC…
OTU142	GTGGGGAATTTTGCACAATGGgggAAACCCTGATGCAGCAACGCCGCGTGGAGGATGAAGCCCCTTGGGGCGTAAACTCCTTTCGATCGGGACGATAATGACGGTACCGGAAGAAGAAGCACCGGCTAACTCTGTGCCAGCAGCCGCGGTAATACAGAGGGTGCAAGCGTTGTTCGGAATTATTGGGCGTAAAGGGCGCGTAGGCGGCGCGGTAAGCGTGTGGTGAAATCCCCGGGCTCAACTCGGGGCTGGCCACGCTGACTGCCGTGCTCGAGTGTGGGAGAGGTGCGTGGAATTCCCGGTGTAGCGGTGAAATGCGTAGATATCGGGAGGAACACCTGTGGCGAAAGCGGCGCACTGGACCATAACTGACGCTGAGGCGCGAAAGCTAGGGGAGCA…
OTU143	GTGGGGAATATTGGGCAATGGGCGAAAGCCTGACCCAGCCACGCCGCGTGAGTGATGAAGGCCTTCGGGTCGTAAAGCTCTGTGGGGAGGGACGAACAAATCTGGGGCTAATCACCCGGGTCCTGACGGTACCTCCTTAGCAAGCACCGGCTAACCCTGTGCCAGCAGCCGCGGTAATACAGGgggTGCAAACGTTGCTCGGAATCATTGGGCGTAAAGCGCACGTAGGCGGTTCGTTATGTCGGATGTGAAAGCCCTTGGCTTAACCGAGGAAGTGCATCCGAAACTGGCGAGCTAGAGTACGAAAGAGGATCGCGGAATTCCCGGTGTAGAGGTGAAATTCGTAGATATCGGGAGGAACACCGGTGGCGAAGGCGGCGATCTGGGTCGATACTGACG…
OTU144	GTCGAGGATCTTCGGCAATGGGCGCAAGCCTGACCGAGCGACGCCGCGTGCGCGATGAAGGCCTTCGGGTTGTAAAGCGCTGTCGAGGgggAGGAAAGCCGCAAGGTCTGACCTATCCCTGGAGGAAGCACGGGCTAAGTTCGTGCCAGCAGCCGCGGTAAGACGAACCGTGCGAACGTTGTTCGGAATCACTGGGCTTAAAGGGCGCGTAGGCGGTCAATCAAGTCCGGGGTGAAATCTTTCGGCTTAACCGGAAAAGTGCCTTGGATACTGATTGACTTGAGCGAGGTAGGGGCAGCTGGAACTTCCAGTGGAGCGGTGAAATGCGTTGATATTGGAAGGAACGCCGGTGGCGAAAGCGAGCTGCTGGACCTTTTCTGACGCTGAGGCGCGAAAGCT…
OTU145	GTTTGGAATATTCCACAATGGGCGCAAGCCTGATGGAGCGACACCGCGTGAAGGATGAAGGTCTTCGGATTGTAAACTTCTTTAGACCTAGATGAAGGCAGTCGGGTGAATAATCCGGCTGTTTGACAGTATAGGTAGAATAAGCCACGGCTAACTCTGTGCCAGCAGCCGCGGTAATACAGAGGTGGCAAACGTTGTCCGGATTTATTGGGTGTAAAGGGCATGTAGGTGGTCTTGTAAGTCAAAGGTGAAATGGCCCGGCTTAACCAGGTCATTGCCTTTGAAACTGCCGGACTTGAGTACGGAAGAGGAAAGCGGAATTCCCAGTGTAGCGGTGAAATGCGTAGATATTGGGAGGAACACCGGTGGCGAAGGCGGCTTTCTGGTCCGAAACTGACA…
OTU146	GTGGGGAATCTTGCGCAATGGGCGAAAGCCTGACGCAGCGACGCCGCGTGGgggATGAAGCTTTTCGGAGTGTAAACCCCTTTCGACTCGGACGAATACCCGCAAGGgggTGACGGTACGAGTAGAAGAAGCCCCGGCTAACTACGTGCCAGCAGCCGCGGTAAGACGTAGGgggCCAGCGTTGTTCGGAATTACTGGGTGTAAAGGGTTCGTAGGCGGTGCGGCAAGTTGGGAGTGAAATCTCCGGGCTTAACCCGGAGGCTGCTTCCAAGACTGCCGTGCTTGAGTGTGGGAGAGGCTCGTGGAATTGCAGGTGTAGCGGTGAAATGCGTAGATATCTGCAGGAACACCCGTGGCGAAAGCGGCGAGCTGGACCACAACTGACGCTGAGGAACGAAA…
OTU147	GTGGGGAATTTTACACAATGGgggAAACCCTGATGTAGCGACACCGCGTGAGCGAAGAAGCCCTTTGGGGTGTAAAGCTCTGTCAGCAGGGACGAAGAAAGTGACGGTACCTGCAGAGGAAGCATCGGCTAACTACGTGCCAGCAGCCGCGGTAAGACGTAGGATGCGAGCGTTGTCCGGATTTATTGGGCGTAAAGAGTTCGTAGGTGGTTTTATAAGTCTGGTGTAAAAGGCTGGGGCTCAACCCTGGTACAGCACTGGATACTGTAAGACTGGAGTGCAGTAGAGGCAAGCGGAATTCCCAGTGTAGCGGTGAAATGCGTAGATATTGGGAAGAACACCGGTGGCGCAAGCGGCTTGCTGGGCTGTAACTGACGCTGAGGAACGAAAGCTAGGGGA…
OTU148	GTGGGGAATATTGGACAATGGGCGCAAGCCTGATCCAGCAATGCCGCGTGAGTGATGAAGGCCTTCGGGTTGTAAAGCTCTTTCGCCCGCGACGATGATGACGGTAGCGGGAGAAGAAGCCCCGGCTAACTTCGTGCCAGCAGCCGCGGTAATACGAAGGgggCGAGCGTTGTTCGGAATCACTGGGCGTAAAGGGCGCGTAGGCGGCTCTGTTTGTCGCGTGTGAAAGCCCCGGGCTCAACCTGGGAGGTGCgcgcgAGACGGCGGGGCTGGAGTTCGGGAGAGGAGCGTGGAATTCCCAGTGTAGAGGTGAAATTCGTAGATATTGGGAAGAACACCGGTGGCGAAGGCGGCGCTCTGGACCGAGACTGACGCTGAGGCGCGAAAGCGTGGGGAGCA…
OTU149	GTGGGGAATCTTGGACAATGGgggCAACCCTGATCCAGCGATGCCGCGTGGGTGAAGAAGGCCTTCGGGTTGTAAAGCCCTTTAGGCCGGGACGAAGGTAGTTAGCTGAATAAGTTAGCTGCTTGACGGTACCGGCGGAATAAGCACCGGCTAACTCTGTGCCAGCAGCCGCGGTAATACAGAGGGTGCGAGCGTTAATCGGAGTTACTGGGCGTAAAGGGCGCGTAGGCGGTATCGTGTGAGTGATGTGAAAGCCCCGGGCTTAACCTGGGAAGTGCATCGCTAACTACGTAACTAGAGTACAGCAGAGGGTGGCGGAATTTCCGGTGTAGCGGTGAAATGCGTAGAGATCGGAAGGAACGTCGGTGGCGAAGGCGGCCACCTGGGCTGATACTGACG…
OTU150	GTGGGGAATTTTCCGCAATGGGCGAAAGCCTGACGGAGTGACGCCGCGTGGgggACGAAGGCCTTCGGGTCGTAAACCCCTGTCAGAGGGAAAGAAGGGTCATGTGGCTAATATCCACGTGATCTGACGGTACCTTCAGAGGAAGCCCCGGCCAACTCTGTGCCAGCAGCCGCGGTAAGACAGAGGgggCAAGCGTTGCTCGGAATCACTGGGCGTAAAGGGCGCGTAGGCGGGATGGCAAGTCAGTCGTGAAATCtctcGGCTCAACCGAGAAACGTCGGCTGATACTGCCGTTCTTGAGGGATGCAGAGGAGACTGGAATTCCCGGTGTAGCGGTGAAATGTGTAGAGATCGGGAGGAACACCGGTGGCGAAGGCGGGTCTCTGGGCATTTCCTGAC…
OTU151	GTCGAGAATTtttCTCAATGGgggAAACCCTGAAGGAGCGACGCCGCGTGGAGGATGAAGGTCTTCGGATTGTAAACTCCTGTCATTGGGGAACAAGTCGCTTACGTTAACTGCGTGAGCGTTGATAGTACCCGAAGAGGAAGAGACGGCTAACTCTGTGCCAGCAGCCGCGGTAATACAGAGGTCTCAAGCGTTGTTCGGATTCATTGGGCGTAAAGGGTGCGTAGGCGGCGCGGTAAGTCGGGTGTGAAATCTTGGAGCTTAACTCCGAAACTGCATTCGATACTGCCGTGCTTGAGGACTGGAGAGGAGACTGGAATTTACGGTGTAGCGGTGAAATGCGTAGATATCGTAAGGAAGACCAGTGGCGAAGGCGGGTCTCTGGACAGTTCCTGACGC…
OTU152	GTGAGGAATCTTCGGCAATGGGCGCAAGCCTGACCGAGCAACGCCGCGTGCGGGACGACGCCCCTCGGGGTGTAAACCGCTTGTCGGggggACGAGCGCGTGCAAGCgcgcCGACGGTACCcccGGAAGAAGTCCCGGCTAACTACGTGCCAGCAGCCGCGGTAAGACGTAGGGGACGAGCGTTGTCCGGAGTTACTGGGCGTAAAGGGTGCGCAGGCGGGCGCCCGCGTTCCTGGTGAAAGCTCCCCGCTCAACGGGGAGAGGGCCGGGAAGACGGGGTGCCTTGAGGCTCGGAGAGGGACGTGGAATTCCGGGTGGAGCGGTGAAATGCGTAGAGATCCGGACGAACACCAACGGCGCAGGCAGCGTCCTGGCCGACGCCTGACGCTCAGGCACGAA…
OTU153	GTCGAGAATTtttCACAATGGGCGCAAGCCTGATGGAGCGACGCCGCGTGGgggATGAATGGCTTCGGCCCGTAAACCCCTGTCATTTGCGAACAATGCTCGTCATCTAATACATGACGAGTTGATGGTAGCGAAAGAGGAAGGGACGGCTAACTCTGTGCCAGCAGCCGCGGTAATACAGAGGTCCCAAGCGTTGTTCGGATTCACTGGGCGTAAAGGGTGCGTAGGTGGCGAGGTAAGTCGGATGTGAAATCTCGGAGCTCAACTCCGAAACTGCATTGGAAACTACCTTGCTCGAGGGTTGGAGGggggACTGGAATTCTCGGTGTAGCAGTGAAATGCGTAGATATCGAGAGGAACACCAGTGGCGAAGGCGAGTCCCTGGACAACTCCTGACAC…
OTU154	GTGGGGAATTTTGCGCAATGGgggAAACCCTGACGCAGCAACGCCGCGTGGAGGATGAAGGCCCTTGGGCTGTAAACTCCTTTCGATCGGGACGATTATGACGGTACCGGAAGAAGAAGCCCCGGCTAACTTCGTGCCAGCAGCCGCGGTAATACGAAGGgggCGAGCGTTGTTCGGAATTATTGGGCGTAAAGGGCGCGTAGGCGGTGCGGTAAGTCTATGGTGAAATCTCCGGGCTCAACTCGGAGTCTGCCACGGAAACTGCCGTGCTTGAGTGTGGGAGAGGTGAGTGGAATTCCCGGTGTAGCGGTGAAATGCGTAGATATCGGGAGGAACACCTGTGGCGAAAGCGGCTCACTGGACCACAACTGACGCTGAGGCGCGAAAGCTAGGGGAGCA…
OTU155	GCGAGGAATATTGCGCAATGGGCGCAAGCCTGACGCAGTAACGCCGCGTGCGGGAAGAAGGCCTTCGGGTCGTAAACCGCTTTTCGGAAGGACGAGCAAGGACGGTACTTCTGGAATCAGTCTCGGCTAACTACGTGCCAGCAGCCGCGGTAAAACGTAGGAGGCGAGCGTTATCCGGATTCACTGGGCGTAAAGCGCCGGTAGGTGGTTCGTTAAGGAGGTGGTGAAAGCCCCTGGCTCAACTGGgggAGGTCCACTTCAACTGGCGGACTGGAGGCTCCGAGAGGAGAGTGGAATTCCCGGTGTAGCGGTGGAATGCGTAGAGATCGGGAGGAACACCAGTGGCGAAGGCGGCTctctGGCGGAGACCTGACACTGAGAGGCGAAAGCGTGGGGAGC…
OTU156	GCCGAGAATATTCGACAATGGACGAAAGTCTGATCGAGCGACGCCGCGTGGTTGATGAAGTCCTTAGGGACGTAAaaaCCTTTTATCGGGGACGAAATTATTGACGGTACCCGATGAATAAGGGGCTCCTAACTCTGTGCCAGCAGGAGCGGTAATACAGAGGCCCCGAGCATTATCCGGAATCACTGGGCGTAAAGGGTGTCCAGGCGGCTTTGTTAGTCGTCCGTTAAATCTCTGGGCTTAACCTAGAGGCTGCGGGCGAAACGGCAAAGCTCGAGGGCGCGAGAGGTGCATGGAACTCATGGTGGAGGGGTGAAATCCGTTGATATCATGGGGAACACCAAAGGCGAAGGCAGTGCACTGGCGCGTTCCTGACGCTCAcacacGAAAGCCAGGGGA…
OTU157	GTCGAGAATTtttCTCAATGGGCGAAAGCCTGAAGGAGCGACGCCGCGTGGgggATGAATGGCTTCGGCCCGTAAACCCCTGTCATTTGCGAACAAATTATTTTACCTAATACGTAAAGTATTGATAGTAGCGGAAGAGGAAGGGACGGCTAACTCTGTGCCAGCAGCCGCGGTAATACAGAGGTCCCAAGCGTTGTTCGGATTCACTGGGCGTAAAGGGTGCGTAGGCGGTAGGGTAAGTCTGACGTGAAATCTCCGGGCTCAACCCGGAAACTGCGTTGGATACTATCCTGCTCGAGGAATGGAGGGGAGACTGGAATACTTGGTGTAGCAGTGAAATGCGTAGATATCAAGTGGAACACCAGTGGCGAAGGCGAGTCTCTGGACATTTCCTGACGC…
OTU158	GTGGGGAATTTTGCACAATGGGCGCAAGCCTGATGCAGCAACGCCGCGTgtgtgATGAAGGTCTTCGGATTGTAAAGCACTTTCGACCGGGACGAAAACCCGTTGGCTAACATCCAACGGCTTGACGGTACCGGGAGAAGAAGCACCGGCTAACTCTGTGCCAGCAGCCGCGGTAATACAGAGGGTGCAAGCGTTGTTCGGAATTATTGGGCGTAAAGCGCGTGTAGGCGGCCATGCAAGTCGGGTGTGAAAGCCCTCGGCTTAACCGAGGAAGTGCGCCCGAAACTGCACGGCTCGAGTACCGGAGAGGATGGCGGAATTCCCCAAGTAGAGGTGAAATTCGTAGATATGGGGAGGAACACCGGTGGCGAAGGCGGCCATCTGGACGGATACTGACGC…
OTU159	GTCGAGAATTtttCTCAATGGgggAAACCCTGAAGGAGCGACGCCGCGTGGAGGATGAATGCTTTCGGGTTGTAAACTCCTGTCATTTGGGAACAAGGCCTTACGTTAACTGCGTGGAGGATTGATAGTACCAGAAGAGGAAGAGACGGCTAACTCTGTGCCAGCAGCCGCGGTAATACAGAGGTCTCGAGCGTTGTTCGGATTCATTGGGCGTAAAGGGCGCGTAGGCGGCGGGGTAAGTCTGGTGTGAAATCTAGGAGCTCAACTCCTAAACTGCACTGGATACTGCTCTGCTAGAGGACTGGAGAGGAGACTGGAATTCACGGTGTAGCAGTGAAATGCGTAGATATCGTGAGGAAGACCAGTGGCGAAGGCGGGTCTCTGGACAGTTCCTGACGC…
OTU160	GTTAGGAAATTtttCCAATGGgggCAACCCTGAgagagTAACGCCGCGTGGAGGATGACGGCCTTCGGGTTGTAAACTCCTTTTCTGGgggAAGAGTAAAAGACGGTACCCCAGGAAGAAGCCTCGGCTAACTACGTGCCAGCAGCCGCGGTAATACGTAGGAGGCGAGCGTTGTCCGGAATTACTGGGCGTAAAGAGCGCGTAGGCGGCTCGGTACGACCGCGTGTGAAAGCCcccGGCTCAACTGGGGAAGGTCCGCGGTAACGGTCGGGCTCAATGAGTGCAGGAGAGGGAAGTGGAACTCCGGGAGTAGCGGTGAAATGCGTAGAGACCCGGAGGAACACCAGTGGCGAAGGCGGCTTCCTGGCCTGCAACTGACGCTGTGGCGCGAAAGCTAGG…
OTU161	GTGGGGAATCTTGCGCAATGGGCGAAAGCCTGACGCAGCAACGCCGCGTGGgggACGAAGGCCTTCGGGTTGTAAACCCCTTTCAGCAGGGACGAACATGACGGTACCTGCAGAAGAAGCCCCGGCCAACTACGTGCCAGCAGCCGCGGTAATACGTAGGgggCGAGCGTTGTCCGGATTTATTGGGCGTAAAGAGCTCGTAGGCGGTTTGGCAAGTCGGGTGTGAAAACTCCGGGCTCAACTCGGAGACGCCACTCGATACTGCTATGACTCGAGTCCGGTAGGGGAGTGCGGAATTCCTGGTGTAGCGGTGAAATGCGCAGATATCAGGAGGAACACCGGTGGCGAAGGCGGCACTCTGGGCCGGTACTGACGCTGAGGAGCGAAAGCGTGGGGAGC…
OTU162	GTGGGGAATTGTTCGCAATGGGCGCAAGCCTGACGACGCAACGCCGCGTGGAGGATGAAGATCTTCGGGTCGTAAACTCCTTTCGATCGAGACGAACGACTTCCGGGCTAATCACCGGGAGAGTGACGGTACCGAgagaAGAAGCCCCGGCTAACTCCGTGCCAGCAGCCGCGGTAATACGGggggggCAAGCGTTGTTCGGAATTACTGGGCGTAAAGGGCTCGTAGGTGGCCAACTAAGTCAGACGTGAAATCCCTCGGCTTAACCGGGGAACTGCGTCTGATACTGGATGGCTTGAGGTTGGGAGAGGGATGCGGAATTCCAGGTGTAGCGGTGAAATGCGTAGATATCTGGAGGAACACCGGTGGCGAAGGCGGCATCCTGGACCAATTCTGACG…
OTU163	GCTAAGAATCTTCCGCAATGGgggCAACCCTGACGGAGCGACGCCGCGTGGATGATGAAGGCCGTAAGGTTGTAAAATCCTTTTGTCGGTGAAGAATAACCAGGGGAGTGGAAAGCCCCTGGGATGACGTTAGCCGACGAATAAGCCCCGGCTAATTACGTGCCAGCAGCCGCGGTAATACGTATGGGGCGAGCGTTGTTCGGATTTATTGGGCGTAAAGGGCGTGTAGGCGGCTCATGAAGTCTGGTGTGAAAACGCAAGGCTTAACCTTGCGTATGCGCTGGAAACTGGTGGGCTTGAGTTCTTGAGGGGAAGCTGGAATTCCAGGTGTAGGGGTGAAATCTGTAGATATCTGGAAGAACACCGGTGGCGAAGGCGAGCTTCTATCAGAGGACTGAC…
OTU164	GTCGAGAATCTTTCGCAATGGGCGAAAGCCTGACGAAGCGACGCCGTGTGAGCGATGAAGGCCTTCGGGTTGTAAAGCTCTTTCGCTTGGGAACAAGAGAATGTGGTGATAAGCCATGTGATTTGAGGGTACCAGGTAAAGAAGCACCGGCTAACTCCGTGCCAGCAGCTGCGGTAATACGGAGGGTGCAAGCATTAATCGGATTTATTGGGCGTAAAGGGCGCGTAGGCGGATGTGCAAGTTAATTGTGAAATTCCGAAGCTCAACTTCGGAGCTGCAATTAAGACTGCGGATCTTGAGGATTGGCGGAGAAAATGGAATTCCACGTGTAGCGGTGAAATGCGTAGATATGTGGAAGAACACCGGTGGCGAAGGCGATTTTCTAGCTTATTCCTGACG…
OTU165	GGCGAGAATATTCCGCAATGGACGCAAGTCTGACGGAGCGACGCCGCGTGATGGATGAAGTGCTTCGGTACGTAAACATCTTTTATCGGGGAAGAAATAAGTGACGGTACCCGACGAATAAGGGGCTCCTAACTCTGTGCCAGCAGGAGCGGTAATACAGAGGCCCCGAGCGTTACCCGGAATCACTGGGCGTAAAGGGTGTCCAGGCGGGCATATTAGTCtctcGTAAAATCTATGGGCTTAACCTATAGCgcgcgAGGGAAACGGTATGTCTAGAGGGCGCGAgagaTAGAGGGAACTCATGGTGGAGGGGTGAAATCCGTTGATATCATGGGGAACACCAAAGGCGAAGGCACTCTATTGGCGCGTTCCTGACGCTCAcacacGAAAGCCAGGGGA…
OTU166	GTGGGGAATCTTGCGCAATGGGCGAAAGCCTGACGCAGCAACGCCGCGTGGAGGACGAAGGCTTTCTGAGTTGTAAACTCCTTTCAGCAGGGACGATTGTGACGGTACCTGCAGAAGAAGCACCGGCCAACTACGTGCCAGCAGCCGCGGTGATACGTAGGGTGCAAGCGTTGTCCGGATTTATTGGGCGTAAAGAGCTCGTAGGCGGTTTGGTAAGTCGATTGTGAAATCTCCAGGCTCAACCTGGAGCGGCCGTTCGATACTGCCATGACTAGAGTTCGGTAGGGGACCACGGAATTCCTGGTGTAGCGGTGAAATGCGCAGATATCAGGAGGAACACCAGCAGCGAAGGCGGTGGTCTGGGCCGACACTGACGCTGAGGAGCGAAAGCGTGGGGAG…
OTU167	GTGAGGAATATTGCGCAATGGGCGAAAGCCTGACGCAGCGACGCCGCGTGGAGGATGAAGGTCTTCGGATTGTAAACTCCTGTTAAGTGGGAAaaaaGAACCATCTTTAATACAGATGGGAGATGATTGTACCATTAGAGAAAGCACCGGCTAACTTCGTGCCAGCAGCCGCGGTAATACGAGGGGTGCAAGCGTTATTCGGAATCATTTGGGCGTAAAGGGTGCGTAGACGGCTTATTAAGTCAACTGTTAAATTCTCCGGCCTAACTGGAGGTCGGCGGTAGAAACTGATAAGCTTGAGATTGGAAGagagaAGTGGAATTCTCGGAGTAGCGGTAAAATGCGTAGATCTCGAGAGGAACACCGATGGCGAAGGCAGCTTCTTGGTCCAAATCTGAC…
OTU168	GTGGGGAATATTGGACAATGGgggCAACCCTGATCCAGCGATGCCGCGTGAGTGAAGAAGGCCTTCGGGTCGTAAAGCTCTTTAGGTTGGGAAGAAGTgtgtCCGTTGATAAGGCGGACATGTTGACGGTACCGACAGAATAAGCACCGGCAAACTCTGTGCCAGCAGCCGCGGTAATACAGAGGGTGCGAGCGTTAATCGGAGTTACTGGGCGTAAAGGGCGCGTAGGCGGAAAGATGAGTGTGATGTGAAAGCCCCGGGCTTAACCTGGGAAGGGCATCGCAAACGATCTGACTGGAGTAGATGAGAGGGTGGCGGAATTTCCGGTGTAGCGGTGAAATGCGTAGAGATCGGAAGGAACGTCAATGGCGAAGGCAGCCACCTGGCATCATACTGACG…
OTU169	GTCGAGAATTtttCTCAATGGgggAAACCCTGAAGGAGCGACGCCGCGTGGAGGATGAAGGTCTTCGGGTTGTAAACTCCTGTCATTTGGGAACAAGTTGGACGCAGTAACTACGCGTTCATTGATAGTACCAGAAGAGGAAGAGACGGCTAACTCTGTGCCAGCAGCCGCGGTAATACAGAGGTCTCAAGCGTTGTTCGGATTCATTGGGCGTAAAGGGTGCGTAGGTGGCGCTGTAAGTCAGGTGTGAAATTTCGGAGCTTAACTCCGAAACTGCATTTGATACTGCGGTGCTTGAGGACTGGAGAGGAGACTGGAATTTACGGTGTAGCAGTGAAATGCGTAGAGATCGTAAGGAAGACCAGTGGCGAAGGCGGGTCTCTGGACAGTTCCTGACAC…
OTU170	GTGGGGAATCTTGCACAATGGGCGAAAGCCTGATGCAGCGACGCCGCGTGGgggATGAAGCATCTCGGTgtgtAAACCCCTTTCGACCCGGAAGAATGCCTCGCAAGAGGACGGACGGTACGGGTATAAGAAGCCCCGGCTAACTACGTGCCAGCAGCCGCGGTAAGACGTAGGgggCCAGCGTTGTTCGGAATTACTGGGTGTAAAGGGTTCGTAGGCGGTGCGGCAAGTTGGGAGTGAAATCTCTGGGCTCAACCCAGAGGCTGCTTCCAAAACTGCTGTGCTTGAGTGTGGGAGAGGCGCGTGGAATTGCAGGTGTAGCGGTGAAATGCGTAGATATCTGCAGGAACACCCGTGGCGAAAGCGGCgcgcTGGACCACTACTGACGCTGAGGAACGA…
OTU171	GTAGGGAATATTGGACAATGGGCGCAAGCCTGATCCAGCAATGCCGCGTGAGTGATGAAGGCCTTCGGGTTGTAAAGCTCTTTCGGCGGGGACGATGATGACGGTACCCGCAGAAGAAGCCCCGGCTAACTTCGTGCCAGCAGCCGCGGTAATACGAAGGgggCGAGCGTTGTTCGGAATCACTGGGCGTAAAGGGCGCGTAGGCGGCCGGCTTTGTCGCGTGTGAAAGCCCCGGGCTCAACCTGGGAATGGCgcgcgAAACGGGCGGGCTGGAGTTCGGGAGAGGAGCGTGGAATTCCCAGTGTAGAGGTGAAATTCGTAGATATTGGGAAGAACACCGGTGGCGAAGGCGGCGCTCTGGACCGAGACTGACGCTGAGGCGCGAAAGCGTGGGGAGCA…
OTU172	GTGGGGAATTGTTCGCAATGGGCGCAAGCCTGACGACGCAACGCCGCGTGGAGGATGAAGACCTTCGGGTCGTAAACTCCTTTCGACCGAGATGAATTTCCGCCGACCTAACACGTCGGCGGGGTGACAGTATCGAGGGAAGCAGCCCCGGCTAACTCCGTGCCAGCAGCCGCGGTAATACGGggggggCAAGCGTTGTTCGGAATTACTGGGCGTAAAGGGTTCGTAGGTGGCCAACTAAGTCAGACGTGAAATCCCTCAGCTTAACTGGGGAACTGCGTCTGAGACTGGATGGCTCGAGTGCAGGAGAGGAACGCGGAATTCCAGGTGTAGCGGTGAAATGCGTAGATATCTGGAGGAACACCGGTGGCGAAGGCGGCGTTCTGGACTGCTACTGAC…
OTU173	GTGGGGAATATTGGACAATGGGCGCAAGCCTGATCCAGCAATGCCGCGTGAGTGATGAAGGCCTTAGGGTTGTAAAGCTCTTTCGGCGGGGACGATGATGACGGTACCCGCAGAAGAAGCCCCGGCTAACTTCGTGCCAGCAGCCGCGGTAATACGAAGGgggCGAGCGTTGTTCGGAATTACTGGGCGTAAAGGGCgcgcAGGCGGCTCTGAAAGTCAGATGTGAAAGCCCCGGGCTTAACCTGGGAATTGCATTTGATACTCTGGAGCTTGAGTACGGGAGAGGATAGTGGAATTCCCAGTGTAGAGGTGAAATTCGTAGATATTGGGAAGAACACCAGTGGCGAAGGCGGCTATCTGGACCGTAACTGACGCTGAGGCGCGAAAGCGTGGGGAGCA…
OTU174	GTGGGGAATATTGCACAATGGGCGCAAGCCTGATGCAGCGACGCCGCGTGGgggATGACGGCCTTCGGGTTGTAAACCTCTTTCACCATCGACGAAGGTCCGGGTTTTCTCGGATTGACGGTAGGTGGAGAAGAAGCACCGGCCAACTACGTGCCAGCAGCCGCGGTAATACGTAGGGTGCGAGCGTTGTCCGGAATTACTGGGCGTAAAGAGCTCGTAGGTGGTTTGTCGCGTTGTTCGTGAAATCTCACGGCTTAACTGTGAGCGTGCGGGCGATACGGGCAGACTGGAGTACTGCAGGGGAGACTGGAATTCCTGGTGTAGCGGTGGAATGCGCAGATATCAGGAGGAACACCGGTGGCGAAGGCGGGTCTCTGGGCAGTAACTGACGCTGAGGAG…
OTU175	GTAGGGAATATTGCGCAATGGAGGAAACTCTGACGCAGCGACGCCGCGTGGGTGACGAAGGCCTTCGGGTCGTAAAGCCCTGTCGGAAGGGAAGAAaaaCGATTTGGCTAACATCCAAGTCGCTTGACGGTACCTTTAAAGGAAGCACCGGCTAACTACGTGCCAGCAGCCGCGGTAATACGTAGGGTGCAAGCGTTGTTCGGAATCATTGGGCGTAAAGCGCGTGTAGGTGGCTAGTTAAGTCGGGTGTGAAATCCCTGGGCTCAACCGAGGAAGTGCACTCGAAACTAGCTGGCTAGAGGATGGTAGAGGAAGGTGGAATTCCAAAAGTAGAGGTGAAATTCGTAGATATTTGGAGGAATACCGGCGGCGAAGGCGGCCTTCTGGGCCATTCCTGAC…
OTU176	GTGGGGAATATTGCGCAATGGGCGAAAGCCTGACGCAGCAACGCCGCGTGGgggATGAAGGTTTTCGGATTGTAAACCCCTTTCGATCGGAACGAATCTCCTCCTGGTAAATAATCAGGAGGATCGACGGTACCGAgagaAGAAGCCACGGCTAACTCTGTGCCAGCAGCCGCGGTAAGACAGAGGTGGCTAGCGTTGTTCGGATTTATTGGGCGTAAAGCGCACGCAGGCGGTTTGGTAAGTCAGAGGTGAAAGTCCACAGCTTAACTGTGGCACTGCCTTTGATACTGCCTTTCTTGAGTGCATGAGGgggAAGCGGAATTCCGAGTGTAGAGGTGAAATTCGTAGATATTCGGAGGAACACCGGTGGCGAAGGCGGCTTCCTGGCATGTAACTGAC…
OTU177	GTGGGGAATTTTGCGCAATGGgggAAACCCTGACGCAGCAACGCCGCGTGGAGGATGAAGTCCCTTGGGATGTAAACTCCTTTCGATCGGGACGATTATGACGGTACCGGAAGAAGAAGCACCGGCTAACTCTGTGCCAGCAGCCGCGGTAATACAGAGGGTGCGAGCGTTGTTCGGAATTATTGGGCGTAAAGGGCGCGTAGGCGGTGCGGTAAGTTTGTGGTGAAATCTTCAGGCTCAACTTGAAGACTGCCGCGAAGACTGCCGTGCTGGAGTGTGGGAGAGGTGAGTGGAATTCCCGGTGTAGCGGTGAAATGCGTAGATATCGGGAGGAACACCTGTGGCGAAAGCGGCTCACTGGACCACAACTGACGCTGATGCGCGAAAGCTAGGGGAGCA…
OTU178	GCGAGGAATTTTGCGCAATGGGCGAAAGCCTGACGCAGCAACGCCGCGTGGGTGACGAAGGCCTTCGGGTTGTAAAGCCCTTTTGCCGGGGACGAAGCGATGACGGTACCCGGCGAAGAAGCCACGGCTAACTACGTGCCAGCAGCCGCGGTAATACGTAGGTGGCGAGCGTTGTCCGGATTTATTGGGCGTAAAGCgcgcgcAGGCGGTGGCGCAAGTCTGCTGTGAAATCTCCCTGGCTCAACCGGGAGGgggCGGCGGAGACTGCGTGACTGGAGGGACCTAGAGGCCGGTGGAATTCCCGGTGTAGTGGTGAAATGCGTAGAGATCGGGAGGAACACCTGTGGCGAAGGCGGCCGGCTGGgggTGCCCTGACGCTGAGGCGCGAAAGCGTGGGGA…
OTU179	GTGAGGAATTTTCGTCAATGGgggCAACCCTGAACGAGCAACGCCGCGTGCAGGAAGAAGGTTTTCGGATCGTAAACTGCTTTTCTCTGGGACGAGAACGGACGGTACCAGAGGAATCAGCCTCGGCTAACTACGTGCCAGCAGCCGCGGTAATACGTAGGAGGCGAGCGTTGTCCGGAGTTACTGGGCGTAAAGCGCACGCAGGCGGTCAGGTAAGTCTGTGGTGACAGTCGTCGGCTCAACTGACGAAGTACTATGGAAACTGTCTGACTTGAGGGCTTCAGAGGGACACGGAATTCCGGGTGGAGTGGTGAAATGCGTAGATATCCGGAGGAACACCAATGGCGAAGGCAGTGTCCTGGGAAGTACCTGACGCTCAGGTGCGAAAGCTAGGGGAGC…
OTU180	GTGGGGAATCTTGCGCAATGGGCGAAAGCCTGACGCAGCGACGCCGCGTGGGTGATGAAGGCCTTCGGGTTGTAAAGCCCTGTGGGGAGGGACGAATAAGTCGGCGCTAATACCGCCGGCGATGACGGTACCTCCTTAGCAAGCACCGGCTAACTCTGTGCCAGCAGCCGCGGTAAGACAGAGGGTGCAAACGTTGTTCGGAATTACTGGGCGTAAAGCGTgtgtAGGCGGCTGCGCAAGTCGGATGTGAAAGCCCTGGGCTCAACCCAGGAAGTGCACCCGAAACTGCGTAGCTTGAGTACCGGAGAGGTTGGTGGAATTCTCGGTGTAGAGGTGAAATTCGTAGATATCGAGAGGAACACCGGTGGCGAAGGCGGCCAACTGGACGAGTACTGACGC…
OTU181	GTGAGGAATCTTCGGCAATGGGCGCAAGCCTGACCGAGCAACGCCGCGTGCGGGATGACGGCCTTCGGGTTGTAAACCGCTTTTCTCGGGGACGAGCTATTGGGACGGTACCCGAGGAAGAAGTCTCGGCTAACTACGTGCCAGCAGCCGCGGTAATACGTAGGAGACGAGCGTTGTCCGGAGTTACTGGGCGTAAAGGGTGCGCAGGCGGCGCGTCAAGTTTGCGGTGAAAGCTCCTGGCTCAACTGGGAGAGGGCCGTGAAGACTGGCGGGCTTGGAGGCTGGGAGAGGGACGCGGAATTCCGGGTGGAGCGGTGAAATGCGTAGAGATCCGGAAGAACACCAACGGCGAAGGCAGCGTCCTGGCCCACGCCTGACGCTCAGGCACGAAAGCGCGGG…
OTU182	GTCGAGAGGCTTCGGCAATGGgggAAACCCTGACCGAGCGACGCCGCGTGGgggATGACGGCCCTTGGGTTGTAAACCCCTTTCGACCGGGAAGAATGTTCGCGAGACTAATAAGCTCGCGGATTGACGGTACCGGTATAAGAAGCTCCGGCTAACTCCGTGCCAGCAGCCGCGGTAATACGGggggAGCAAACGTTGTTCGGAATCACTGGGCGTAAAGGGCGTGTAGGCGGTTCGGTAAGTGGAATGTGAAATCCcccGGCTTACCCGGGGAACTGCATCCCATACTGCTGGACTTGAGTGCGGGAGAGGATGGAGGAATTCCTGGTGTAGCGGTGAAATGCGTAGATATCAGGAGGAACACCTGTGGCGAAGGCGTCCATCTGGCCCGTTACTGAC…
OTU183	GTGAGGAATCTTCCACAATGGGCGCAAGCCTGATGGAGCAACGCCGCGTGCGGGAGGACGGCCCTCGGGTCGTAAACCGCTTTTCTGGgggACGACGAGACCACGACACAGACGACGGTACCCCAGGAAGAAGTCTCGGCTAACTACGTGCCAGCAGCCGCGGTAATACGTAGGAGACGAGCGTTGTCCGGAGTTACTGGGCGTAAAGGGTGCGCAGGCGGGCGGCAGTAGTTTGCGGTGAAAGCTCCCGGCTTACCTGGGAGAGGGCCGTGAAGACGGGTCGCCTTGGAGGCTCGGAGAGGGACGTGGAATTCCGGGTGGAGCGGTGAAATGCGTAGAGATCCGGAAGAACACCAACGGCGAAGGCAGCGTCCTGGCCGAGTCCTGACGCTCAGGCAC…
OTU184	GTGGGGAATCTTGCACAATGGgggAAACCCTGATGCAGCGACGCCGCGTGAGCGATGAAGCCCTTCGGGGTGTAAAGCTCTTTCGACGGGAACGATGATGACGGTACCCGGAGAAGAAGCTGCGGCTAACTACGTGCCAGCAGCCGCGGTAATACGTAGGCAGCAAGCGTTGTTCGGAGTTACTGGGCGTAAAGAGTGCGTAGGCGGTTTCGCAAGTTTGGTGTGAAATCTCCCGGCTTAACTGGGAGGGTGCGCCGAAAACTGCGGGGCTGGAGAGTGGGAGAGGTAAGCGGAATTCCCGGTGTAGCGGTGAAATGCGTAGATATCGGGAGGAACACCAGCGGTGTAGACGGCTTACTGGACCACGACTGACGCTGAGGCACGAAAGCGTGGGGAGCA…
OTU185	GTGAGGAATCTTCGGCAATGGGCGACAGCCTGACCGAGCGACGCCGCGTGCGGGATGACGGCCTTCGGGTTGTAAACCGCTTTTCTTGGCGACGAGGTGGgggTGCGGTGAAGAGCCGTGCCTCTGGACGGTAGCCGAGGAAGAAGCCACGGCTAACTACGTGCCAGCAGCCGCGGTAATACGTAGGTGGCGAGCGTTGTCCGGAGTTACTGGGCGTAAAGGgggCGCAGGCGGCCGCGAGTGGTGGGGAGTGAAATCCGACCGGCTCAACCGGgggAGGTCTTCCCAGACGGCGTGGCTGACCACAACAAGagagGCGCGGAGAGGGGCGTGGAATTCCGGGTGGAGCGGTGAAATGCGTAGAGATCCGGAGGAACACCGACGGCGTAGGCAGCGCCC…
OTU186	GTCGAGAATATTCGACAATGGGCGAAAGCCTGATCGAGCGACACCGCGTGCAGGATGAAGGCCTTCGGGTTGTAAACTGCGGTAGTATGGTAACAATGCAAATGAGTGCCATACGGAAAGAGGTGGGTAACTACGTGCCAGCACCAGCGGTAATACGTAGACCTCAAGCGTTATCCGGATTTATTGGGCGTAAAGCGCACGTAGGTGGTTTTGCGCGTCTTCTTTTAAAGCCCACGGCCTAACCGTGGATCTGGAGGAGATACGGCAGAACTAGAGGAGGTTAGAGGTGCATGGAACTCACGGTGTAGGGGTGAAATCCGTTGATATCGTGGGGAACACCAAAGGCGAAGGCAGTGCACTGGGACCTTCCTGACACTGAGTTGCGAAAGCGTGGGGAGC…
OTU187	GTGAGGAATTTTCGTCAATGGgggCAACCCTGAACGAGCAACGCCGCGTGCAGGAAGAAGGTTTTCGGATCGTAAACTGCTTTTCTCGGGGAAGAGAATGGACGGTACCCGAGGAACAAGCCCCGGCTAACTACGTGCCAGCAGCCGCGGTAATACGTAGGgggCAAGCGTTGTCCGGATTTATTGGGCGTAAAGCGCACGCAGGCGGTCTTTCGCGTTTCGAGTGACAGGTGAGGGCTTAACTCTCACAGGCCTTGGAAAACGGGAAGACTTGAGGACTTCAGAGGGACGCGGAATTCCAGGTGGAGCGGTGAAATGCGTAGAGATCTGGAAGAACACCGAAGGCGAAGGCAGCGTTCTGGGAAGCACCTGACGCTCATGTGCGAAAGCTAGGGGAGC…
OTU188	GTGGGGAATTTTGCGCAATGGgggAAACCCTGACGCAGCAACGCCGCGTGGAGGATGAAGTCCCTTGGGACGTAAACTCCTTTCGATCGGGACGATTATGACGGTACCGGAAGAAGAAGCCCCGGCTAACTTCGTGCCAGCAGCCGCGGTAATACGAGGggggCAAGCGTTGTTCGGAATTATTGGGCGTAAAGGGCGCGTAGGCGGTGCGGTAAGTCTGATGTGAAATCTCCGGGCTCAACTCGGAGCTTGCATCAGAAACTGCCGTGCTGGAGTGTGGGAGAGGTGCGTGGAATTCCCGGTGTAGCGGTGAAATGCGTAGATATCGGGAGGAACACCTGCGGCGAAAGCGGCGCACTGGACCACAACTGACGCTGATGCGCGAAAGCTAGGGGAGCA…
OTU189	GCGAGGAATCTTGGTCAATGGgggCAACCCTGAACCAGCGACGCCGCGTGGAGGACGAAGGCTCTCGGGTCGTAAACTCCTTTTGCCGGGGACGAGCAGAAGACGGTACCCGGCGAATAAGCCACGGCTAACTACGTGCCAGCAGCCGCGGTAATACGTAGGTGGCGAGCGTTGTCCGGATTTACTGGGCGTAAAGCgcgcgTAGGCGGCCTGTTAAGTTCTGGGTGAAAGGTTCCGGCTCAACCGGGACAGTGCCGGGGAGACTGGCAGGCTTGAGGGCAGCAGAGGTCGGTGGAATTCCCGGTGGAGTGGTGAAATGCGTAGAGATCGGGAGGAACACCAGTGGCGAAGGCGGCCGACTGGGCTGTGCCTGACGCTGAGGCGCGAAAGCGTGGGGAG…
OTU190	GTGGGGAATTTTGTGCAATGGGCGAAAGCCTGACACAGCGACACCGCGTGAGCGAAGAAGCCCTTTGGGGTGTAAAGCTCTGTCAGCAGGAACGAAATCAATGACGGTACCTGCAGAGGAAGCATCGGCTAACTACGTGCCAGCAGCCGCGGTAAGACGTAGGATGCAAGCGTTGTCCGGATTTATTGGGCGTAAAGAGTTCGTAGGCGGTTCGTTAAGTCTGATGTTAAAGATCGGGGCTCAACCCTGGGAGTGCATTGGATACTGGCGGACTGGAGTGTGGTAGAGGCTAGTGGAATTCCCAGTGTAGCGGTGAAATGCGTAGATATTGGGAAGAACACCGGTGGCGTAGGCGACTAGCTGGGCCATAACTGACGCTGAGGAACGAAAGCCAGGGGA…
OTU191	ATTAGGAATCTTGCGCAATGGGAGCAATCCTGACGCAGCGACGCCGCGTGGAGGAGGACGGCCTTCGGGTTGTAAACTCCTTTTGAGTGGGAAGAAGCAAGTGACGGTACCACTCGAATAAGCCCCGGCTAACTCCGTGCCAGCAGCCGCGGTAATACGGAGGgggCGAGCGTTGTCCGAAGTTACTGGGCGTAAAGCgcgcgTAGGCGGGAGCTTAAGTCCGCTGTGAAAGCCCGGAGCTCAACTCCGGAGGGTCGGTGGATACTGGGCTTCTTGAAAGAGCTAGGgggAGATGGAATTACCGGTGTAGCGGTGAAATGCGTAGATATCGGTAGGAACACCAGTGGCGAAGGCGGTCTCCTGGGGCTTGTTTGACGCTGAGGCGCGAAAGCTGGgggA…
OTU192	GTGGGGAATTTTGGACAATGGgggCAACCCTGATCCAGCGACGCCGCGTGAAGGATGAAGGTCTTCGGATTGTAAACTTCTTTTGGAGGGGATGAATGAGCCGCTGAATAAGCGGAAGTGACAGTACTctctGAATAAGCCACGGCTAACTACGTGCCAGCAGCCGCGGTAATACGTAGGTGGCAAGCGATACTCGGAATCACTAGGCGTAAAGCGCAGGTAGGAGGTTTGGAAAGTCTCTTGTGAAAGCTCCCGGCTCAACTGGGAGAGGTCAAGGGAAACTACCAGGCTAGAGTGTGGTAGAGGTAGCTGGAATTCCCGGTGTAGCGGTGAAATGCGTAGATATCGGGAGGAATACCTATGGCGAAAGCAGGCTACTGGACCGTCACTGACTCTGAT…
OTU193	GTGGGGAATCTTGCGCAATGGGCGAAAGCCTGACGCAGCAACGCCGCGTgtgtgATGAAGGTCTTCGGATCGTAAAGCACTGTCGCGAGGGACGAATAAGGGTTGGGTGAACAATCCAGTCTGATGACGGTACCTCGAGAGGAAGCACCGGCTAACTCTGTGCCAGCAGCCGCGGTAATACAGAGGGTGCGAGCGTTGTTCGGAATTATTGGGCGTAAAGCGCGTGTAGGCGGCTTTGCAAGTCAGGTGTGAAAGCCCTCGGCTTAACCGAGGAAGTGCGCCTGAAACTGTGAGGCTTGAGTACCGGAGAGGGTGGTGGAATTCCCGGTGTAGAGGTGAAATTCGTAGATATCGGGAGGAACACCAGTGGCGAAGGCGACCACCTGGACGGCTACTGAC…
OTU194	GTTGGGAATCTTGGACAATGGgggAAACCCTGATCCAGCCATGCCGCGTGAGTGATGAAGGCCCTAGGGTTGTAAAGCTCTTTCGCACGCGACGATAATGACGGTAGCGTGAGAAGAAGCCCCGGCTAACTTCGTGCCAGCAGCCGCGGTAATACGAAGGgggCTAGCGTTGTTCGGAATTACTGGGCGTAAAGCgcgcgcAGGCGGGTCATCAAGTCAGAGGTGAAAGCCCGGAGCTTAACTCCGGAATTGCCTTTGAAACTGTTGATCTTGAGTACGGGAGAGGTGAGTGGAATTCCCAGTGTAGAGGTGAAATTCGTAGATATTGGGAAGAACACCAGTGGCGAAGGCGGCTCACTGGCCCGTTACTGACGCTCAGGCGCGATAGCGTGGGGATCA…
OTU195	GTCGAGGATCTTCGGCAATGGGCGCAAGCCTGACCGAGCGACGCCGCGTGCGCGATGAAGGCCTTCGGGTTGTAAAGCGCTGTCGAGGgggAGGAAGCCGAAAGGTTGACCTATCCCTGGAGGAAGCTCGGGCTAAGTTCGTGCCAGCAGCCGCGGTAAGACGAACCGAGCGAACGTTGTTCGGAATCACTGGGCTTAAAGGGCGCGTAGGCGGCCTGCCAAGTCAGGAGTGAAATCTTTCGGCTCAACCGGAAAAGTGCTCTTGATACTGGCGGGCTAGAGGGAGATAGGGGCATGTGGAACTTCCGGTGGAGCGGTGAAATGCGTTGATATCGGAAGGAACGCCGGTGGCGAAAGCGACGTGCTGGACCTCTTCTGACGCTGAGGCGCGAAAGCCAG…
OTU196	GTGGGGAATTTTGGACAATGGgggCAACCCTGATCCAGCCATGCCGCGTGAGTGAAGAAGGCCTTCGGGTTGTAAAGCTCTTTTGTCCGGGAAGAAAAGGCATCTCTTAATACGGGGTGTTCTTGACGGTACTGGAAGAATAAGCACCGGCTAACTACGTGCCAGCAGCCGCGGTAATACGTAGGGTGCGAGCGTTAATCGGAATTACTGGGCGTAAAGCGTGCGCAGGCGGTTCGTTAAGTCAGATGTGAAAGCCCCGGGCTCAACCTGGGAACGGCATTTGAGACTGGCGAGCTGGAGTCTGGCAGAGGggggTGGAATTCCACGTGTAGCAGTGAAATGCGTAGAGATGTGGAGGAACACCGATGGCGAAGGCAGCCcccTGGGCTGAGACTGACG…
OTU197	GTGGGGAATCTTGCGCAATGGACGAAAGTCTGACGCAGCAACGCCGCGTGGGTGATGAAGGTCTTCGGATCGTAAAGCCCTGTCGGGAGGGAAGATGCTTACGCCGTCTAATCGATGGCGTGGGTGACGGTACCTCCAAAGGAAGCACCGGCTAACTCTGTGCCAGCAGCCGCGGTAATACAGAGGGTGCAAGCGTTGTTCGGAATTATTGGGCGTAAAGGGAGTGTAGGCGGCTTTGTAAGTCTCATGTGAAATCCTCGGGCTTAGCCTGAGAAGTGCATGAGAAACTGCAGAGCTTGAGTGTCGGAGAGGATAGTGGAATTCCCGGTGTAGAGGTGAAATTCGTAGAGATCGGGAGGAACACCAGTGGCGAAGGCGACTATCTGGCTGACAACTGAC…
OTU198	GTCGAGGATCTTTCGCAATGGGCGAAAGCCTGACGAAGCGACGCTGtgtgAGCGATGAAGGCCCTCGGGTTGTAAAGCTCTTTCGCATAAGAACAAGAAAGGCTGGTGAATAACCAGCCGATTTGAGTGTACTATGTAAAGAAGCACCGGCTAACTCCGTGCCAGCAGCTGCGGTAATACGGAGGGTGCAAGCATTAATCGGATTTATTGGGCGTAAAGGGCGCGTAGGCGGTCTTTTAAGTCAGATGTGAAATTCCAAAGCTCAACTTTGGAGCTGCATTTGAAACTGGGAGACTCGAGGAGTGGCGGAGAAAATGGAATTCCACGTGTAGCGGTGAAATGCGTAGATATGTGGAAGAACACCTGTGGCGAAAGCGGTTTTCTAGCTTATTCCTGACG…
OTU199	GTGGGGAATTTTGCGCAATGGGCGAAAGCCTGACGCAGTAACGCCGCGTGGAGGATGAAGGCCTTCGGGTTGTAAACTCCTGTCGGGAGGAACGACGGAgagagGGTGATAAACCCTTttttCCAGACGGTACCTCCAAAGGAAGCCCCGGCTAATTCCGTGCCAGCAGCCGCGGTAATACGGAAGGGGCTAGCGTTGTTCGGAATCATTGGGCGTAAAGGGCGCGTAGGTGGTCTTGTATGTCTACCGTGAAAGCACACGGCTCAACCGTGTTAGGTCGGTAGAAACTGCAGGACTTGAGGCTGGGAGGGGCTGGTGGAATTCCCCGTGTAGCGGTGAAATGCGTAGAGATGGgggAGAACACTCGTGGCGAAGGCGGCCAGCTAGACCAGTTCTGAC…
OTU200	GTGGGGAATATTGCGCAATGGGCGAAAGCCTGACGCAGCGACGCCGCGTGAGGGATGACGGCCTTCGGGTTGTAAACCTCTTTCAGCAGGGACGAAGCGCAAGTGACGGTACCTGCAGAAGAAGCACCGGCCAACTACGTGCCAGCAGCCGCGGTAATACGTAGGGTGCAAGCGTTGTCCGGAATTATTGGGCGTAAAGAGCTCGTAGGCGGCTTGTCACGTCGACTGTGAAAACCCGGGGCTCAACTCCGGGCCTGCAGTCGATACGGGCTGGCTTGAGTGCGGTAGGGGAGACTGGAATTCCTGGTGTAGCGGTGAAATGCGCAGATATCAGGAGGAACACCGGTGGCGAAGGCGGGTCTCTGGGCCGTAACTGACGCTGAGGAGCGAAAGCGTGGG…
OTU201	GTGAGGAATTTTCCGCAATGGGCGAAAGCCTGACGGAGCGACGCCGCGTGCACGAGGAAGGTCTTCGGATCGTAAAGTGCTGTCGAGGgggACGATTATGACGGTACCCCTGGAGGAAGCCCCGGCTAACTACGTGCCAGCAGCCGCGGTAAGACGTAGGgggCGAGCGTTGTTCGGAATTATTGGGCGTAAAGCGTGCGTAGGTCGGTTCGTAAGTCGAGGTTGAAATATCCGGGCTCAACTCGGGGCACGGCCTCGATACTGCGGATCTCGAGTCGAGAAGAGGGTAGTGGAATTCCCGGTGTAGCGGTGAAATGCGTAGATATCGGGAGGAACACCAGTGGCGAAGGCGACTACCTGGTCTTGTACTGACACTGAGGCACGAAAGCTGGgggAGCA…
OTU202	GTGAGGAATATTGCTCAATGGgggAAACCCTGAAGCAGCAACGCCGCGTGAGGGACGAAGGGGCTTCGCCTTGTAAACCTCTGTAGTTGGGGACAAATGTAGGGTTACTACCCTATTGATGGTACCTAAaaaGTAAGGATCGGCTAACTACGTGCCAGCAGCCGCGGTAATACGTAGGATCCAAGCGTTGTCCGGATTTACTGGGTGTAAAGGGTGCGCAGGCGGAATGGTAAGTCAGAGGTGAAATCTCGTCGCTCAACGGCGAAACTGCCTTTGATACTATTGTTCTTGAGTCCGGTAGAGATCTGTGGAATTCCGAGTGTAGCAGTGAAATGTGTAGATATTCGGAAGAACACCAGTGGCGAAGGCAGCAGATTGGGCCGGTACTGACGCTCAGGC…
OTU203	GTGGGGAATCTTGGACAATGGgggCAACCCTGATCCAGCGATGCCGCGTGAGTGAAGAAGGCCTTCGGGTCGTAAAGCTCTTTAGGTTGGGAAGAAGTGCATAGGATGAATAATCCTGtgtgtTGACGGTACCGACAGAATAAGCACCGGCAAACTCTGTGCCAGCAGCCGCGGTAATACAGAGGGTGCGAGCGTTAATCGGATTTACTGGGCGTAAAGGGCGCGTAGGCGGTTATGAAAGTATGATGTGAAAGCCCCGGGCTTAACCTGGGAAGAGCATCGTAAACTATGTGACTGGAGTATATGAGAGGGTGGTGGAATTTCCGGTGTAGCGGTGAAATGCGTAGAGATCGGAAGGAACGTCAATGGCGAAGGCAGCCACCTGGCATAATACTGACG…
OTU204	GTGGGGAATTTTGGACAATGGgggCAACCCTGATCCAGCAATGCCGCGTgtgtgAAGAAGGCCTTCGGGTTGTAAAGCACTTTTGTCCGGAAAGAAAACCGCTTCTCTAATACAGAGGCGGGATGACGGTACCGGAAGAATAAGCACCGGCTAACTACGTGCCAGCAGCCGCGGTAATACGTAGGGTGCAAGCGTTAATCGGAATTACTGGGCGTAAAGCGTGCGCAGGCGGTTCGCTAAGACCGATGTGAAATCCCCGGGCTTAACCTGGGAACTGCATTGGTGACTGGCGGGCTAGAGTATGGCAGAGGggggTAGAATTCCACGTGTAGCAGTGAAATGCGTAGAGATGTGGAGGAATACCGATGGCGAAGGCAGCCcccTGGGCCAATACTGACG…
OTU205	GTGGGGAATTTTGCGCAATGGgggAAACCCTGACGCAGCAACGCCGCGTGGAGGATGAAGCCCTTTGGGGCGTAAACTCCTTTCGACTCGGACGATAATGACGGTACGAGTGGAAGAAGCACCGGCTAACTCTGTGCCAGCAGCCGCGGTAATACAGAGGGTGCGAGCGTTGTTCGGAATTATTGGGCGTAAAGGGCGCGTAGGCGGCGCCACAAGTCACCTGTGAAAACTCCAGGCTTAACTTGGAGCCTGCAGGCGAAACTGTGGTGCTGGAGTGTGGGAGAGGTGCGTGGAATTCCCGGTGTAGCGGTGAAATGCGTAGATATCGGGAGGAACACCTGTGGCGAAAGCGGCGCACTGGACCACAACTGACGCTGAGGCGCGAAAGCTAGGGGAGCA…
OTU206	GTGGGGAATTTTGGACAATGGgggCAACCCTGATCCAGCGACGCCGCGTGGAGGACGAAGGTCTTCGGATTGTAAACTCCTTTTGACGGGGATGAACGTCCCTGCGAATAGCAGGGAGTGACAGTACTCGTTGAATAAGCCACGGCTAACTACGTGCCAGCAGCCGCGGTAATACGTAGGTGGCAAGCGATACTCGGAATCACTAGGCGTAAAGCGCAGGTAGGCGGTTCGGTAAGTCTTTTGTGAAAGCTCCCGGCTTAACTGGGAGAGGCCAAGGGAAACTACCGGGCTGGAAGGTGGCAGAGGAGACTGGAATTCCCGGTGTAGCGGTGAAATGCGTAGATATCGGGAGGAACACCTATGGCGAAAGCAGGTCTCTGGGCCATCCTTGACGCTGAG…
OTU207	GTTAGGAATTTTGGGCAATGGGCGCAAGCCTGACCCAGCAACGCCGCGTGGGTGACGAAGGCCTTCGGGTTGTAAAGCCCTTTTGGAGGGGAAGATGATGACGGTACCTTCCGAAGAAGCACCGGCTAACTACGTGCCAGCAGCCGCGGTAATACGTAGGGTGCAAGCGTTGCCCGGATTTATTGGGCGTAAAGGGCGCGTAGGCGGCTCTGCACGTCCGTTGTGAAATCGCCCGGCTCAACTGGGCGGGGTCAGCGGATACGGCCGAGCTTGAGCAAGCTAGGgggCAATGGAATTCCCGGTGTAGTGGTGGAATGCGTAGATATCGGGAGGAACACCAGTGGCGAAGGCGGTTGCCTGGGGCTTTGCTGACGCTGATGCGCGAAAGCGTGGGGAGCG…
OTU208	GTGGGGAATATTGCGCAATGGGCGAAAGCCTGACGCAGCAACGCCGCGTGAGTGAAGAAGGCCTTCGGGTTGTAAAGCTCTTTCGGTTGGGAAGAAGGGTGTGCAGGTGAATAATCTGTACATTTGATGGTACCAAAAGAAGAAGCACCGGCAAACTTCGTGCCAGCAGCCGCGGTAATACGAAGGGTGCGAGCGTTGTTCGGAATTATTGGGCGTAAAGGGTTCGTAGGCGGGATTATAAGTCAAGTGTGAAATCCCCGAGCTTAACTCGGGACGTGCATTTGAAACTGTGATTCTTGAGTCATAGagagGGTGGTGGAATTGTTGGTGTAGGAGTGACATCCGTAGAGATCAACAGGAACATCAGAGGCGAAAGCGGCCACCTGGCTATGTACTGAC…
OTU209	GTCGAGAGGCTTCGGCAATGGgggAAACCCTGACCGAGCGACGCCGCGTGGAGGATGAAGGCCCTTGGGTTGTAAACTCCTGTCATGTGGGAAGAAACCTCACGGTTCGAATAGGGCCGTGAGTTGACGGTACCACAAGAGGAAGCTCCGGCTAACTCCGTGCCAGCAGCCGCGGTAATACGGggggAGCGAACGTTGTTCGGAATCACTGGGCGTAAAGGGCGTGTAGGCGGCTGAATGAGTGGGATGTTAAATCCcccGGCTCAACCGGGGAACTGCATTTCATACTGTTCAGCTTGAGTACATCAGAGGAGACTGGAATTCCCGGTGTAGCGGTGAAATGCGTAGATATCGGGAGGAACACCAGTGGCGAAGGCGAGTCTCTGGGATGATACTGAC…
OTU210	GTCGGGAATTTTGCACAATGGCCGAAAGGCTGATGCAGCAACGCCGCGTGAGTGATGAAGGCCTTCGGGTTGTAAAGCTCTGTTGTCCGTGACGAAAGGCTCCATCAGGAAATGGGTGGAGTTTGACGGTAGCGGAAGAGGAAGCCCCGGCTAACTACGTGCCAGCAGCCGCGGTAATACGTAGGgggCGAGCGTTGTCCGGATTTATTGGGCGTAAAGGGCGTGTAGGCGGCCTGGTAAGTCGGgggTGAAAACTCAGGGCTCAACCCTGAGACTGCCTTCGATACTGCTGGGCTTGAGTGCTCTAGAGGGTAGTGGAATTGCCGGTGTAGCAGTGAAATGCGTAGAGATCGGCAGGAACACCAGTGGCGAAGGCGACTGCCTGGGGAGTAACTGACG…
OTU211	GTGGGGAATATTGGACAATGGGCGAAAGCCTGATCCAGCAATGCCGCGTgtgtgAAGAAGGCCTTCGGGTTGTAAAGCACTTTTATCAGGAGCGAAATACTATCGGTTAATAACCGGTGGGGCTGACGGTACCTGAGGAATAAGCACCGGCTAACTTCGTGCCAGCAGCCGCGGTAATACGAAGGGTGCAAGCGTTAATCGGAATTACTGGGCGTAAAGGGTGCGTAGGCGGTTGTTTAAGTCTGTCGTGAAATCCCCGGGCTCAACCTGGGAATGGCGATGGATACTGGGCAGCTAGAGTgtgtCAGAGGATGGTGGAATTCCCGGTGTAGCGGTGAAATGCGTAGAGATCGGGAGGAACATCAGTGGCGAAGGCGGCCATCTGGGACAACACTGACG…
OTU212	GTGAGGAATTTTGGACAATGGgggAAACCCTGATCCAGCGACGCCGCGTGAAGGATGAAGGTCTTCGGATTGTAAACTTCTTTTATTTGGGACTAAGAAATTCCGTGAAAACGGGAGAGTGAATGTACCAGATGAATAAGCCACGGCTAACTTCGTGCCAGCAGCCGCGGTAATACGAAGGTGGCAAGCGTTACTCGGAATTACTAGGCGTAAAGGGCAGGTAGGTGGTTCGATAAGTCTGTTGTGAAAGCTCCCGGCTCAACTGGGAGAGGCCAACAGAAACTATCGGACTTGAGTATGGGAGAGGGTACTGGAATTCCCGGTGTAGCGGTGAAATGCGCAGAGATCGGGAGGAACACCAATGGCGAAAGCAGGTACCTGGACCATTACTGACACTCA…
OTU213	GTGGGGAATCTTGCGCAATGGACGAAAGTCTGACGCAGCGACGCCGCGTGGGTGATGAAGGCCTTCGGGTTGTAAAGCCCTGTGGGGAGGGACGAATAAGTGCAGCCTAATACGTTGCATGATGACGGTACCTCCTTAGCAAGCACCGGCTAACTCTGTGCCAGCAGCCGCGGTAAGACAGAGGGTGCAAACGTTGTTCGGAATTACTGGGCGTAAAGCGCGTGTAGGCGGTCGTGCAAGTCGGGTGTGAAAGCCCTGGGCTCAACCCAGGAAGTGCATTCGATACTGCGCGACTGGAGTCCCGGAGAGGATGGTGGAACTCTCGGTGTAGAGGTGAAATTCGTAGATATCGAGAAGAACACCGGTGGCGAAGGCGGCCATCTGGACGGTGACTGACGC…
OTU214	GTGGGGAATTTTGGACAATGGgggCAACCCTGATCCAGCCATGCCGCGTGAGTGAAGAAGGCCTTCGGGTTGTAAAGCTCTTTCGGCCGGAACGAAATCGcgcgGGTGAACATCCCGCGTGGATGACGGTACCGGAAGAAGAAGCACCGGCTAACTACGTGCCAGCAGCCGCGGTAATACGTAGGGTGCGAGCGTTAATCGGAATTACTGGGCGTAAAGTGTGCGCAGGCCGCCGAGCATGTCGAGTGTGAAAGCCCCGAGCTTAACTTGGGAACTGCGCTCGAAACTACTTGGCTAGAGTGTGGCAGAGGGAGGTGGAATTCCACGTGTAGCGGTGAAATGCGTAGAGATGTGGAGGAACACCGATGGCGAAGGCAGCCTCCTGGGCCAACACTGACG…
OTU215	GTGGGGAATCTTGCGCAATGGGCGAAAGCCTGACGCAGCGACGCCGCGTGGgggATGAAGCTTCTCGGAGTGTAAACCCCTTTCGACCCGGACGAAACGCCCGCAAGGGTTTGACGGTACGGGTATAAGAAGCCCCGGCTAACTACGTGCCAGCAGCCGCGGTAAGACGTAGGgggCCAGCGTTGCTCGGAATTACTGGGCGTAAAGGGTTCGTAGGCGGTGCGGTAAGTCGGAAGTGAAATCTCTGGGCTTAACTCAGAGGCTGCTTTCGAAACTGCCGTGCTAGAGTGCGGGAGAGGCGAGTGGAATTGCAGGTGTAGCGGTGAAATGCGTAGATATCTGCAGGAACACCCGTGGCGAAGGCGGCTCGCTGGACCGCAACTGACGCTGAGGAACGAA…
OTU216	GTCGAGAATCTTCGGCAATGGGCGCAAGCCTGACCGAGCGACGCCGCGTGGAGGATGAAGGCCTTCGGGTTGTAAACTCCTGTCGAGGgggAGGAAGTCCCGAGCAATCGGGGTTGACCGATCCCTGGAGGAAGCACGGGCTAAGTTCGTGCCAGCAGCCGCGGTAAGACGAACCGTGCGAACGTTATTCGGAATCACTGGGCTTAAAGCGCGTGTAGGCGGATGGGAACGTCGGTAGTTGAAAGCCcccGGCTCAACCGGGGAAGTGGTGCCGAAACGACCCGTCTGGAGGGACGTAGGgggACCTGGAACTTCCGGTGGAGCGGTGAAATGCGTTGAGATCGGAAGGAACGCCCGTGGCGAAAGCGAGGTCCTGGACGTCTACTGACGCTGAGACGC…
OTU217	GTGGGGAATCTTGCGCAATGGGCGAAAGCCTGACGCAGCGACGCCGCGTGGgggACGAAGCCCTTCGGGGTGTAAACCCCTTTCGACCCGGACGAAGTCCCGCAAGGGATCGACGGTACGGGATGAAGAAGCCCCGGCTAACTACGTGCCAGCAGCCGCGGTAAGACGTAGGgggCCAGCGTTGCTCGGAATTACTGGGCGTAAAGAGTCTGTAGGCGGTGCGGCAAGTCGGGAGTGAAATCTCGGGGCTTAACTCCGAGTCTGCTTCCGAAACTGCCGTGCTCGAGTGTGGGAGAGGTGAGTGGAATTGCAGGTGTAGCGGTGAAATGCGTAGATATCTGCAGGAACACCAGAGGCGAAGGCGGCTCACTGGACCACAACTGACGCTGAgagaCGAAA…
OTU218	GTCGAGAATTtttCACAATGGgggAAACCCTGATGGAGCGACGCCGCGTGGgggATGAATGGCTTCGGCCCGTAAACCCCTGTCATTCGCGAACAATGCCTGTGTATTAACACCATACAGGTTGATAGTAGCGGAAGAGGAAGGGACGGCTAACTCTGTGCCAGCAGCCGCGGTAATACAGAGGTCCCAAGCGTTGTTCGGATTCACTGGGCGTAAAGGGTGCGTAGGCGGTCGGGTAAGTCTGATGTGAAATCTCACAGCTTAACTGTGAAACTGCATTGGATACTATTCGGCTTGAGGTCTGGAGGggggACTGGAATTCTCGGTGTAGCAGTGAAATGCGTAGATATCGAGAGGAACACCAGTGGCGAAGGCGAGTCCCTGGACAGGTCCTGACGC…
OTU219	GTGGGGAATCTTGCGCAATGGGCGAAAGCCTGACGCAGCAACGCCGCGTGGAGGATGAAGGCCTTTGGGTTGTAAACTCCTGTCGGCTGGGAAGAAATCATACGGCGCTCATACCGCCGTATGTTGACTGTACCAGCAAAGGAAGCCCCGGCTAACTCTGTGCCAGCAGCCGCGGTAATACAGAGGgggCTAGCGTTATTCGGAATTATTGGGCGTAAAGGGCGCGTAGGCGGCCATGCGTGTCTTCCGTGAAATCCCTCGGCTTAACTGAGGACGTGCGGAAGAAACTGCAAGGCTTGAGTCCGGGAGAGGggggTGGAATTCCCAGTGTAGCGGTGAAATGCGTAGATATTGGGAGGAACACCGGTGGCGAAGGCGGCCcccTGGACCGGTACTGAC…
OTU220	GGCGCGAAACCTCCACAATGTGGGAAATCACGATGGgggAACTCCAAGTGCCTACACTAAGTGTAGGCTGTTCTCGAGCCTAAaaaGCTCGAGAAGTAAGGGCCGGGTAAGACGGGTGCCAGCCGCCGCGGTAATACCCGCGGCCCGAGTGGTGCTCATTATTATTGAGCCTAAAGCGTCCGTAGCTGGCCGGGCAAATCTCTGGGTAAATCGGGCGGCCCAACCGTCCGAACTCCAGAGACACTGCTCGGCTTGAGATCGGGAGAGGGAGAAGGTACTCCCTGGGTAGGGGTAAAATCCTGTAATCCGGgggggACCACCAGTGGCGAAGGCGTTCTCCTAGAACGATTCTGACAGTGAGGGACGAAGCCCTAGGGCGCAAACGGGATTAGATACCCG…
OTU221	GTGGGGAATTTTGCACAATGGgggAAACCCTGATGCAGCAACGCCGCGTGGAGGATGAAGTCCCTTGGGACGTAAACTCCTTTCGACCGGGACGATAATGACGGTACCGGTGGAAGAAGCCCCGGCTAACTCCGTGCCAGCAGCCGCGGTAATACGGggggggCAAGCGTTGTTCGGAATTATTGGGCGTAAAGGGCGCGTAGGCGGTGCGGTAAGTCTTCTGTGAAACCCCTGGGCTCAACCCAGGGCCTGCAGGGGAAACTGCCGTGCTGGAGTGTGGGAGAGGTGCGTGGAATTCCCGGTGTAGCGGTGAAATGCGTAGAGATCGGGAGGAACACCTGCGGCGAAGGCGGCGCACTGGACCACAACTGACGCTGAGAGCGCGAAAGCTAGGGGAGC…
OTU222	GTGGGGAATTTTACACAATGGgggAAACCCTGATGTAGCGACACCGCGTGAGCGAAGAAGCCCCTTGGGGTGTAAAGCTCTGTCAGCAGGGACGAAaaaaaTGACGGTACCTGCAGAGGAAGCATCGGCTAACTACGTGCCAGCAGCCGCGGTAAGACGTAGGATGCGAGCGTTGTCCGGATTTATTGGGCGTAAAGAGTTCGTAGGTGGTTCATTAAGTCTGGTGTTAAAGACCGGGGCTCAACCTCGGGATCGCACTGGATACTGGTGGACTGGAGTGCAGTAGAGGCAAGCGGAATTCCCAGTGTAGCGGTGAAATGCGTAGATATTGGGAAGAACACCGGTGGCGCAAGCGGCTTGCTGGGCTGTAACTGACACTGAGGAACGAAAGCTAGGGGA…
OTU223	GTCGAGGATCTTCGGCAATGGGCGCAAGCCTGACCGAGCGACGCCGCGTGTGCGATGAAGGCCTTCGGGTTGTAAAGCACTGTCGAGGgggAGGAAGCCGCAAGGTTGACCTATCCCTGGAGGAAGCACGGGCTAAGTTCGTGCCAGCAGCCGCGGTAAGACGAACCGTGCGAACGTTGTTCGGAATCACTGGGCTTAAAGGGCGCGTAGGCGGATCACCAAGTCCGGGGTGAAATCTTTCGGCTTAACCGGAAAACAGCCCTGGATACTGGTGGTCTCGAGCGAGGTAGGGGCCGTTGGAACTTCCGGTGGAGCGGTGAAATGCGTTGATATCGGAAGGAACGCCGGTGGCGAAAGCGAACGGCTGGACCTCTTCTGACGCTGAGGCGCGAAAGCCAG…
OTU224	GTGGGGAATCTTGGACAATGGgggCAACCCTGATCCAGCGATGCCGCGTGAGTGAAGAAGGCCCTCGGGTCGTAAAGCTCTTTAGGCTGGGAAGAAGTGTGGTTGAGGAAATGCGATCATATTGACTGTACCAGTGGAATAAGCACCGGCAAACTCTGTGCCAGCAGCCGCGGTAATACAGAGGGTGCGAGCGTTAATCGGAGTTACTGGGCGTAAAGGGCGCGTAGGCGGTTAAGCGAGTGTGATGTGAAAGCCCCGGGCTTAACCTGGGAAGTGCATCGCAAACGGCTGAACTAGAGTAGATGAGAGGGTGATGGAATTTCCGGTGTAGCGGTGAAATGCGTAGAGATCGGAAGGAACGTCGATGGCGAAGGCAGTCACCTGGCATCATACTGACGC…
OTU225	GTGGGGAATCTTGCGCAATGGGCGAAAGCCTGACGCAGCGACGCCGCGTGCGGGAAGAAGGCCTTCGGGTTGTAAACCGCTTTCAGGAGGGACGAAGCCACTCGGGTTAATAGCCCAGAGGGTGACGGTACCTCCAGAAGAAGCCCCGGCTAACTACGTGCCAGCAGCCGCGGTAATACGTAGGgggCTAGCGTTGTCCGGATTTATTGGGCGTAAAGAGCGTGTAGGCGGCCAGGTAGGTCCGTTGTGAAAACTCGAGGCTCAACCTCGAGACGTCGGCGGAAACCCTCTGGCTAGAGTCCGGAAGAGGAGAGTGGAATTCCTGGTGTAGCGGTGAAATGCGCAGATATCAGGAAGAACACCCGTGGCGAAGGCGGCTctctGGGACGGTACTGACGC…
OTU226	GTCGAGGATCTTCGGCAATGGGCGCAAGCCTGACCGAGCGACGCCGCGTGTGCGATGAAGGCCTTCGGGTTGTAAAGCACTGTCGAGGgggAGGAACGCCCGCGAGGGCCTGACCTATCCCTGGAGGAAGCACGGGCTAAGTTCGTGCCAGCAGCCGCGGTAAGACGAACCGTGCGAACGTTGTTCGGATTCACTGGGCTTAAAGGGCGCGTAGGCGGCTGGCCAAGTCAGGGGTGAAATCTTTCGGCTCAACCGGAAAACAGCCCCTGATACTGGCCGGCTGGAGGGGCGTAGGGGCAGACGGAACTTCCGGTGGAGCGGTGAAATGCGTAGATATCGGAAGGAACGCCGGTGGCGAAAGCGGTCTGCTGGACGCCTTCTGACGCTGAGGCGCGAAAG…
OTU227	GTGAGGAATTTTCGGCAATGGGCGCAAGCCTGACCGAGCAACGCCGCGTGCAGGAAGAAGGTTTTCGGATCGTAAACTGCTTTTCTGTGGGAAGAGGAAGGACGGTACCACAGGAAGAAGCCCCGGCTAACTACGTGCCAGCAGCCGCGGTAATACGTAGGgggCGAGCGTTGTCCGGAGTTACTGGGCGTAAAGGGCGTGTAGGCGGTCCGGTCAGTTTGCTGTGACAGTGCGAGGCTTAACTTCGCAAGGCTTGGCAAAGACGGCGGGACTTGAGGGCCAGagagGGACATCGAATTCCGGGTGGAGTGGTGAAATGCGTAGATATCCGGAGGAAGACCAAAGGCGAAGGCAGTGTCCTGGCTGGCAACTGACGCTGAGGCGCGAAAGCTAGGGGAG…
OTU228	GTGAGGAATATTGGTCAATGGACGCAAGTCTGAACCAGCCATGCCGCGTGAAGGATGAAGGCGTTCTGCGTTGTAAACTTCTTTTATCTGGGAAGAAACCTACCTTTTCTAAGGTAGCCGACGGTACCAGAGGAATAAGCACCGGCTAACTCCGTGCCAGCAGCCGCGGTAATACGGAGGGTGCAAGCGTTATCCGGATTCACTGGGTTTAAAGGGTgtgtAGGCGGATATTTAAGTCCGAGGTGAAATCTCTGAGCTCAACTCAGAAACTGCCTTGGATACTATTTATCTTGAATATCGTTGAGGTAGGCGGAATATGTCATGTAGCGGTGAAATGCTTAGATATGACATAGAACACCGATTGCGAAGGCAGCTTGCTAAACGATTATTGACGCTGAG…
OTU229	GTGGGGAATTTTGGACAATGGGCGCAAGCCTGATCCAGCCATGCCGCGTGCGGGAAGAAGGCCTTCGGGTTGTAAACCGCTTTTGTCAGGGAAGAAACGCTCCGAGTTAATACCCCGGAGTAATGACGGTACCTGAAGAATAAGCACCGGCTAACTACGTGCCAGCAGCCGCGGTAATACGTAGGGTGCAAGCGTTAATCGGAATTACTGGGCGTAAAGCGTGCGCAGGCGGCTTTGCAAGACAGATGTGAAATCCCCGGGCTTAACCTGGGAACTGCATTTGTGACTGCATGGCTGGAGTGCGGCAGAGGgggATGGAATTCCGCGTGTAGCAGTGAAATGCGTAGATATGCGGAGGAACACCGATGGCGAAGGCAATCCCCTGGGCCTGCACTGACG…
OTU230	GTAAGGAATATTGGTCAATGGACGCAAGTCTGAACCAGCCATGCCGCGTGGAGGATGAAGGCCCTCTGGGTTGTAAACTTCTTTTATCTGGGACGAAaaaGGGACTTTCTAGTTCAACTGACGGTACCAGAGGAATAAGCACCGGCTAACTCCGTGCCAGCAGCCGCGGTAATACGGAGGGTGCAAGCGTTATCCGGATTCACTGGGTTTAAAGGGTGCGTAGGTGGGTTGGTAAGTCAGTGGTGAAATCTCCAGGCTTAACTTGGAAACTGCCATTGATACTATTAATCTTGAATGCCGTGGAGGTCAGCGGAATATGTCATGTAGCGGTGAAATGCTTAGATATGACATAGAACACCAATTGCGAAGGCAGCTGGCTACACGAATATTGACACTGAT…
OTU231	GTGGGGAATCTTGGACAATGGgggAAACCCTGATCCAGCCATGCCGCGTGAGTGATGAAGGCCTTCGGGTTGTAAAACTCTTTCGcgcgcgACGATAATGACGGTAGCGCGAGAAGAAGCTCCGGCTAACTTCGTGCCAGCAGCCGCGGTAATACGAAGGgggCTAGCGTTGTTCGGAATTACTGGGCGTAAAGCgcgcgcAGGCGGTTTTGCAAGTCAGTGGTGAAATCCCAGAGCTTAACTCCGGAATTGCCATTGAAACTGCAAGACTTCGAGTACGGAAGAGGTGAGTGGAATTCCCAGTGTAGAGGTGAAATTCGTAGATATTGGGAAGAACACCGGTGGCGAAGGCGGCTCACTGGTCCGTTACTGACGCTCAGACGCGACAGCGTGGGGATC…
OTU232	ATTAGGAATCTTGCGCAATGGGCGAAAGCCTGACGCAGCGACGCCGCGTGGAGGAGGAAGGCCCTCGGGTTGTAAACTCCTTTTGACGAGGAAGAAGACAGTGACGGTACTCGTCGAATAAGCCCCGGCTAACTCCGTGCCAGCAGCCGCGGTAATACGGAGGgggCGAGCGTTGTCCGAAGTTACTGGGCGTAAAGCgcgcgTAGGCGGGTGGGCAAGTCCGCTGTGAAAGCCCGGAGCTCAACTCCGGAGGGTCGGTGGATACTGTCCGTCTTGAAGTAGCTAGGgggAGATGGAATTACCGGTGTAGCGGTGAAATGCGTAGAGATCGGTAGGAACACCAGTGGCGAAGGCGGTCTCCTGGAGCAGACTTGACGCTGAGGCGCGAAAGCTGGgggA…
OTU233	GTGGGGAATATTGCACAATGGGCGAAAGCCTGATGCAGCGACGCCGCGTGAGGGATGACGGCCTTCGGGTTGTAAACCTCTTTCAGCAGGGAAGAAGCGAAAGTGACGGTACCTGCAGAAGAAGCACCGGCTAACTACGTGCCAGCAGCCGCGGTAATACGTAGGGTGCGAGCGTTGTCCGGAATTATTGGGCGTAAAGAGCTTGTAGGCGGTTTGTCGCGTCTGCTGTGAAAATCCGGGGCTCAACCCCGGACTTGCAGTGGGTACGGGCAGACTAGAGTGTGGTAGGGGAGACTGGAATTCCTGGTGTAGCGGTGAAATGCGCAGATATCAGGAGGAACACCGATGGCGAAGGCAGGTCTCTGGGCCACTACTGACGCTGAGAAGCGAAAGCATGGG…
OTU234	GTGGGGAATTTTGGACAATGGgggCAACCCTGATCCAGCCATTCCGCGTGAGTGAAGAAGGCCTTCGGGTTGTAAAGCTCTTTCGGCGGGGAAGAAACGGCGAGGGTGAATAATCCTCGTGACTGACGGTACCCGAAGAAGAAGCACCGGCTAACTACGTGCCAGCAGCCGCGGTAATACGTAGGGTGCGAGCGTTAATCGGAATTACTGGGCGTAAAGCGTGCGCAGGCGGTTGTTTAAGACAGATGTGAAATCCCCGGGCTTAACCTGGGAACTGCGTTTGTGACTGGACAGCTGGAGTGCGGCAGAGGggggTGGAATTCCACGTGTAGCAGTGAAATGCGTAGAGATGTGGAGGAACACCGATGGCGAAGGCAGCCcccTGGGCCAGCACTGACG…
OTU235	GTGGGGAATATTGGACAATGGGCGCAAGCCTGATCCAGCCACGCCGCGTGAGTGATGAAGGCCTTCGGGTTGTAAAGCTCTGTGGGGAGGGACGAAAACGGCGCGGAAGAAACGACGCGTCCTTGACGGTACCTCCTTAGCAAGCACCGGCTAACTCTGTGCCAGCAGCCGCGGTAATACAGAGGGTGCGAACGTTGCTCGGAATTACTGGGCGTAAAGCGCGTGTAGGCGGGCCCATAAGTCGGGCGTGAAATCCCCAGGCTCAACCTGGGAACTGCGCTCGAAACTGTGGGTCTTGAGTGTCGGAGAGGATGGCGGAATTCCTGGTGTAGAGGTGAAATTCGTAGATATCAGGAGGAACACCGGTGGCGAAGGCGGCCATCTGGACGACAACTGACG…
OTU236	GTGGGGAATATTGGACAATGGgggCAACCCTGATCCAGCGATGCCGCGTGGGTGAAGAAGGCCTTCGGGTTGTAAAGCCCTTTAGGCCGGGACGAAGTGCATTAGTTTAAGAGATAAATGCATTGACGGTACCGGCAGAATAAGCACCGGCAAACTCTGTGCCAGCAGCCGCGGTAATACAGAGGGTGCAAGCGTTAATCGGAGTTACTGGGCGTAAAGGGCGCGTAGGCGGTTATGTGAGTGTGATGTGAAAGCCCTGGGCTTAACCTAGGAAGTGCATCGCAAACGACATAACTGGAGTATAAGagagGGTGGCGGAATTTCCGGTGTAGCGGTGAAATGCGTAGAGATCGGAAGGAACGTCAATGGCGAAGGCAGCCACCTGGCTTAATACTGACG…
OTU237	GTAGGGAATATTGCGCAATGGACGTAAGTCTGACGCAGCAACGCCGCGTGCAGGAGGAAGGCCTTCGGGTTGTAAACTGCTTTTATCTGTGAAGATTATGACGGTAACAGAAGAATAAGGATCGGCTAACTCCGTGCCAGCAGCCGCGGTCATACGGAGGATCCAAGCGTTATCCGGAATTACTGGGCGTAAAGAGTTGCGTAGGTGGCATAGAAAGCGAATAGTGAAAGGTCACGGCTCAACCGTGGATACATTATTCGAACTTCTAAGCTAGAGGACAAGagagGTAGCTGGAATTCCTAGTGGAGGAGTGAAATCCGTAGATATTAGGAGGAACACCGATGGCGTAGGCAGGCTACTGGCTTGTTCCTGACACTGAGGCACGAAAGCGTGGGGAGC…
OTU238	GTGGGGAATTtttCGCAATGGgggAAACCCTGACGAAGCAACGCCGCGTGGAGGATGAAGGCCTTCGGGTCGTAAACTCCTGTCGACCGGGACGAAAGTGGTCCGACCTAATACGTCGGGCTATCGACTGTACCGGTGGAGGAAGCTCCGGCTAACTCTGTGCCAGCAGCCGCGGTAATACAGAGGGAGCGAGCGTTGTTCGGAATTACTGGGCGTAAAGGGCGCGTAGGCGGTCTTGTAAGTTCCGTGTGAAATCCCTCGGCTCAACTGAGGAACCGCACGGAAAACTGCTTGGCTTGAGTTCGGGAGAGGGACGTGGAATTCCGGGTGTAGCGGTGAAATGCGTAGATATCCGGAGGAACACCGGTGGCGAAGGCGGCGTCCTGGACCGACACTGAC…
OTU239	GTGAGGAATCTTCGTCAATGGgggCAACCCTGAACGAGCAACGCCGCGTGCGGGAAGACGGCCTTCGGGTTGTAAACCGCTTTTCACGAGGACGAGACAGGACGGTACTCGTGGAAGAAGCCTCGGCTAACTACGTGCCAGCAGCCGCGGTAATACGTAGGAGGCGAGCGTTGTCCGGAGTTACTGGGCGTAAAGGGCgcgcAGGCGGCTTGCCGCGTTCCAGGTGAAAGCTCTCGGCTTAACCGGGAGAGGTTCTGGAAAACGGGTGAGCTTGAGCGTCGGAGAGGGGCATGGAACTCCGGGTGGAGCGGTGAAATGCGTAGAGATCCGGAAGAACACCAATGGCGAAGGCAGTGCCCTGGCCGACTGCTGACGCTCAGGCGCGAAAGCGTGGGGAGC…
OTU240	GTCGAGGATCTTTCGCAATGGGCGCAAGCCTGACGAAGCGACGCTGCGTGAGCGATGAAGGCCTTCGGGTTGTAAAGCTCTTTCGCGCAAGAACAAGGAAATGTTGTGAATAACGACGTAACTTGAGGGTACTGCGTAAAGAAGCGCCGGCTAACTCCGTGCCAGCAGCTGCGGTAATACGGAGAGCGCAAGCATTAATCGGAATTATTGGGCGTAAAGGGCGCGTAGGCGGGGAGGTAAGTTGGATGTGAAATTCTGAAGCTCAACTTCAGAGCTGCATTCAAAACTGCCATTCTAGAGGGTAGACGGAGAAAACGGAATTCCACGTGTAGCGGTGAAATGCGTAGATATGTGGAAGAACACCGGTGGCGAAAGCGGTTTTCTAGTTTAACCCTGACG…
OTU241	GTCGAGGATCTTTCGCAATGGGCGCAAGCCTGACGAAGCGACGCCGTGTGAGTGATGAAGGCCTTCGGGTTGTAAAGCTCTTTCGCTTGGGAACAAGagagGTGGATGAATAGTCCACCAATTTGAGGGTACCAGGTAAAGAAGCACCGGCTAACTCCGTGCCAGCAGCTGCGGTAATACGGAGGGTGCAAGCATTAATCGGATTTATTGGGCGTAAAGGGCGCGTAGGCGGGTTGATAAGTCAGATGTGAAATTCCGAGGCTCAACCTCGGAGCTGCATTTGAAACTATCGACCTTGAGGAGTGGCGGAGAAAACGGAATTCCACGTGTAGCGGTGAAATGCGTAGATATGTGGAGGAACACCTGTGGCGAAAGCGGTTTTCTAGCTTAAGCCTGACG…
OTU242	GTGGGGAATCTTGCCCAATGGGCGAAAGCCTGAGGCAGCAACGCCGCGTGTGGGATGACGGCCCTCGGGTTGTAAACCACTTTCAGTAGGGACGAAATTGACGGTACCTACAGAAGAAGCTCCGGCCAACTACGTGCCAGCAGCCGCGGTAATACGTAGGGAGCGAGCGTTGTCCGGATTTATTGGGCGTAAAGCgcgcgTAGGCGGTTTGGTAAGCCGGGTGTGAAACCCTCGAGCTCAACTCGGGGCGGCCACTCGGAACTGTCATGACTTGAGTCTGGTAGGGGAACACGGAATACCTGGTGTAGCGGTGAAATGCTTAGATATCAGGTGGAACACCAGTGGCGAAGGCGGTGTTCTGGGCCAGTACTGACGCTGAGGCGCGAAAGCGTGGGGAGC…
OTU243	GTCGGGAATTTTGGGCAATGGGCGAAAGCCTGACCCAGCAACGCCGCGTGAAGGATGAAATCCCTCGGGATGTAAACTTCGCAAGAACGGGAAGAATAAATGAGGGCTAATACCCTTCATGATGACGGTACCGTTTGTAAGCTCCGGCTAACTCCGTGCCAGCAGCCGCGGTAATACGGggggAGCAAGCGTTGTTCGGATTTACTGGGCGTAAAGGGCGCGTAGGCGGCCGTGACAAGTCACTTGTGAAATCTCCGGGCTTAACTCGGAACGGTCAAGTGATACTGTCGGGCTAGAGTGCGGAAGGGGCAACTGGAATTCTCGGTGTAGCGGTGAAATGCGTAGATATCGAGAGGAACACCTGCGGCGAAGGCGGGTTGCTGGGCCGACACTGACGCT…
OTU244	GTGGGGAATCTTGCGCAATGGGCGAAAGCCTGACGCAGCCATGCCGCGTGAATGATGAAGGTCTTAGGATTGTAAAATTCTTTCAGCAGGGACGATAATGACGGTACCTGCAGAAGAAGCCCCGGCTAACTTCGTGCCAGCAGCCGCGGTAATACGAAGGgggCTAGCGTTGCTCGGAATTACTGGGCGTAAAGGGCGCGTAGGCGGGTCGTTAAGTTAGAGGTGAAAGCCCAGGGCTCAACCCTGGAATTGCCTTTAATACTGTCGACCTTGAGTATGGCAGAGGTgtgtgGAACTCCGAGTGTAGAGGTGAAATTCGTAGATATTCGGAAGAACACCAGTGGCGAAGGCGACacacTGGGCCATTACTGACGCTGAGGCGCGAAAGCGTGGGGAGCA…
OTU245	GTCGAGGATCTTCCGCAATGGgggCAACCCTGACGGAGCGACGCCGCGTGCAGGATGAAGGCCTTCGGGTCGTAAACTGCTGTCACACGTTATGAAaaaGTGCGAACTAATACTTCGCACCTTGACAAAGGCGTGAAAGGAAGCCACGGCTAACTTCGTGCCAGCAGCCGCGGTAAGACGAAGGTGGCTAGCGTTGCTCGGAATTACTGGGCATAAAGCgcgcgTAGGTGGTCGTGTAAGCGGGAGATGAAAGCCCATGGCTCACCCATGGAACTGTCCcccGGACTGCACGGCTCGAGGAAGGAAGGGGAGAATGGAATTCCCGGTGTAGCGGTGAAATGCGTAGATATCGGGAGGAACGCCGGTGGCGAAAGCGATTCTCTGGTCCTCTCCTGACAC…
OTU246	GTGGGGAATTTTGCACAATGGGCGAAAGCCTGATGCAGCGACGCCGCGTGGAGGATGAAGGTCTTCGGATTGTAAACTCCTGTTAAGTGGGAAGAAAGATTCATACCTAATACGTATGGAGGATGACGGTACCACTAGAGAAAGCACCGGCAAACTTCGTGCCAGCAGCCGCGGTAATACGAAGGGTGCGAGCGTTATTCGGAATAACTGGGCGTAAAGAGCGTGTCGGCGGTTTGTTAAGTCAACTGTAAAAGAGCTCGGCTTAACCGAGTAAATGCGGGTGAAACTGGCGAACTAGAGTACGAgagagaAAGGTAGAATTCTCGGAGTAGCGGTAAAATGCGTAGATCTCGAGAGGAATACCGGTTGCGAAGGCGGCCTTTTGGCTCGTAACTGACG…
OTU247	GTTAGGAAATTTTGCCAATGGgggAAACCCTGAGCGAGTAACGCCGCGTGGAGGACGACGGCCTTCGGGTTGTAAACTCCTTTTCTGTGGGACGATGATGACGGTACCACAGGAACAAGCCCCGGCTAACTACGTGCCAGCAGCCGCGGTAATACGTAGGgggCGAGCGTTGTCCGGAATTACTGGGCGTAAAGCgcgcgTAGGCGGCCCGATAAGTTCTGtgtgAAAGCCcccGGCTCAACTGGGGAACGTCGCGGAAAACTGTCGGGCTGGAGTGTCGGAGAGGGAAGTGGAAGTCCCGGAGTAGGGGTGAAATCCGTAGAGACCGGGCCGAACACCAGTGGCGAAGGCGGCTTCCTGGCCGACGACTGACGCTGAGGCGCGAAAGCGTGGGGAGCG…
OTU248	GTGGGGAATTTTGGACAATGGgggCAACCCTGATCCAGCCATGCCGCGTGCGGGAAGAAGGCCTTCGGGTTGTAAACCGCTTTTAGCCGGGAAGAAAAGGCGCGGGTGAATACCCCGTGTTtttGACGGTACCGGCGGAATAAGCACCGGCTAACTACGTGCCAGCAGCCGCGGTAATACGTAGGGTGCGAGCGTTAATCGGAATTACTGGGCGTAAAGCGTGCGTAGGCGGTTCGTTGTGTCTGTGGTGAAAGCCCCGGGCTTAACCTGGGAATGGCCATGGAAACTGGCGAGCTGGAGTGTGGCAGAGGAGGGTGGAATTCCGCGTGTAGCAGTGAAATGCGTAGAGATGCGGAGGAACACCGATGGCGAAGGCAGCCCTCTGGGCTAACACTGACG…
OTU249	GTGGGGAATCTTGCGCAATGGCCGCAAGGCTGACGCAGCGACGCCGCGTGTGGGAGGACGCCCTTCGGGGTGTAAACCACTGTTGCCCGGGACGAACCTGCCCTTTCGAGGGCACTGACGGTACCGGGTGAGGAAGCACCGGCTAACTCCGTGCCAGCAGCCGCGGTAATACGGAGGGTGCGAGCGTTGTCCGGAATCACTGGGCGTAAAGGGCGCGTAGGCGGCGGGCCAAGCGTGCGGTGAAAGCCCGGGGCTCAACTCCGGGTCGGCCGTGCGAACTAGCTCGCTGGAGCACTGTAGAGGCAGATGGAATTCCGGGTGTAGCGGTGGAATGCGTAGAGATCCGGAAGAACACCGGTGGCGAAGGCGGTCTGCTGGGCAGTGGCTGACGCTGAGGCG…
OTU250	GCAGGGAATCTTGCGCAATGGGCGAAAGCCTGACGCAGCAACGCCGCGTGGGTGACGAAGGCCTTCGGGTCGTAAAGCCCTTTTCTGGgggACGAAGGACTGACGGTACCCCAGGAAGAAGCCACGGCTAACTACGTGCCAGCAGCCGCGGTAATACGTAGGTGGCAAGCGTTGTCCGGAGTTATTGGGCGTAAAGCgcgcgcAGGCGGTGCGGTAAGTCTATGGTGAAAGCGCTCGGCTTAACTGGGCGAGGGCCGTGGAGACTGCCGTGCTGGAGGGGAGCAGAGGCGAGTGGAATTCCGGGTGTAGTGGTGAAATGCGTAGAGATCCGGAGGAACACCAGTGGCGAAGGCGGCTCGCTGGGCTCTACCTGACGCTGAGGCGCGAAAGCGTGGGGAG…
OTU251	GTAGGGAATTTTCCACAATGGGCGAAAGCCTGATGGAGCAACGCCGCGTGCAGGATGAATGCCTTCGGGTTGTAAACTGCTTTTATCTGTGACGAATATGACGGTAGCAGATGAATAAGGATCGGCTAACTCCGTGCCAGCAGCCGCGGTCATACGGAGGATCCGAGCGTTATCCGGAATTACTGGGCGTAAAGAGTTGCGTAGGTGGCACTGtgtgtCGGTAGTGAAAGCGTGTGGCTCAACCATATACACATTATCGAAACTGCAGAGCTAGAGGACGAgagagGTTATTGGAATTCCCAGTGTAGGAGTGAAATCCGTAGATATTGGGAGGAACACCGATGGCGTAGGCAGATAACTGGCTCGTTCCTGACACTAAGGCACGAAAGCGTGGGGAGC…
OTU252	GTGAGGAATTTTCCGCAATGGGCGCAAGCCTGACGGAGCAACGCCGCGTGCAGGAGGACGCTTTTCGAAGTGTAAACTGCTTTTCCCAGGGAAGAGCAAGGACGGTACCTGGGGAATCAGCCCCGGCTAACTACGTGCCAGCAGCCGCGGTAAGACGTAGGgggCGAGCGTTATCCGGAATTACTGGGCGTAAAGCGCACGCAGGCGGTCTGTTAAGTTCAGGGTGACAGTCATCAGCTTAACTGGTGAAGTACTTTGAAAACTGGTTGACTTGAGAGCGAgagagGAACCTGGAACTCCGGGTGGAGCAGTGAAATGCGTAGAGATCCGGAAGAACACCAAAGGCGAAGGCAGGGTTCTGGCTCGTTTCTGACGCTGAGGGGCGAAAGCCAGGGGAGC…
OTU253	GTCGAGGATCTTCGGCAATGGGCGCAAGCCTGACCGAGCGACGCCGCGTGTGCGATGAAGGCCTTCGGGTTGTAAAGCACTGTCGGgggAgagaAAGCCGCAAGGTTGATCGATCCCCGGAGGAAGCACGGGCTAAGTTCGTGCCAGCAGCCGCGGTAAGACGAACCGTGCGAACGTTGTTCGGATTCACTGGGCTTAAAGGGCGCGTAGGCGGGTGGCCAAGTCAGGGGTGAAATCTTTCGGCCCAACCGGAAAAGTGCCCCTGATACTGGCCGCCTCGAGGggggTAGGGGCATGTGGAACTTCCGGTGGAGCGGTGAAATGCGTAGATATCGGAAGGAACGCCGGTGGCGAAAGCGACGTGCTGGACCCCTTCTGACGCTGAGGCGCGAAAGCCAG…
OTU254	GTGGGGAATATTGCGCAATGGGCGAATGCCTGACGCAGCGACGCCGCGTGTGGGATGAAGGTCTTCGGATCGTAAACCACTGTCAGGggggACGAAGGCCCGGCCAGTAACTGGGACCGGGATTGACGGTACCcccGGAGGAAGCACCGGCTAACTCTGTGCCAGCAGCCGCGGTAATACAGAGGGTGCGAGCGTTGTCCGGAATCACTGGGCGTAAAGGGCGTGTAGGCGGCCGACTAAGCCGCGTGTGAAAGCCCGGGGCTCAACCCCGGAACGGCACGCGGGACTGACCGGCTCGAGCATGGTAGAGGCGAGTGGAATTCCTGGTGTAGCGGTGGAATGCGTAGAGATCAGGAAGAACACCGGTGGCGAAGGCGGCTCGCTGGGCCATTGCTGACG…
OTU255	GTGAGGAATTTTCGGCAATGGGCGAGAGCCTGACCGAGCAACGCCGCGTGCAGGAGGACGCTTTTCGGAGTGTAAACTGCTTTTGTCTGGGAAGAGGATGGACGGTACCAGAGGAAGAAGCCCCGGCTAACTACGTGCCAGCAGCCGCGGTAATACGTAGGgggCGAGCGTTGTCCGGAGTTACTGGGCGTAAAGGGCATGCAGGCGGTGGCgcgcgTTTTGtgtgACAGCGGATGGCTTAACTATCCGAGCATACGAAAGACGGCGGCACTTGAGAGCGCGAGAGGGACACGGAATTCCGGGTGGAGTGGTGAAATGCGTAGAGATCCGGAGGAACACCGAAGGCGAAGGCAGTGTCCTGGCGCGTATCTGACGCTGAGGTGCGAAAGCCAGGGGAGC…
OTU256	GTCAGGAATATTGCGCAATGGAGGAAACTCTGACGCAGCGACGCCGCGTGGGTGATGAAGGCCTTCGGGTCGTAAAGCCCTGTCGGAGGGAAAGAAAAGCTCGCTGGCTAATATCCAGCGAGCCCTTGACGGTACCCTCAAAGGAAGCACCGGCTAACTCCGTGCCAGCAGCCGCGGTAAGACGGAGGGTGCAAGCGTTGTTCGGATTGACTGGGCGTAAAGGGCGTGTAGGCGGTCGGCCAAGTCTGATGTGAAAGCCCGAGGCTCAGCCTCGGAAGTGCGTCGGAAACTAGTCGGCTGGAGCGCGATAGAGGAGGGTGGAATTCCTGGTGTAGCGGTGAAATGCGTAGATATCAGGAGGAACACCGGCGGCGAAGGCGGCCCTCTGGATCGTTGCTG…
OTU257	GTGGGGAATATTGCGCAATGGCCGCAAGGCTGACGCAGCGACGCCGCGTGTGGGATGACGGTCTTCGGATTGTAAACCACTGTCAGGgggAACGAATACCGGGCGTCGAATAGGCGACCCGGGGTGACGGTACCTCCAAAGGAAGCACCGGCTAACTCCGTGCCAGCAGCCGCGGTAATACGGAGGGTGCGAGCGTTGTCCGGAATCACTGGGCGTAAAGGGTGCGTAGGCGGTTCGGTAAGTTGCTGGTGAAATCCCGGGGCTCAACTCCGGGGCTGCCGGCACGACTGCCGGACTTGAGCACGGTAGGGGCAGATGGAATTCCCGGTGTAGCGGTGGAATGCGTAGATATCGGGAAGAATACCAGTGGCGAAGGCGTTCTGCTGGGCCGTTGCTGAC…
OTU258	GTGAGGGATCTTCGGCAATGGGCGACAGCCTGACCGAGCGACGCCGCGTGCGGGATGACGGCCTTCGGGTTGTAAACCGCTTTTCTTGGCGACGAGGTGGATCGCCGGTGAACAGCCGGTGGTCTGGACGGTAGCCGAGGAAGAAGCCACGGCTAACTACGTGCCAGCAGCCGCGGTAATACGTAGGTGGCGAGCGTTGTCCGGAGTTACTGGGCGTAAAGGgggCGCAGGCGGCTGGGCGTGGTGGGGAGTGAAATCCGCGGGCTTACCTCGCGGgggTCTTCCCAGACGGCCTGGCTTATCTGAgagagGCGCGGAGAGGGGCGTGGAATTCCGGGTGGAGCGGTGAAATGCGTAGAGATCCGGAGGAACACCGACGGCGCAGGCAGCGCCCTGGCC…
OTU259	GTGGGGAATTTTGCGCAATGGgggAAACCCTGACGCAGCAACGCCGCGTGGAGGATGAAGGTCTTTGGATTGTAAACTCCTTTCGACCGGGACGATTATGACGGTACCGGATGAAGAAGCACCGGCTAACTCTGTGCCAGCAGCCGCGGTAATACAGAGGGTGCGAGCGTTGTTCGGAATTATTGGGCGTAAAGGGCGCGTAGGCGGTGCGGCAAGTTTCCCGTGAAATCTATGGGCTCAACTCATAGTCTGCGGGGAAAACTGCCGTGCTCGAGTGTGGGAGAGGTGCGTGGAATTCCCGGTGTAGCGGTGAAATGCGTAGAGATCGGGAGGAACACCTGTGGCGAAAGCGGCGCACTGGACCACTACTGACGCTGATGCGCGAAAGCTGGgggAGCA…
OTU260	GTGGGGAATATTGGACAATGGgggCAACCCTGATCCAGCGACGCCGCGTGGGTGAAGAAGGCCTGCGGGTTGTAAAGCCCTTTCGGTGGGGATGAAAAGCTCCGTTCTAACACAGCGGGGTCTTGACCTAACCCAAGAAAGAAGCACCGGCTAACTCTGTGCCAGCAGCCGCGGTAATACAGAGGGTGCGAGCGTTAATCGGAATTACTGGGCGTAAAGCGCACGTAGGTGGCTTTGCAAGTCGATTGTGAAATCCCCGGGCTTAACCTGGGAACTGCAGTCGAGACTGCTTTGCTTGAGTATGGGAGAGGGAGGTGGAATTTCCGGTGTAGCGGTGAAATGCGTAGATATCGGAAGGAACATCAGTGGCGAAAGCGACCTCCTGGACCAATACTGACA…
OTU261	GTCGAGAGGCTTCGGCAATGGgggAAACCCTGACCGAGCGACGCCGCGTGGgggATGAAGGCCCTTGGGTTGTAAACCCCTTTTGTTCGGGAAGAAATGCGATCAGGTGAACAATCTGGTCGTTTGACGGTACCGGACGAATAAGCTCCGGCTAACTCCGTGCCAGCAGCCGCGGTAACACGGggggAGCAAGCGTTGTTCGGAATCACTGGGCGTAAAGGGCGTGTAGGCGGTCTGGTAAGTGGGATGTGAAATCCCTCGGCTCACCCGAGGATCTGCATCCCATACTGCTAGGCTTGAGTACGGGAGAGGATGAGGGAATTCCTGGTGTAGCGGTGAAATGCGTAGATATCAGGAGGAACACCGGTGGCGAAAGCGCTCATCTGGCCCGATACTGAC…
OTU262	GTTAGGAAATTTTCCCAATGGgggAAACCCTGAGGGAGTAACGCCGCGTGGAGGATGACGGCCTTCGGGTTGTAAACTCCTTTTCTGCGGGAAGAGTAGAAGACGGTACCGCAGGAAGAAGCCTCGGCTAACTACGTGCCAGCAGCCGCGGTAATACGTAGGAGGCGAGCGTTGTCCGGAATTACTGGGCGTAAAGCgcgcgTAGGCGGCGCTGTACGACAGGTGTGAAAGCCcccGGCTCAACTGGGGAAGGTCGCCTGTAACGGCAGTGCTGTGAGTGCAGGAGAGGGACGTGGAACTCCGGGAGTAGCGGTGAAATGCGTAGAGACCCGGAGGAACACCAGTGGCGAAGGCGGCGTCCTGGCCTGTGACTGACGCTGAGGCGCGAAAGCTAGGGGA…
OTU263	GTGGGGAATCTTGCACAATGGgggAAACCCTGATGCAGCGACGCCGCGTGAGCGATGAAGCCCTTCGGGGTGTAAAGCTCTTTCGGCAGGGAAGATTATGACGGTACCTGCAGAAGCAGCTGCGGCTAACTACGTGCCAGCAGCCGCGGTAATACGTAGGCAGCAAGCGTTGTTCGGAGTTACTGGGCGTAAAGGGTgtgtAGGTAGCCTGCTAAGTTCCGTGTGAAATCTCCCGGCTCAACTGGGAGGGTGCGCGGAATACTGACGGGCTAGAGTGCGGGATGGGAGAGTAGAATTCCTGGTGTAGCGGTGAAATGCGTAGATATCAGGAGGAATACCGGTGGTGTAGACGGCTctctGGACCGTAACTGACACTGAGACACGAAAGCGTGGGTAGCA…
OTU264	GTGGGGAATCTTGGACAATGGgggCAACCCTGATCCAGCGATGCCGCGTGGGTGAAGAAGGCCTTCGGGTTGTAAAGCCCTTTAGGCCGGGACGAAGGATGCGGggggAAAGACCTGCATTTTGACGGTACCGGCAGAATAAGCACCGGCAAACTCTGTGCCAGCAGCCGCGGTAATACAGAGGGTGCAAGCGTTAATCGGAGTTACTGGGCGTAAAGGGCGCGTAGGCGGTTGATTGAGTGTGATGTGAAAGCCCTGGGCTTAACCTAGGAAGCGCATCGCAAACGAATCGACTGGAGTAGATGAGAGGGTGGCGGAATTTCCGGTGTAGCGGTGAAATGCGTAGAGATCGGAAGGAACGTCAATGGCGAAGGCAGCCACCTGGCATCATACTGACGC…
OTU265	GTCGAGGATCTTCGGCAATGGGCGCAAGCCTGACCGAGCGACGCCGCGTGTATGATGAAGGCCTTCGGGTTGTAAAGTACTGTCGAGGgggAGGAAGCCGCAAGGTTGACCTATCCCTGGAGGAAGCACGGGCTAAGTTCGTGCCAGCAGCCGCGGTAAGACGAACCGTGCAAACGTTGTTCGGAATCACTGGGCTTAAAGGGCGCGTAGGCGGGCTATCAAGTCAGGGGTGAAATCTTTCGGCTCAACCGGAAAATTGCCTTTGATACTGATGGTCTTGAGGGAGGTAGGGGCATGTGGAACTTCCGGTGGAGCGGTGAAATGCGTTGATATCGGAAGGAACGCCGGTGGCGAAAGCGACGTGCTGGACCTTTTCTAACGCTGAGGCGCGAAAGCTAG…
OTU266	GTGGGGAATTGTTCGCAATGGGCGCAAGCCTGACGACGCAACGCCGCGTGGAGGACGAAGATCTTCGGGTCGTAAACTCCTTTCGATCGAGACGAACGGCCTCTGGGTCAACACCCTGGgggAATGACGGTACCGAgagaAGAAGCCCCGGCTAACTCCGTGCCAGCAGCCGCGGTAATACGGggggggCAAGCGTTGTTCGGAATTACTGGGCGTAAAGGGCTCGTAGGCGGCCAACTAAGTCGGACGTGAAATCCCTCGGCTTAACTGGGGAACTGCGTCCGATACTGGATGGCTTGAGTTCGGGAGAGGGATGTGGAATTCCAGGTGTAGCGGTGAAATGCGTAGATATCTGGAGGAACACCGGTGGCGAAGGCGGCATCCTGGACCGACACTGAC…
OTU267	GTGGGGAATCTTGCGCAATGGCCGAAAGGCTGACGCAGCGACGCCGCGTGTGGGAGGAAGCTCTTCGGGGTGTAAACCACTGTTGCCCGGGACGAACGACGAGTTTTGACTCGTTTGACGGTACCGGGTGAGGAAGCACCGGCTAACTCTGTGCCAGCAGCCGCGGTAATACAGAGGGTGCGAGCGTTGTCCGGAATCACTGGGCGTAAAGGGCGCGTAGGCGGCTTGGTAAGGTTGCGGTGAAAGCCCGGGGCTCAACCCCGGGTCGGCCGTGGCAACTGCTGAGCTGGAGCACTGTAGAGGCAGGTGGAATTCCGGGTGTAGCGGTGGAATGCGTAGAGATCCGGAAGAACACCGGTGGCGAAGGCGGCCTGCTGGGCAGTGGCTGACGCTGATGCG…
OTU268	GTGGGGAATCTTGCGCAATGGGCGAAAGCCTGACGCAGCCATGCCGCGTGAGTGAAGAAGGTCTTAGGATTGTAAAGCTCTTTCGCTCGTGACGATGATGACGGTAACGAgagaAGAAGCCCCGGCTAACTTCGTGCCAGCAGCCGCGGTAATACGAAGGgggCTAGCGTTGTTCGGAATTACTGGGCGTAAAGCgcgcgTAGGCGGTTTTGCAAGCCAGAGGTGAAATGCCTGAGCTCAACTTAGGAATTGCCTTTGGGACTGCGAGGCTTTGAGGACTGGAGAGGTGAGTGGAATTCCCAGTGTAGAGGTGAAATTCGTAGATATTGGGAAGAACACCGGTGGCGAAGGCGGCTCACTGGCCAGTTTCTGACGCTGCAGCGCGAAAGCGTGGGGATC…
OTU269	GTGGGGAATATTGGACAATGGgggCAACCCTGATCCAGCGATGCCGCGTGAGTGAAGAAGGCCTTCGGGTCGTAAAGCTCTTTAGGTTGGGAAGAAGGTTGTTGGgggATAATCCTGACAATTTGACGGTACCGACAGAATAAGCACCGGCAAACTCTGTGCCAGCAGCCGCGGTAATACAGAGGGTGCGAGCGTTAATCGGAATTACTGGGCGTAAAGGGCGCGTAGGCGGTGATATGtgtgtgATGTGAAAGCCCCGGGCTTAACCTGGGAAGTGCATCGCAAACTATATTACTGGAGTATATGAGAGGGTGGCGGAATTTCCGGTGTAGCGGTGAAATGCGTAGAGATCGGAAGGAACGTCAATGGCGAAGGCAGCCACCTGGCATAATACTGACG…
OTU270	GTGAGGAATCTTCGGCAATGGGCGCAAGCCTGACCGAGCAACGCCGCGTGCGGGAGGACGGCCTTCGGGTCGTAAACCGCTTTTCTGGgggACGAACCTctctcCGCTGAGGggggAGTTGACGGTACCCTAGGAAGAAGTCCCGGCTAACTACGTGCCAGCAGCCGCGGTAATACGTAGGGGACGAGCGTTGTCCGGAATTACTGGGCGTAAAGGGTGCGCAGGCGGGCGTCCGCGTTTGCGGTGAAAGCTCCTCGCTTACCGGGGAGAGGGCCGTGAAGACGGGGCGTCTTGAGGCTCGGAGAGGGACGTGGAATTCCGGGTGGAGCGGTGAAATGCGTAGAGATCCGGAAGAACACCAACGGCGCAGGCAGCGTCCTGGCCGACGCCTGACGCTCA…
OTU271	GCGAGGAATATTGCACAATGGGCTAACGCCTGATGCAGTAACGCCGCGTGCGGGACGACGGCCTTCGGGTCGTAAACCGCTTTTCGGAGGGACGAGCAAGGACGGTACCTCTGGAATCAGTCTCGGCTAACTACGTGCCAGCAGCCGCGGTAAAACGTAGGAGGCGAGCGTTATCCGGATTCACTGGGCGTAAAGCGCATGTAGGTGGTTGGTTAAGTCGGTTGTGAAAGCCcccGGCTCAACTGGgggAGGTCGGCCGAAACTGGCGGACTGGAGGCTTCGAGAGGAGAGTGGAATTCCCGGTGTAGCGGTGGAATGCGTAGAGATCGGGAGGAACACCAGTGGCGAAGGCGGCTctctGGCGAAGACCTGACACTGAGATGCGAAAGCGTGGGTAGC…
OTU272	GTAGGGAATTTTCCACAATGGGCGAAAGCCTGATGGAGCAACGCCGCGTGCAGGATGAAGGCCTTCGGGTTGTAAACTGCTTTTATCTGTGACGAATATGACGGTAGCAGATGAATAAGGATCGGCTAACTCCGTGCCAGCAGCCGCGGTCATACGGAGGATCCAAGCGTTATCCGGAATTACTGGGCGTAAAGAGTTGCGTAGGTGGCATAGTAAGTTGCTAGTGAAAGCGTCCGGCTCAACCGGATACACATTATCAAAACTGCTAAGCTAGAGGACGAgagagGTAACTGGAATTCCTAGTGTAGGAGTGAAATCCGTAGATATTAGGAGGAACACCGATGGCGTAGGCAGGTTACTGGCTCGTTCCTGACACTAAGGCACGAAAGCGTGGGGAGC…
OTU273	GTGGGGAATCTTGCACAATGGGCGAAAGCCTGATGCAGCAACGCCGCGTGAGTGAAGAAGGCCTTTGGGTTGTAAAGCTCTTTCGGTTGGGAAGAAGGGAGTATGGGCTAATACCTCATATTtttGACGGTACCAGCATAAGAAGCACCGGCTAATTCCGTGCCAGCAGCCGCGGTAATACGGGAGGTGCAAGCGTTGTTCGGAGTGACTGGGCGTAAAGCGCACGTAGGTGGGCTTGTAAGTCGAATGTGAAATCCCCGGGCTTAACCTGGGAACTGCATCCGAAACTACAAGTCTTGAATGCTTCAGAGGTTGGTAGAATTCCAGGTGTAGGAGTGAAATCCGTAGATATCTGGAGGAATACCGGAGGCGAAGGCGGCCAACTGGGAATGCATTGAC…
OTU274	GTGAGGAATCTTGCACAATGGGCGAAAGCCTGATGCAGCGACGCCGCGTGGAGGATGAAGGTTTTCGGATTGTAAACTCCTGTTAAGTGGGAAGAAAAGTCTGTTCCTAATATGAGCAGATTATGACGGTACCATTAGAGAAAGCACCGGCTAACTTCGTGCCAGCAGCCGCGGTAATACGAGGGGTGCGAGCGTTATTCGGAATCATTGGGCGTACAGGGCGCGTAGACGGCATATTAAGTCAACTGTTAAATTTCCCGGCCTAACCGGGAGCCAGCAGTAGATACTGATGTGCTAGAGGATGGAAGagagaAGTGGAATTCTCGGAGTAGCGGTAAAATGCGTAGATCTCGAGAGGAACACCGATGGCGAAGGCAGCTTCTTGGTCCATACCTGACG…
OTU275	GTGGGGAATATTGCGCAATGGCCGAAAGGCTGACGCAGCGACGCCGCGTGTGGGATGACGCCCTTCGGGGTGTAAACCACTGTTGCCCGGGACGAACAAGCGGATCAGTCCGCTCTGACGGTACCGGGTGAGGAAGCACCGGCTAACTCCGTGCCAGCAGCCGCGGTAATACGGAGGGTGCGAGCGTTGTCCGGAATCACTGGGCGTAAAGGGCGCGTAGGCGGCCTCTTAAGGGTGCGGTGAAAGTCCGGGGCTCAACCCCGGATCGGCCGTGCCGACTGCGAGGCTGGAGCACTGTAGAGGCGAGTGGAATTCCGGGTGTAGCGGTGGAATGCGTAGAGATCCGGAAGAACACCGGTGGCGAAGGCGGCTCGCTGGGCAGTGGCTGACGCTGAGGCG…
OTU276	GTGGGGAATTTTGCACAATGTCCGAAAGGGTGATGCAGCAACGCCGCGTGAGGGATGAAGGTCTTCGGATCGTAAACCTCTTTCGACCGGGAAaaaCGGCCCGTTGAATAGGCGGGTCTGATGGTACTGGTGGAAGAAGCTCCGGCTAACTACGTGCCAGCAGCCGCGGTAATACGTAGGgggCGAGCGTTGTTCGGAATTACTGGGCGTAAAGGGCGTGTAGGCGGTGCGGTAAGTTGGGCGTGAAATCCCCGGGCTCAACCCGGGGCGGTCGTTCAAGACTGCCGTGCTAGGGTGCGGGAGAGGGAAGTGGAATTCCCGGTGTAGCGGTGAAATGCGTAGATATCGGGAGGAACACCGGCGGCGAAGGCGGCTTCCTGGACCGTAACCGACGCTGAG…
OTU277	GTGGGGAATTtttCGCAATGGgggCAACCCTGACGAAGCAACGCCGCGTGGGTGATGAAGTCTCTTGGGACGTAAAACCCTTTCGACGGGGAAGAAACCGCAAGGTTGACGGTACCCGTAGAAGAAGCCCCGGCTAACTCCGTGCCAGCAGCCGCGGTAATACGGggggggCAAGCGTTGTTCGGAATTACTGGGCGTAAAGGGTGCGTAGGCGGTTCGTTAAGTTAGATGTGAAAACTCTGGGCTCAACCCAGAGCCTGCATCTAAAACTGGCGGGCTAGAGTTCTGGAGGgggTAGCGGAATTCCTGGTGTAGCGGTGAAATGCGTAGATATCAGGAGGAACACCGGTGGCGAAGGCGGCTACCTGGACAGAAACTGACGCTGAGGCACGAAAGCTA…
OTU278	GTGGGGAATTGTTCGCAATGGGCGCAAGCCTGACGACGCAACGCCGCGTGGAGGATGAAGATCTTCGGGTCGTAAACTCCTTTCGATCGAGACGAATTTTCTTGGGGTGAACAATCCCGAGAAGTGACGGTACCGAgagaAGAAGCCCCGGCTAACTCCGTGCCAGCAGCCGCGGTAATACGGggggggCAAGCGTTGTTCGGAATTACTGGGCGTAAAGGGCTCGTAGGTGGCCAACTAAGTCGGACGTGAAATCCCTCGGCTTAACCGGGGAACTGCGTCCGATACTGGATGGCTTGAGTTTGGGAGAGGGATGCGGAATTCCAGGTGTAGCGGTGAAATGCGTAGATATCTGGAGGAACACCGGTGGCGAAGGCGGCATCCTGGACCAATACTGAC…
OTU279	GTGGGGAATCTTGCGCAATGGACGAAAGTCTGACGCAGCCACGCCGCGTGAGTGAAGAAGGCCTTCGGGTTGTAAAGCTCTGTCGGAGGGGACGAAAAGTATGGGTGTTAACAGCATCCGTACCTGACGGTACCCTTAAAGGAAGCACCGGCTAACTTCGTGCCAGCAGCCGCGGTAATACGAGGGGTGCAAGCGTTGCTCGGAATTATTGGGCGTAAAGGGCAGGTAGGTGGTCTTATTTGTCTGATGTGAAATCCTTGGGCTTAACTCAAGAAGTGCGTCAGAAACGGTAAGACTAGAGTCTTGGAGAGGGTCGTGGAATTCCCGGTGTAGCGGTGAAATGCGTAGAGATCGGGAGGAACACCAGAGGCGAAGGCGGCGACCTGGACAAGCACTGAC…
OTU280	GTAAGGAATATTGGTCAATGGACGCAAGTCTGAACCAGCCATGCCGCGTGCAGGATGAAGGTCCTACGGATTGTAAACTGCTTTTGTACGGGAAaaaaCCCTCCTTTTCTAAGGAGGCTGATGGTACCGTAAGAATAAGGATCGGCTAACTCCGTGCCAGCAGCCGCGGTAATACGGAGGATTCGAGCGTTATCCGGATTTACTGGGTTTAAAGGGTGCGTAGGTGGAATGTCAAGTCAGTGGTGAAAACCTGCAGCTTAACTGTAGAACTGCCATTGATACTGTCATTCTTGAGTGTATTTGATGTAAGTGGAATGTGTCGTGTAGCGGTGAAATGCTTAGATATGACACAGAACACCCATTGCGAAGGCAGCTTACAAAACTACAACTGACACTGAG…
OTU281	GTCGAGAATTtttCACAATGGGCGCAAGCCTGATGGAGCGACGCCGCGTGGgggATGAATGGCTTCGGCCCGTAAACCCCTGTCATTTGCGAACAAACGTTATTATTTAAAAGATGATGACCTGATTGTAGCGAAAGAGGAAGGGACGGCTAACTCTGTGCCAGCAGCCGCGGTAATACAGAGGTCCCGAGCGTTGTTCGGATTCACTGGGCGTAAAGGGTGCGTAGGTGGTGGGGTAAGTCTGATGTGAAATCTCCAAGCTCAACTTGGAAATGGCATTGGAAACTACCCTGCTCGAGGGTTGGAGGggggACTGGAATACTTGGTGTAGCAGTGAAATGCGTAGATATCAAGTGGAACACCAGTGGCGAAGGCGAGTCCCTGGACAACTCCTGACAC…
OTU282	GTGAGGAATTTTCCACAATGGGCGCAAGCCTGATGGAGCAACGCCGCGTGCAGGAGGACGCTTTTCGGAGTGTAAACTGCTTTTCCCAGGGACGAGCAAGGACGGTACCTGGGGAACAAGCCCCGGCTAACTACGTGCCAGCAGCCGCGGTAATACGTAGGGGACAAGCGTTGTCCGGAGTTACTGGGCGTAAAGCGCCCGCAGGCGGTCCGCCATGTTTGCACCGACAGCTCCTGGCTTAACTGGGAGAGCGGGGCGAAGACGGGCGGACTTGAGGACCAGagagGGACATGGAACTCCGGGTGTAGTGGTGAAATGCGTAGATATCCGGAAGAACACCAAAGGCGAAGGCAGTGTCCTGGCTGGTACCTGACGCTGAGGGGCGAAAGCTAGGGGAGC…
OTU283	GTGGGGAATTtttCGCAATGGgggAAACCCTGACGAAGCAACGCCGCGTGGAGGATGAAGGCCTTCGGGTCGTAAACTCCTGTCGACCGGGAAGAATGCACCTGACCTAATACGTCGGCGTGTTGACTGTACCGGTGGAGGAAGCCACGGCTAACTCTGTGCCAGCAGCCGCGGTAATACAGAGGTGGCAAGCGTTGTTCGGAATTACTGGGCGTAAAGGGCGCGTAGGCGGCCCGTCAAGTCCCGTGTGAAAGCCcccGGCTCAACCGGGGAACTGCACGGGAAACTAGCAGGCTTGAGTTCGGGAGAGGGAAGCGGAATTCCGGGTGTAGCGGTGAAATGCGCAGATATCCGGAGGAACACCGGTGGCGAAGGCGGCTTCCTGGACCGACACTGACG…
OTU284	GTGGGGAATCTTGCGCAATGGGCGAAAGCCTGACGCAGCGACGCCGCGTGGgggATGAAGCTTTTCGGAGTGTAAACCCCTTTCGACTGGGACGAATGCCCGCAAGGGAGTGACGGTACCAGTAGAAGAAGCCCCGGCTAACTACGTGCCAGCAGCCGCGGTAAGACGTAGGgggCCAGCGTTGTTCGGAATTACTGGGTGTAAAGGGTTCGTAGGCGGTGTGGCAAGTTGGGAGTGAAATCTCTGGGCTTAACTCAGAGGCTGCTTCCAAAACTGCTGTGCTTGAGTATGGGAGAGGCGCGTGGAATTGCAGGTGTAGCGGTGAAATGCGTAGATATCTGCAGGAACACCCGTGGCGAAAGCGGCgcgcTGGACCATAACTGACGCTGAGGAACGAAA…
OTU285	GTGGGGAATTtttCGCAATGGgggCAACCCTGACGAAGCAACGCCGCGTGGATGATGAAGTCTCTTGGGACGTAAAATCCTTTCGACGGGGACGAAACCGCAAGGTTGACGGTACCCGTAGAAGAAGCCCCGGCTAACTCCGTGCCAGCAGCCGCGGTAATACGGggggggCAAGCGTTGTTCGGAATTACTGGGCGTAAAGGGCGCGTAGGCGGCTCACTAAGTCGGATGTGAAAACTCTGGGCTCAACCCAGAGCCTGCATCCGAAACTGGTGGGCTAGGGTGCTGGAGGGGATAGCGGAATTCCTGGTGTAGCGGTGAAATGCGTAGATATCAGGAGGAACACCGGTGGCGAAGGCGGCTATCTGGACAGTAACCGACGCTGAGGCGCGAAAGCTA…
OTU286	GTGGGGAATTTTGCACAATGGGCGAAAGCCTGATGCAGCAACGCCGCGTgtgtgATGAAGGTCTTCGGATTGTAAAGCACTTTCGACCGGGACGAAACACCCTGAACTAATATTTCAGGGCCTGACGGTACCGGGAGAAGAAGCACCGGCTAACTCTGTGCCAGCAGCCGCGGTAATACAGAGGGTGCAAGCGTTGTTCGGAATTATTGGGCGTAAAGCGCGTGTAGGCGGCTTGGCAAGTCGGGTGTGAAAGCCCTCAGCTCAACTGAGGAAGTGCGCCCGAAACTGCTTTGCTTGAGTGCTGGAGAGGGTCGCGGAATTCCCGAAGTAGAGGTGAAATTCGTAGATATCGGGAGGAACACCGGTGGCGAAGGCGGCGACCTGGACAGTAACTGACGC…
OTU287	GTGGGGAATTTTGCGCAATGGgggAAACCCTGACGCAGCAACGCCGCGTGAGTGATGAAGGCCTTCGGGTCGTAAAGCTCTGTCAGAGGGAAAGAAATGTGAGAGGGCTAATACCCCTTTTACTTGACGGTACCCTCAAAGGAAGCACCGGCTAACTCCGTGCCAGCAGCCGCGGTAATACGGAGGGTGCAAGCGTTGTTCGGAATTATTGGGCGTAAAGCGCGTGTAGGCGGTCTTTTAAGTCTGATGTGAAAGCCCCGGGCTCAACCTGGGAAGTGCATTGGAAACTGGGAGACTTGAGTACGGGAGAGGGTAGTGGAATTCCCAGTGTAGGAGTGAAATCCGTAGATATTGGGAGGAACACCGGTGGCGAAGGCGGCTACCTGGACCGATACTGAC…
OTU288	GTGAGGAATATTGCTCAATGGACGAAAGTCTGAAGCAGCAACGCCGCGTGCGGGATGAAGGCCCTATGGGTTGTAAACCGCTGTAGAAAAGGACAAaaaCTCTATTCCATAGAGTGAGATGGTACTTTTAAAGTAAGCCTCGGCTAACTACGTGCCAGCAGCCGCGGTAATACGTAGGAGGCAAGCGTTGTCCGGAATCACTGGGTGTAAAGGGTGCGCAGGCGGAAAGGTAAGTTAGAAGTGAAATCTTGCGGCTTAACCGTAAAATTGCTTCTAATACTGCTTTTCTTGAGTACGGAAGAGAATGATGGAATTCCTGGTGTAGCGGTGAAATGCGTAGATATCAGGAAGAACACCAGTGGCGAAGGCGGTCATTTGGTCCGTTACTGACGCTCAGGC…
OTU289	GTGAGGAATTTTCCGCAATGGGCGCAAGCCTGACGGAGCAACGCCGCGTGCAGGAGGACGCTTTTCGGAGTGTAAACTGCTTtttGCAGGGACGAGTATGGACGGTACCTGCAGAAGAAGCCCCGGCTAACTACGTGCCAGCAGCCGCGGTAATACGTAGGgggCGAGCGTTGTCCGGAGTTACTGGGCGTAAAGGGCATGCAGGCGGTCAGGCGCGTTTGGTGTGACAGCGCCTCGCTTAACGAGGCGAGCATGCGAAAGACGGCCTGACTTGAGAGCGCGAGAGGGACACGGAATTCCGGGTGGAGTGGTGAAATGCGTAGAGATCCGGAGGAACACCGAAGGCGAAGGCAGTGTCCTGGCgcgcATCTGACGCTCGTGTGCGAAAGCCAGGGGAGC…
OTU290	GTGGGGAATCTTGCGCAATGGCCGAAAGGCTGACGCAGCGACGCCGCGTGCGGGAGGAAGTCCTTCGGGGCGTAAACCGCTGTCAGGggggACGAATTACCGGGGTGGGAATACTGCCTCGGGGTGACGGTACCcccAAAGGAAGCACCGGCTAACTCCGTGCCAGCAGCCGCGGTAATACGGAGGGTGCAAGCGTTGTTCGGAATTACTGGGCGTAAAGCgcgcgcAGGCGGGCGTGTAAGTCGGgggTGAAATTTCAGGGCTCAACCCTGGAACTGCTTTCGATACTGCACGTCTAGGGACCGGTAGAGGTCGGTGGAATTCCCGGTGTAGCGGTGGAATGCGTAGAGATCGGGAAGAACACCCGTGGCGAAGGCGGCCGACTGGGCCGGATCCGAC…
OTU291	GTGGGGAATATTGGACAATGGgggCAACCCTGATCCAGCAATGCCGCGTGAGTGAGGAAGGCCTTAGGGTTGTAAAGCTCTTTCACCCACGACGATGATGACGGTAGTGGGAGAAGAAGCCCCGGCTAACTTCGTGCCAGCAGCCGCGGTAATACGAAGGgggCGAGCGTTGTTCGGATTTACTGGGCGTAAAGGGCgcgcAGGCGGCGCGAGAAGTCAGGCGTGAAAGCCCCGGGCTCAACCTGGGAATGGCGCCTGGGACTCTTGTGCTAGAGATCGGGAGAGGAGCGTGGAATTCCCAGTGTAGAGGTGAAATTCGTAGATATTGGGAAGAACACCGGTGGCGAAGGCGGCGCTCTGGACCGGTTCTGACGCTGAGGCGCGAAAGCGTGGGGAGCA…
OTU292	GTTTGGAATTTTGGACAATGGGCGAAAGCCTGATCCAGCGACGCCGCGTGGACGATGAAGGCCTTCGGGTTGTAAAGTCCTTTTGCTCGGGAACAATATTTTGAGCGTACCGAgagaATAAGAGGTTGCTAACTCTGTGCCAGCAGCAGCGGTAATACAGAGACCTCAAGCGTTATCCGGAATCATTGGGCGTAAAGCGTACCGATAGGTGGTCTAAaaaGTCAGAAGTGAAATCTCCGAGCTTAACTCGGAATCTGTCTTTTGAAACTTTTAGACTAGAAGGGCAAAGAGGAAGCTGGAACGAACGGTGTAGTAGTGAAATGCGTTGATATCGTTCGGAACACCAATAGCGTAGGCAGGCTTCTGGGTGCCACTTGACACTGCTAGGACGAAAGCGTG…
OTU293	GTGGGGAATATTGGACAATGGgggCAACCCTGATCCAGCAATGCCGCGTGGGTGATGAAGGCCTTCGGGTTGTAAAGCCCTTTCGGCGGGGAAGATGATGACGGTACCCGCAGAAGAAGCCCCGGCTAACTTCGTGCCAGCAGCCGCGGTAATACGAAGGgggCTAGCGTTGTTCGGAATTACTGGGCGTAAAGGGCGCGTAGGCTGTGCTGTAAGTCAGGCGTGAAAGGCCCGGGCTCAACCTGGGAATGGCGCTTGATACTGCGGCGCTGGAAGGCAGGAGAGGATGGCGGAATTCCCAGTGTAGAGGTGAAATTCGTAGATATTGGGAAGAACACCGGTGGCGAAGGCGGCCATCTGGCCTGCAATTGACGCTGAGGCGCGAAAGCGTGGGGAGCA…
OTU294	GTGGGGAATATTGCGCAATGGGCGGAAGCCTGACGCAGCGACGCCGCGTGGgggATGACGGCCTTCGGGTTGTAAACCTCTTTCGACCTTGACAAAGCCTCTTCGGgggTGATGGTAGGGGTGGAAGAAGCACCGGCCAACTACGTGCCAGCAGCCGCGGTAACACGTAGGGTGCGAGCGTTGTCCGGAATTATTGGGCGTAAAGAGCTCGTAGGCGGTgtgtCGCGTCGGCCGTGAAAACTTGCAGCTTAACTGTGGGCGTGCGGTCGATACGGGCATCACTGGAGTTCGGCAGGGGAGACTGGAATTCCTGGTGTAGCGGTGAAATGCGCAGATATCAGGAGGAACACCGGTGGCGAAGGCGGGTCTCTGGGCCGATACTGACGCTGAGGAGCGAAA…
OTU295	GTCGAGGATTtttCTCAATGGgggAAACCCTGAAGGAGCGACGCCGCGTGAGGGATGAAGGTCTTCGGATTGTAAACCTCTGTCATCTGGGAACAATGCTCCGCACCTAATACGTGCGGAGTTGATAGTACCGGAAGAGGAAGCAGTGGCTAACTCTGTGCCAGCAGCCGCGGTAATACAGAGACTGCAAGCGTTGTTCGGATTCATTGGGCGTAAAGGGTGCGCAGGCGGTCCGTTAAGTCGGGTGTGAAAGCTCACAGCCTAACTGTGATATGTCATTCGAAACTGGCGGGCTTGAGGACTGGAGAGGAGACTGGAATAGTCGGTGTAGCGGTGAAATGCGTAGAGATCGACTAGAACACCGGTGGCGAAGGCGAGTCTCTGGACAGTTCCTGACGC…
OTU296	GCAAGGAATTTTCCGCAATGGCCCTAGGGGCTGACGGAGCAACGCCGCGTGGATGATGAAGTCTTTCGAGATGTAAAATCCTTTTATCTGTGAAGACAGCCGACGGTAACAGATGAATAAGCATCGGCTAACTACGTGCCAGCAGCCGCGGTAATACGTAGGATGCAAGCGTTGTCCGGAATTATTGGGCGTAAAGGGCgcgcAGGCGGTGCGGTCAGTCAGTTGTGAAATCTCCCGGCTTAACTGGGAGGGGTCAATTGATACTGCCGCACTTGAGGGCAGAAGAGGAAAGTGGAATTCCCGGTGTAGTGGTGAAATGCGTAGATATCGGGAGGAACACCAATGGCGAAAGCAGCTTTCTGGTCTGCTCCTGACGCTCAGGCGCGAAGGCTAGGGGAG…
OTU297	GTTTGGAATATTCCACAATGGGCGAAAGCCTGATGGAGCGACACCGCGTGAAGGACGAAGGTCTTCGGATTGTAAACTTCTTTAGACCTAGATGAAGGCTTCAGGGCGAACAGCCCTGAAGTTTGACCGTATAGGTAGAATAAGCCACGGCTAACTCTGTGCCAGCAGCCGCGGTAATACAGAGGTGGCAAACGTTGTCCGGATTTATTGGGTGTAAAGGGCATGTAGGTGGTTCTATAAGTCAAAGGTGAAATGGCCCGGCTCAACCAGGTCATTGCCTTTGAAACTGCAGAACTTGAGTACGGAAGAGGAAAGCGGAATTCCCAGTGTAGCGGTGAAATGCGTAGATATTGGGAGGAACACCGGTGGCGAAGGCGGCTTTCTGGTCCGAAACTGACA…
OTU298	GTCGAGAATAATTCGCAATGGGCGAAAGCCTGACGATGCGACGCCGTGTGAACGATGAAGGCCTTCGGGTTGTAAAGTTCTGTCGCCTGCGAACAAGGTTATACCATGAATAATGGTGTAACTTGAGTGTAGTAGGAAAGGAAGCACCGGCTAACTCCGTGCCAGCAGCTGCGGTAATACGGAGGGTGCAAGCGTTAGTCGGAATTACTGGGCGTAAAGGGTGCGTAGGTGGGGATGTAAGTCAGATGTGAAATACCGTTGCTCAACAACGGCCGTGCATCTGAAACTGCGTTTCTAGAGGGATAGCGGAGAAAACGGAATTCCACGTGTAGCGGTGAAATGCGTAGATATGTGGAAGAACACCTGTGGCGAAAGCGGTTTTCTAGCTTAAACCTGACA…
OTU299	GTGGGGAATCTTGCGCAATGGGCGAAAGCCTGACGCAGCGACGCCGCGTGGgggATGAAGCTTCTCGGAGTGTAAACCCCTTTCGATCCGGACGAATGTCCCGCAAGGGATTGACGGTACGGGTATAAGAAGCCCCGGCTAACTACGTGCCAGCAGCCGCGGTAAGACGTAGGgggCCAGCGTTGCTCGGAATTACTGGGCGTAAAGGGTTCGTAGGCGGTGTGGCAAGTCGGAAGTGAAATCTCCAGGCTTAACTTGGAGGCTGCTCCCGAAACTGCCATGCTAGAGTGCGGGAGAGGCGAGTGGAATTACAGGTGTAGCGGTGAAATGCGTAGATATCTGTAGGAACACCCGTGGCGAAGGCGGCTCGCTGGACCGCAACTGACGCTGAGGAACGAA…
OTU300	GTAGGGAATATTGGACAATGGgggCAACCCTGATCCAGCAATGCCGCGTGAGTGATGAAGGCCTTAGGGTTGTAAAGCTCTTTCGcgcgcgACGATGATGACGGTAGCGCGAGAAGAAGCCCCGGCTAACTTCGTGCCAGCAGCCGCGGTAATACGAAGGgggCGAGCGTTGTTCGGAATTACTGGGCGTAAAGGGCgcgcAGGCGGCCTTGCAAGTCAGGCGTGAAAGCCCCGGGCTTAACCCGGGAATTGCGCTTGGGACTGTGGGGCTGGAGTACGGGAGAGGAGAGTGGAATTCCCAGTGTAGAGGTGAAATTCGTAGATATTGGGAAGAACACCGGTGGCGAAGGCGGCTctctGGACCGTAACTGACGCTGAGGCGCGAAAGCGTGGGGAGCA…
OTU301	GTGGGGAATTTTGCGCAATGGgggAAACCCTGACGCAGCAACGCCGCGTGGAGGATGAAGTCCCTTGGGACGTAAACTCCTTTCGATCGGGACGATAATGACGGTACCGGAAGAAGAAGCCCCGGCTAACTTCGTGCCAGCAGCCGCGGTAATACGAGGggggCAAGCGTTGTTCGGAATTATTGGGCGTAAAGGGCGCGTAGGCGGTGCGGTAAGAGTGCTGTGAAATCTTCGGGCTCAACTCGAAGTCTGCAGCGCTGACTGCCGTGCTTGAGTGTGGGAGAGGTGAGTGGAATTCCCGGTGTAGCGGTGAAATGCGTAGATATCGGGAGGAACACCTGTGGCGAAAGCGGCTCACTGGACCACAACTGACGCTGATGCGCGAAAGCTAGGGGAGCA…
OTU302	GTAGGGAATATTGGACAATGGgggCAACCCTGATCCAGCCATGCCGCGTGAGTGATGAAGGCCTTAGGGTTGTAAAGCTCTTTTGTGCGGGAAGATAATGACGGTACCGCAAGAATAAGCCCCGGCTAACTTCGTGCCAGCAGCCGCGGTAATACGAAGGgggCTAGCGTTGCTCGGAATCACTGGGCGTAAAGCGCACGTAGGCGGACTCTTAAGTCGGgggTGAAATCCTGGAGCTCAACTCCAGAACTGCCTTCGATACTGAGAGTCTTGAGTTCGGGAGAGGTGAGTGGAACTGCGAGTGTAGAGGTGAAATTCGTAGATATTCGCAAGAACACCAGTGGCGAAGGCGGCTCACTGGCCCGATACTGACGCTGATGTGCGAAAGCGTGGGGAGCA…
OTU303	GTGGGGAATTGTTCGCAATGGGCGCAAGCCTGACGACGCAACGCCGCGTGGAGGATGAAGATCTTCGGGTCGTAAACTCCTTTCGATCGAGACGAATTCCTCGGTGATGAACAATCATCGAGGTTGACGGTACCGAgagaAGAAGCCCCGGCTAACTCCGTGCCAGCAGCCGCGGTAATACGGggggggCAAGCGTTGTTCGGAATTACTGGGCGTAAAGGGCTCGTAGGCGGCCAACTAAGTCAGACGTGAAATCCCTCGGCTTAACCGGGGAACTGCGTCTGATACTGGATGGCTTGAGTTTGGGAGAGGGATGCGGAATTCCAGGTGTAGCGGTGAAATGCGTAGATATCTGGAGGAACACCGGTGGCGAAGGCGGCATCCTGGACCAACACTGAC…
OTU304	GTGGGGAATTtttCGCAATGGgggCAACCCTGACGAAGCAACGCCGCGTGGAGGATGAAGGCCTTCGGGTTGTAAACTCCTGTCGACCGGGACGAAAGTGGTCTGACCTAACACGTCAGGCCATCGACTGTACCGGTGGAGGAAGCCACGGCTAACTCTGTGCCAGCAGCCGCGGTAATACAGAGGTGGCAAGCGTTGTTCGGAATTACTGGGCGTAAAGGGCGCGTAGGCGGTCTTGTAAGTCTTGtgtgAAATCCCTCGGCTTAACTGAGGAACTGCACAGGATACTGCGAGACTTGAGTTCGGGAGAGGGAAGCGGAATTCCGGGTGTAGCGGTGAAATGCGTAGATATCCGGAGGAACACCGGTGGCGAAGGCGGCTTCCTGGACCGACACTGAC…
OTU305	GTGAGGAATTTTCCGCAATGGGCGAAAGCCTGACGGAGCGACGCCGCGTGCACGAGGAAGGTCTTCGGATCGTAAAGTGCTGTCGAGAGGGACGATTATGACGGTACCTCTGGAGGAAGCCCCGGCTAACTACGTGCCAGCAGCCGCGGTAAGACGTAGGgggCAAGCGTTATTCGGAATTATTGGGCGTAAAGCGTGCGTAGGCGGATTCGTAAGTCGGGGTTGAAATATCCGGGCTCAACTCGGGGCACGGCCTCGATACTACGGATCTCGAGTCGAGAAGAGGGTAGTGGAATTCCCGGTGTAGCGGTGAAATGCGTAGATATCGGGAGGAACACCAGTGGCGAAGGCGGCTACCTGGTCTTGCACTGACGCTGATGCACGAAAGCTGGgggAGCA…
OTU306	GTCGAGAATCTTCGGCAATGGGCGCAAGCCTGACCGAGCGACGCCGCGTGGAGGACGAAGGCCTTCGGGTTGTAAACTCCTGTCGAGGgggAACAAGGGCGTGTGCAGAGCACGCCTTGAGTGAACCCTGGAGGAAGCACGGGCTAAGTTCGTGCCAGCAGCCGCGGTAAGACGAACCGTGCGAACGTTATTCGGAATCACTGGGCTTAAAGCGCGTGTAGGCGGCCCGGCACGTCTCCTGCTGAAATCCcccGGCTCAACCGGGGAACGGGCGGGGATACGACCGGGCTGGAGGggggTAGGgggCGCCGGAACTTCCGGTGGAGCGGTGAAATGCGTTGAGATCGGAAGGAACGCCCGTGGCGAAAGCGGGCGCCTGGACCCCGCCTGACGCTGAGA…
OTU307	GCAGGGAATCTTGCGCAATGGGCGAAAGCCTGACGCAGCAACGCCGCGTGGGTGAAGAAGGCTCTTGGGTCGTAAAGCCCTTTTCTGGgggACGAAGCTCTGACGGTACCCCAGGAAGAAGCCACGGCTAACTACGTGCCAGCAGCCGCGGTAAGACGTAGGTGGCAAGCGTTGTCCGGAGTTATTGGGCGTAAAGCgcgcgcAGGCGGCCCCGCAAGTCCATGGTGAAAGCGCCCGGCTCAACTGGGCGAGTGCCGTGGGGACTGCGGGGCTGGAGGGGAGCAGAGGCGAGTGGAATTCCGGGTGTAGTGGTGAAATGCGTAGAGATCCGGAGGAACACCAGTGGCGAAGGCGGCTCGCTGGGCTCTACCTGACGCTGAGGCGCGAAAGCGTGGGGAG…
OTU308	GTGGGGAATATTGGACAATGGGCGCAAGCCTGATCCAGCCATGCCGCGTGGATGATGAAGGCCTTAGGGTTGTAAAGTCCTTTCGACGGGGAAGATAATGACGGTACCCGTAGAAGAAGCCCCGGCTAACTTCGTGCCAGCAGCCGCGGTAATACGAAGGgggCTAGCGTTGCTCGGAATCACTGGGCGTAAAGCGCACGTAGGCGGCTCTTTAAGTCAGAGGTGAAATCCTGGGGCTCAACCCCAGAACTGCCTTTGATACTGAGGAGCTTGAGTCCGGGAGAGGTGAGTGGAACTGCGAGTGTAGAGGTGAAATTCGTAGATATTCGCAAGAACACCAGTGGCGAAGGCGGCTCACTGGCCCGGTACTGACGCTGAGGTGCGAAAGCGTGGGGAGCA…
OTU309	GTGGGGAATATTGGACAATGGGCGCAAGCCTGATCCAGCAACGCCGCGTGGAGGACGAAGGTCTTCGGATCGTAAACTCCTGTCAGGCGGGACGAAAAGGCGCCGGTGAATAATCGGCGCCGCTGACGGTACCGCCAGAGGAAGCCCCGGCTAACTCCGTGCCAGCAGCCGCGGTAATACGGggggggCAAGCGTTATTCGGAATTATTGGGCGTAAAGGGCGCGTAGGCGGCTTGGCAAGTCAAAGGTGAAATCCCTCGGCTCAACTGAGGAACTGCCTTTGAAACTGCCTGGCTCGAGGCCGGGAGGgggTAGCGGAATTCCCAGTGTAGCGGTGAAATGCGTAGATATTGGGAGGAACACCAGTGGCGAAGGCGGCTACCTGGACCGGTTCTGACG…
OTU310	GTCGAGAATTtttCACAATGGGCGCAAGCCTGATGGAGCGACGCCGCGTGGgggATGAATGGCTTCGGCCCGTAAACCCCTGTCATTTGCGAACAAATTGGTTCAATTAACACCTGAACCATTGATAGTAGCGAAAGAGGAAGGGACGGCTAACTCTGTGCCAGCAGCCGCGGTAATACAGAGGTCCCAAGCGTTGTTCGGATTCACTGGGCGTAAAGGGTGCGTAGGTGGTGAGGTAAGTCGGATGTGAAATCTCCGAGCTCAACTCGGAAACTGCATTGGAAACTACCTTGCTCGAGGGTTGGAGGggggACTGGAATGCTTGGTGTAGCAGTGAAATGCGTAGATATCAAGCGGAACACCAGTGGCGAAGGCGAGTCCCTGGACAACTCCTGACAC…
OTU311	GTCGAGAATCTTTCGCAATGGGCGAAAGCCTGACGAAGCGACGCTGCGTGAGCGATGAAGGCCTTCGGGTTGTAAAGCTCTTTCGcgcgGGAACAAGagagagaTGTGAATAACATTTTGATTTGAGGGTACTGCGATAAGAAGCACCGGCTAACTCCGTGCCAGCAGCTGCGGTAATACGGAGGGTGCAAGCATTAATCGGAATTATTGGGCGTAAAGGGCGCGTAGGCGGATatataAGTCAGATGTGAAATTCCGGGGCTCAATTTCGGAGCTGCATTTGAAACTATAAATCTGGAGGGGTGGCGGAGAAAACGGAATTCCACGTGTAGCGGTGAAATGCGTAGATATGTGGAAGAACACCTGTGGCGAAAGCGGTTTTCTAGCTATAACCTGACG…
OTU312	GTTTGGAATTTTGGACAATGGGCGAAAGCCTGATCCAGCGACGCCGCGTGGACGATGAAGGCCTTCGGGTTGTAAAGTCCTTTTACTCGGGAACAATATTTTGAGCGTACCGAgagaATAAGAGGTTGCTAACTCTGTGCCAGCAGCAGCGGTAATACAGAGACCTCAAGCGTTATCCGGAATCATTGGGCGTAAAGCGTACCGATAGGTGGTTTGGAAAGTCGGCTGTGAAATTCCAGGGCTCAACTCTGGAACTGTCAGCCGAAACTTCTAAACTAGAGGGGCAAAGAGGAAGCTGGAACGAACGGTGTAGTAGTGAAATGCGTTGATATCGTTCGGAACACCAATAGCGTAGGCAGGCTTCTGGGTGCCACCTGACACTGCTAGGACGAAAGCGTG…
OTU313	GTCGAGAATTtttCACAATGGGCGAAAGCCTGATGGAGCGACGCCGCGTGGgggATGAATGGCTTCGGCCCGTAAACCCCTGTCATTTGCGATCAACCGTTATTATTTAAAAGATGATGACCTGATAGTAGCGAAAGAGGAAGGGACGGCTAACTCTGTGCCAGCAGCCGCGGTAATACAGAGGTCCCGAGCGTTGTTCGGATTCACTGGGCGTAAAGGGTGCGTAGGTGGTAGGGTAAGTCGGATGTGAAATCTCGGAGCTCAACTCCGAAACGGCATTGGAAACTACCCAACTTGAGGGTCGGAGGggggACTGGAATTCTCGGTGTAGCAGTGAAATGCGTAGATATCGAGAGGAACACCAGTGGCGAAGGCGAGTCCCTGGACGACTCCTGACAC…
OTU314	GTGGGGAATATTGCGCAATGGGCGAAAGCCTGACGCAGCAACGCCGCGTGGgggATGAAGGTTCTCGGATTGTAAACCCCTTTCGATCGGAACGAATCCCCTCCTGGTAAATAATCAGGAGGATCGACGGTACCGAgagaAGAAGCCACGGCTAACTCTGTGCCAGCAGCCGCGGTAAGACAGAGGTGGCTAGCGTTGTTCGGATTTATTGGGCGTAAAGCGCACGCAGGCGGTTTGGTAAGTCAGAGGTGAAAGCCCACGGCTTAACCGTGGCATTGCCTTTGATACTGCCTTTCTTGAGTAGAGTAGGgggAAGCGGAATTCCGAGTGTAGAGGTGAAATTCGTAGATATTCGGAGGAACACCGGTGGCGAAGGCGGCTTCCTGGACTCTAACTGAC…
OTU315	GTGGGGAATATTGCACAATGGGCGCAAGCCTGATGCAGCGACGCCGCGTGGgggATGACGGCCTTCGGGTTGTAAACCTCTTTCACCATCGGCGAAGCCGGATGCTTGtgtgtCTGGTGACGGTAGGTGGAGAAGAAGCACCGGCCAACTACGTGCCAGCAGCCGCGGTAATACGTAGGGTGCGAGCGTTGTCCGGAATTACTGGGCGTAAAGAGCTCGTAGGTGGTTTGTCGCGTTGTCCGTGAAATTCCCTGGCTTAACTGGgggCGTGCGGGCGATACGGGCAGACTGGAGTACTGCAGGGGAGACTGGAATTCCTGGTGTAGCGGTGGAATGCGCAGATATCAGGAGGAACACCGGTGGCGAAGGCGGGTCTCTGGGCAGTAACTGACGCTGAGG…
OTU316	GTGGGGAATTTTGGGCAATGGCCGCAAGGCTGACCCAGCAACGCCGCGTGAAGGATGAAATCCTTCGGGATGTAAACTTCGTAAATAAGGGAAGAATAAAGGTAACCTAATACGTTGCCATATGACGGTACCTTATGTAAGCCCCGGCTAACTCCGTGCCAGCAGCCGCGGTAATACGGggggggCAAGCGTTGTTCGGAATTACTGGGCGTAAAGGGCGCGTAGGCGGCGAGACCAAGTCGAATGTGAAATTCCAGGGCTTAACTCTGGCGGGTCGTTCGATACTGGTCGGCTAGAGTGTGGAAGAGGATGTCGGAATTCCCGGTGTAGCGGTGAAATGCGTAGATATCGGGAGGAACACCAGCGGCGAAGGCGGGCATCTGGGCCAACACTGACGCT…
OTU317	GTGGGGAATTTTGGACAATGGgggCAACCCTGATCCAGCAATGCCGCGTGAGTGAAGAAGGCCTTCGGGTTGTAAAGCTCTTTTGTCAGGGAAGAAATGGTCAGCTCTAACATAGCGGATCGATGACGGTACCTGAAGAATAAGCACCGGCTAACTACGTGCCAGCAGCCGCGGTAATACGTAGGGTGCAAGCGTTAATCGGAATTACTGGGCGTAAAGCGTGCGCAGGCGGTTGTGTAAGTCAGATGTGAAATCCCCGGGCTCAACCTGGGAACTGCATTTGAGACTGCACGGCTAGAGTgtgtCAGAGGggggTAGAATTCCACGTGTAGCAGTGAAATGCGTAGATATGTGGAGGAATACCGATGGCGAAGGCAGCCcccTGGGATAACACTGACG…
OTU318	GTGGGGAATTTTGCACAATGGGCGCAAGCCTGATGCAGCAACGCCGCGTgtgtgATGAAGGTCTTCGGATCGTAAAGCACTTTCGACCGGGACGAACAAGCCTGGCCACACCAGGCCCTGACGGTACCGGGAGAAGAAGCACCGGCTAACTCTGTGCCAGCAGCCGCGGTAATACAGAGGGTGCAAGCGTTGTTCGGAATTATTGGGCGTAAAGCGCGTGTAGGCGGCTTAGCAAGTCGGGCGTGAAAGCCCTCGGCTCAACCGAGGAAGTGCACCCGAAACTGCTGAGCTTGAGTGCCGGAGAGGATGGCGGAATTCCCCAAGTAGAGGTGAAATTCGTAGATATGGGGAGGAACACCGGTGGCGAAGGCGGCCATCTGGACGGTAACTGACGCTGAG…
OTU319	GTGGGGAATATTGGACAATGGGCGGAAGCCTGATCCAGCAATGCCGCGTGAGTGATGAAGGCCTTAGGGTTGTAAAGCTCTTTCGGCGGGGACGATGATGACGGTACCCGCAGAAGAAGCCCCGGCTAACTTCGTGCCAGCAGCCGCGGTAATACGAAGGgggCGAGCGTTGTTCGGAATTACTGGGCGTAAAGGGCgcgcAGGCGGTCTTTCAAGTCAGATGTGAAAGCCCCGGGCTCAACCTGGGAATAGCATTTGGGACTGAGAGGCTAGAGATCGGGAGAGGTGGGTGGAATTCCCAGTGTAGAGGTGAAATTCGTAGATATTGGGAAGAACACCGGTGGCGAAGGCGGCTCACTGGACCGAGACTGACGCTGAGGCGCGAAAGCGTGGGGAGCA…
OTU320	GTCGAGGATTtttCTCAATGGgggAAACCCTGAAGGAGCGACGCCGCGTGAGGGATGAAGGTCTTCGGATTGTAAACCTCTGTCATCTGGGAACAATGCAGTTCACCCAATACGTGAATTGTTGATAGTACCGGAAGAGGAAGCAGTGGCTAACTCTGTGCCAGCAGCCGCGGTAATACAGAGACTGCAAGCGTTGTTCGGATTCATTGGGCGTAAAGGGTGCGCAGGCGGTCTGTTAAGTCCGATGTGAAATCTCACAGCCTAACTGTGATAGGTCATTGGAAACTGGCAGGCTAGAGGACTGGAGAGGAGACTGGAATGGTCGGTGTAGCGGTGAAATGCGTAGAGATCGACCAGAACACCGGTGGCGAAGGCGGGTCTCTGGACAGTTCCTGACGC…
OTU321	GTGGGGAATATTGCGCAATGGGCGAAAGCCTGACGCAGCAACGCCGCGTGAGTGATGAAGGTCTTCGGATCGTAAAGCTCTGTCGGTAGGAACGATGGACTCGTTGGCTAATATCCAACGGGCCTGACGGTACCTGCAAAGGAAGCACCGGCTAACTCTGTGCCAGCAGCCGCGGTAAGACAGAGGGTGCAAGCGTTGTTCGGAATTACTGGGCGTAAAGCgcgcgTAGGCGGCTTGTTAAGTCGGGTGTGAAATCCCACAGCCTAACTGTGGAAGTGCATTCGAAACTGACGAGCTTGAGTCCTGGAGAGGGTGGTGGAATTCCCAGTGTAGAGGTGAAATTCGTAGATATTGGGAGGAACACCGGTGGCGAAGGCGACCACCTGGACAGAGACTGAC…
OTU322	GTGGGGAATTtttGGCAATGGGCGAAAGCCTGACCAAGCAACGCCGCGTGGGTGATGAAGTATCTTGGTACGTAAAACCCTTTCGGCAGGAACGAACCTAATGACGGTACCTGCGGAAGAAGCCCCGGCTAACTCCGTGCCAGCAGCCGCGGTAATACGGggggggCAAGCGTTGTTCGGAATTACTGGGCGTAAAGGGCGCGTAGGCGGTTGGATAAGTCAGCTGTGAAAACCACGGGCTTAACTCGTGGCCTGCAGTTGAGACTGTCTGGCTTGAGTGTGGGAGAGGAGAGTGGAATTCCTGGTGTAGCGGTGAAATGCGTAGATATCAGGAGGAACACCGGTGGCGAAGGCGGCTctctGGACCACAACTGACGCTGAGGCGCGAAAGCTAGGGGA…
OTU323	GTGGGGAATCTTGCGCAATGGGCGAAAGCCTGACGCAGCAACGCCGCGTGGgggATGAAGCCCTTCGGGGTGTAAACCCCTTTCGACCCGGACGAATTCCCGCAAGGGTTTGACGGTACGGGTAGAAGAAGCCCCGGCTAACTACGTGCCAGCAGCCGCGGTAAAACGTAGGgggCCAGCGTTGCTCGGAATTACTGGGCGTAAAGGGTCCGTAGGCGGTGCGGCAAGTCGGAAGTGAAATCTCAGGGCTTAACTCTGAGGCTGCTTCCGAAACTGCTGTGCTCGAGTGCGAgagagGCGAGTGGAATTGCAGGTGTAGCGGTGAAATGCGTAGATATCTGCAGGAACACCCGAGGCGAAAGCGGCTCGCTGGATCGCAACTGACGCTGAGGGACGAAA…
OTU324	GTCGAGAATTtttCACAATGGGCGAAAGCCTGATGGAGCGACGCCGCGTGGgggATGAAGGGCTTCGGCCTGTAAACCCCTGTCATTTGCGATCAAACCTTGCTATTTAAAAGATGGCAAGCTGATAGTAGCGAAAGAGGAAGGGACGGCTAACTCTGTGCCAGCAGCCGCGGTAATACAGAGGTCCCAAGCGTTGTTCGGATTCACTGGGCGTAAAGGGTGCGTAGGTGGCGAAGTAAGTCGGATGTGAAATCTCCGAGCTCAACTCGGAAATGGCATTGGAAACTGCTTTGCTTGAGGGTTGGAGGggggACTGGAATTCTCGGTGTAGCAGTGAAATGCGTAGAGATCGAGAGGAACACCAGTGGCGAAGGCGAGTCCCTGGACAACACCTGACAC…
OTU325	GTGGGGAATTTTGGACAATGGgggCAACCCTGATCCAGCAACGCCGCGTGAAGGATGAAGGTCTTCGGATTGTAAACTTCTTTTGTAGGGGACGAATCACTTCGTGAAGAACGGAGAATGACGGTACTCTACGAATAAGCCACGGCTAACTACGTGCCAGCAGCCGCGGTAATACGTAGGTGGCAAGCGTTACTCGGAATTACTAGGCGTAAAGCGCAGGTAGGTGGTTGGATAAGTCTGTAATGAAATCTCCCGGCTTAACTGGGAGGGGTTTATGGAAACTGTCTGACTCGAGTGTGGGAGAGGTAACTGGAATTCCCGGTGTAGCGGTGAAATGCGTAGATATCGGGAGGAACACCAATGGCGAAAGCAGGTTACTGGCCCAATACTGACACTGAG…
OTU326	GTGAGGAATTTTCGGCAATGGgggCAACCCTGACCGAGCAACGCCGCGTGCAGGATGAAGGTTTTCGGATCGTAAACTGCTTTTCTCTGCGACGAgagagGACGGTAGCAGAGGAAGAAGCCCCGGCTAACTACGTGCCAGCAGCCGCGGTAATACGTAGGgggCGAGCGTTGTCCGGAGTTACTGGGCGTAAAGCGCGTGCAGGCGGTTTTCCAAGTTCGCTCTGACAGCTGCGAGCTTAACTGGCAGAGGCGAGCGAAAACTGGAGGACTTGAGGGCCTCAGAGGGACATGGAATTCCAGGTGGAGCGGTGAAATGCGTAGAGATCTGGAGGAACACCTAAGGCGAAGGCAGTGTCCTGGGAGGCATCTGACGCTCAGACGCGAAAGCCAGGGGAGC…
OTU327	GTAAGGGATATTGCGCAATGGGCGAAAGCCTGACGCAGCAACGCCGCGTGGAGGAAGAAGGTCTTCGGATTGTAAACTCCTTTTAGTTGGGACGAGTAAGGACGGTACCAACAGAATAAGCCTCGGCTAACTACGTGCCAGCAGCCGCGGTAAAACGTAGGAGGCGAGCGTTATCCGGATTTACTGGGCTTAAAGGGTGTGCAGGCGGATGATTAAGTCGTGCATGAAAGCCGTGCGCTCAACGcgcgGAGGCTGTGCGATACTGGTCGTCTAGGGTATGCGAGAGGGATGCGGAATTCCGGGTGTAGTGGTGAAATGCGTAGATATCCGGAAGAACACCAGAGGCGAAGGCGGCATCCTGGCGCATTACTGACGCTGAGACACGACAGCATGGGGAGC…
OTU328	ATTAGGAATCTTGTGCAATGGgggCAACCCTGACACAGCGACGCCGCGTGGgggAGGAAGGCCTTCGGGTTGTAAACCCCTTTTGTCGAGGAAGAAGCAAGTGACGGTACTCGACGAATAAGCCCCGGCTAACTCCGTGCCAGCAGCCGCGGTAATACGGAGGgggCGAGCGTTGTCCGAAGTTACTGGGCGTAAAGGGCGCGTAGGCGGGAGGCCAAGTCCGCTGTGAAAGCCTGAGGCTCAACCTCAGCGGGTCGGTGGAGACTGGTCTTCTTGAAGGTGTCAGGgggAGATGGAATTATCGGTGTAGCGGTGAAATGCGTAGATATCGATAGGAACACCAGTGGCGAAGGCGGTCTCCTGGGGCATTCTTGACGCTGAGGCGCGAAAGCTGGgggA…
OTU329	GTGGGGAATATTGCGCAATGGCCGCAAGGCTGACGCAGCGACGCCGCGTGTGGGATGACGGCCCTCGGGTTGTAAACCACTGTCAGGggggACGAATACGGGGCCTCAAATAGGGGACCTCGGGTGACGGTACCTCCAAAGGAAGCACCGGCTAACTCCGTGCCAGCAGCCGCGGTAATACGGAGGGTGCGAGCGTTGTCCGGAATCACTGGGCGTAAAGGGCGCGTAGGCGGTTCGCTAAGTTGCTGGTGAAATCCCGGGGCTCAACTCCGGGGCGGCCGGCAAGACTGGCGGGCTCGAGCACGGTAGAGGCAGATGGAATTCCCGGTGTAGCGGTGGAATGCGTAGAGATCGGGAAGAATACCGGTGGCGAAGGCGTTCTGCTGGGCCGTTGCTGAC…
OTU330	GTGGGGAATATTGGACAATGGgggCAACCCTGATCCAGCAATGCCGCGTgtgtgAAGAAGGCCTTCGGGTTGTAAAGCACTTTCAGTGGGGAAGAACCCATTCAAGATTAATACTCTTGAATACTGACATTACCTACAGAAGAAGCACCGGCAAACTCTGTGCCAGCAGCCGCGGTAATACAGAGGGTGCAAGCGTTAATCGGAATTACTGGGCGTAAAGCGCACGTAGGTGGATATTTAAGTCGGAAGTGAAAGCCCTGGGCTTAACCTGGGAATTGCCTCCGATACTGGATGTCTAGAATATGGTAGAGGGTAGTGGAATTTCCGGTGTAGCGGTGAAATGCGTAGATATCGGAAGGAACACCAGTGGCGAAAGCGGCTACCTGGACCAATATTGAC…
OTU331	GTCGAGAATATTCGACAATGGACGAAAGTCTGATCGAGCGACGCCGCGTGTAGGATGAAGGCCTTCGGGTTGTAAACTACGGTAGTATGGTAACAAATTATTGAGTGCCATACGGAAAGAGGTTGGTAACTACGTGCCAGCACCCGCGGTAAAACGTAGACCTCAAGCGTTATCCGGATTTATTGGGCGTAAAGCGCGTGTAGGAGGTTTTGTGCGTCTTCTGTTAAAGCCCAGGGCCTAACCCTGGAAGTGCAGGAGATACGACAGAACTGGAGGAGGTTAGAGGTGCATGGAGCGCACGGTGTAGGGGTGAAATCCGTTGATATCGTGCGAAACACCAAAGGCGAAGGCATTGCACTGGGACCTTCCTGACTCTGAGACGCGAAAGCGTGGGGAGCA…
OTU332	GTTGGGAATCTTGCACAATGGgggAAACCCTGATGCAGCGACGCCGCGTGGAGGACGAAGGGTCTAGGCCTGTAAACTCCTTTTATCGGGAAAGACTTAGGACGGTACCCGATGAATAAGGACCGGCTAACTACGTGCCAGCAGCCGCGGTGAGACGTAGGGTCCAAGCGTTGTCCGGATTTACTGGGCGTAAAGAGCGCGTAGGCGGCTCGTTAAGTGTGAAGTGAAATCTCTAGAGCTCAACTCAGAAATTGCTTTACATACTGGCGAGCTAGAGGGATGCAGAGGTTTGTGGAATTCCTGGTGTAGCGGTGAAATGCGTAGATATCAGGAGGAACACCCATGGCGAAGGCAGCAAACTGGGCATCATCTGACGCTGAGGCGCGAAAGCGTGGGTAG…
OTU333	GTGAGGAATCTTCGTCAATGGGCTAAGGCCTGAACGAGCAACGCCGCGTGGAGGACGACGCCTTTCGGGGTGTAAACTCCTTTTCTGGgggACGAGAACGGACGGTACCCCAGGAAGAAGTCTCGGCTAACTACGTGCCAGCAGCCGCGGTAATACGTAGGAGACGAGCGTTGTCCGGAGTTACTGGGCGTAAAGGGCgcgcAGGCGGCCGCCCGCGTgtgtgGTGAAAGCTCCTGGCTTAACTAGGAGAGGTCCATGCAGACGGGGCGGCTTGAGCGTCGGAGAGGGGCATGGAATTCCGGGTGGAGCGGTGAAATGCGTAGAGATCCGGAGGAACACCAATGGCGAAGGCAGTGCCCTGGCCGACGGCTGACGCTCAGGCGCGAAAGCGTGGGGAGC…
OTU334	GTGGGGAATTTTGGACAATGGgggCAACCCTGATCCAGCCATGCCGCGTgtgtgAAGAAGGCCTTCGGGTTGTAAAGCACTTTCGGACGGAACGAAATCGCACGGGCGAACATCCCGTGTGGATGACGGTACCGTAAGAAGAAGCACCGGCTAACTACGTGCCAGCAGCCGCGGTAATACGTAGGGTGCGAGCGTTAATCGGAATTACTGGGCGTAAAGTGTGCGCAGGCGGCCGCGCAAGTCGAGTGTGAAAGCCCCGGGCTTAACTTGGGAATTGCGCTCGAAACTACGTGGCTGGAGTGTGGCAGAGGAAGGTGGAATTCCACGTGTAGCGGTGAAATGCGTAGAGATGTGGAGGAACACCAATGGCGAAGGCAGCCTTCTGGGCCAACACTGACG…
OTU335	GTGGGGAATATTGCACAATGGGCGGAAGCCTGATGCAGCAACGCCGCGTGAGGGATGACGGCCTTCGGGTTGTAAACCTCTTTTAGCAGGGAAGAAGCGTGAGTGACGGTACCTGCAGAAaaaGCGCCGGCTAACTACGTGCCAGCAGCCGCGGTAATACGTAGGGCGCAAGCGTTATCCGGAATTATTGGGCGTAAAGAGCTCGTAGGCGGTTTGTCGCGTCTGCTGTGAAATCCCGAGGCTCAACCTCGGGTCTGCAGTGGGTACGGGCAGACTAGAGTGCGGTAGGGGAGATTGGAATTCCTGGTGTAGCGGTGGAATGCGCAGATATCAGGAGGAACACCGATGGCGAAGGCAGATCTCTGGGCCGTAACTGACGCTGAGGAGCGAAAGGGTGGG…
OTU336	GTGGGGAATTTTGCGCAATGGGCGAAAGCCTGACGCAGCAACGCCGCGTGAAGGATGAAATCCCTCGGGATGTAAACTTCGCAAGTATGGGAAGAAaaaaaTGACGGTACCATATGTAAGCCCCGGCTAACTCCGTGCCAGCAGCCGCGGTAATACGGggggggCAAGCGTTGTTCGGAATTACTGGGCGTAAAGCgcgcgTAGGCGGCTCTTCAAGTCGAGTGTGAAAGCTCCAGGCTTAACCTGGGAATTGCGCTCGATACTGTTGAGCTAGAGTGTGGAAGGGGCTACTGGAATTCCGTgtgtAGCGGTGAAATGCGTAGATATACGGAGGAACACCAGCGGCGAAGGCGGGTAGCTGGGCCAACACTGACGCTGATGCGCGAAAGCTAGGGGAGC…
OTU337	GTGGGGAATCTTGCGCAATGGGCGAAAGCCTGACGCAGCAACGCCGCGTgtgtgATGAAGGTCTTCGGATCGTAAAGCACTGTCGCGAGGGAAGACGAGCGCAAACCCAATACGTTTGCGCAGAGACGGTACCTCGAGAGGAAGCACCGGCTAACTCTGTGCCAGCAGCCGCGGTAATACAGAGGGTGCGAGCGTTGTTCGGAATTATTGGGCGTAAAGCGCTTGTAGGCGGTCTGTTAAGTCCCGTGTGAAAGCCCTTGGCTTAACCAAGGAAGTGCGCGGGAAACTGGCGGACTTGAGTGCCGGAGAGGGTCGCGGAATTCCCGGTGTAGAGGTGAAATTCGTAGATATCGGGAGGAACACCAGTGGCGAAGGCGGCGACCTGGACGGACACTGACG…
OTU338	GTGAGGAATTTTCCGCAATGGTCGCAAGACTGACGGAGCAACGCCGCGTGCAGGAGGACGCTTTTCGGAGTGTAAACTGCTTTTCTGTGGGACGAGTGAGGACGGTACCACAGGAAGAAGCCCCGGCTAACTACGTGCCAGCAGCCGCGGTAATACGTAGGgggCGAGCGTTGTCCGGAGTTACTGGGCGTAAAGGGCACGCAGGCGGTGCTGCGCGTTTCGCGTGACAGCGGggggCTTAACTCCCCGAGGGTGCGAAAGACGGCAGGACTTGAGGGCCAGagagGGACACGGAATTCCGGGTGGAGTGGTGAAATGCGTAGAGATCCGGAGGAACACCGAAGGCGAAGGCAGTGTCCTGGCTGGTGACTGACGCTGAGGTGCGAAAGCCAGGGGAGC…
OTU339	GTGGGGAATCTTGCGCAATGGGCGAAAGCCTGACGCAGCGACGCCGCGTGGgggATGAAGCTTCTCGGAGTGTAAACCCCTTTCGACCGGGACGAATACCTCGCAAGAGGGGTGACGGTACCGGTATAAGAAGCCCCGGCTAACTACGTGCCAGCAGCCGCGGTAAGACGTAGGgggCCAGCGTTGTTCGGAATTACTGGGTGTAAAGGGTTCGTAGGCGGTGTGGCAAGTCGGGAGTGAAATCTCTGGGCTCAACTCAGGGGCTGCTTCCGAAACTGCTGTGCTAGAGTGTGGGAGAGGCGCGTGGAATTGCAGGTGTAGCGGTGAAATGCGTAGATATCTGCAGGAACACCCGTGGCGAAAGCGGCgcgcTGGACCACTACTGACGCTGAGGAACGA…
OTU340	GTCGAGAATTtttCTCAATGGgggAAACCCTGAAGGAGCGACGCCGCGTGGAGGATGAAGGTCTTCGGGTTGTAAACTCCTGTCATTTGGGAACAAGTGCCGGTACGTAACTGCTACCGGCTTGATAGTACCAGAAGAGGAAGAGACGGCTAACTCTGTGCCAGCAGCCGCGGTAATACAGAGGTCTCAAGCGTTGTTCGGATTCATTGGGCGTAAAGGGTgtgtAGGTGGCGCGTTAAGTCGGGTGTGAAATTTCGGAGCTTAACTCCGAAACTGCATTCGATACTGGCGTGCTTGAGGACTGGAGAGGAGACTGGAATTTACGGTGTAGCAGTGAAATGCGTAGATATCGTAAGGAAGACCAGTGGCGAAGGCGGGTCTCTGGACAGTTCCTGACAC…
OTU341	ATTAGGAATCTTGCGCAATGGgggCAACCCTGACGCAGCGACGCCGCGTGGAGGAGGAAGGCCTTCGGGTTGTAAACTCCTTTTCTCAAGGAAGAAAACGATGACGGTACTTGAGGAAGAAGCCCCGGCTAACTCCGTGCCAGCAGCCGCGGTAATACGGAGGgggCGAGCGTTGTCCGAAGTTACTGGGCGTAAAGCgcgcgTAGGCGGGGCGCCAAGTCCGCTGTGAAAGCCCGCAGCTCAACTGCGGAAAGTCGGTGGAGACTGGCGCTCTTGAAGCGGCTAGGGGAAGATGGAATTACCGGTGTAGCGGTGAAATGCGTAGAGATCGGTAGGAACACCAGTGGCGAAGGCGGTCTTCTGGAGCTGGCTTGACGCTGAGGCGCGAAAGCTGGgggA…
OTU342	GTGGGGAATCTTGCGCAATGGGCGAAAGCCTGACGCAGCGACGCCGCGTGAGTGATGAAGGCCTTCGGGTTGTAAAGCTCTGTGGGGAgagaCGAATAAGTTCCACCTAATACGTGGAGCGATGACGGTATCTCCTTAGCAAGCACCGGCTAACTCTGTGCCAGCAGCCGCGGTAAGACAGAGGGTGCAAACGTTGTTCGGAATTACTGGGCGTAAAGCGCGTGTAGGCGGCAGGGCATGTCGGATGTGAAATCCCGTGGCTCAACCACGGAAGTGCACCCGAAACTGCCCAGCTTGAGTCTCGGAGAGGAAGGCGGAATGCTTGGTGTAGAGGTGAAATTCGTAGATATCAAGCGGAACACCGGTGGCGAAGGCGGCCTTCTGGACGATGACTGACGC…
OTU343	GTAAGGAATATTGGTCAATGGACGCAAGTCTGAACCAGCCATGCCGCGTGAAGGATGAAGGCCCTCTGGGTTGTAAACTTCTTTTATCTGGGAAGAAACTCCTGCATTCCTGCAGGATTGACGGTACCAGAGGAATAAGCACCGGCTAACTCCGTGCCAGCAGCCGCGGTAATACGGAGGGTGCAAGCGTTATCCGGATTCACTGGGTTTAAAGGGTGCGTAGGCGGGTAGGTAAGTCTGTGGTGAAATCCCCAAGCTTAACTTGGGAACTGCCATGGATACTATTTATCTTGAATATTGTGGAGGTGAGCGGAATATGTCATGTAGCGGTGAAATGCTTAGATATGACATAGAACACCAATTGCGAAGGCAGCCTGCTACACAATTATTGACGCTGAG…
OTU344	GTGGGGAATATTGCGCAATGGGCGAAAGCCTGACGCAGCGACGCCGCGTGGgggATGAAGGCCTTCGGGTTGTAAACCCCTTTCAGCAGGGACGAAGCGAAAGTGACGGTACCTGCAGAAGAAGCGCCGGCTAACTACGTGCCAGCAGCCGCGGTAACACGTAGGGCGCAAGCGTTGTCCGGAATTATTGGGCGTAAAGAGCTCGTAGGCGGTCTGTTACGTCTGCTGTGAAAACCAGGGGCTCAACCCCTGGCTTGCAGTGGATACGGGCAAACTAGAGGTAGGTAGGGGAGAATGGAATTCCCGGTGTAGCGGTGAAATGCGCAGATATCGGGAGGAACACCGGTGGCGAAGGCGGTTCTCTGGGCCTTACCTGACGCTGAGGAGCGAAAGCGTGGG…
OTU345	GTAGGGAATCTTGCGCAATGGGCGAAAGCCTGACGCAGCAACGCCGCGTGAGGGACGAAGGCTTTCTGAGTTGTAAACCTCTTTCGACAGGAACGATTGTGACGGTACCTGTAGAAGAAGCACCGGCCAACTATGTGCCAGCAGCCGCGGTGATACATAGGGTGCGAGCGTTACTCGGATTTATTGGGCGTAAAGAGCTCGTAGGCGGTTCGATAAGTCGGGTGTGAAACCcccAGGCTCAACCTGGGGCAGCCACCCGAAACTATCGTGACTTGAGTTTGGTAGGGGATCACGGAATTCCAGGTGTAGCGGTGGAATGCGCAGATATCTGGAGGAACACCAGTAGCGAAGGCGGTGATCTGGGCCAACACTGACGCTGAGGAGCGAAAGCGTGGGGAG…
OTU346	GTCGAGGATCTTCGGCAATGGGCGCAAGCCTGACCGAGCGACGCCGCGTGCGCGATGAAGGCCTTCGGGTTGTAAAGCGCTGTCGAGGgggCGGAAAGCCGGGTAACCGGTCTGACTTATCCCTGGAGGAAGCACGGGCTAAGTTCGTGCCAGCAGCCGCGGTAAGACGAACCGTGCGAACGTTGTTCGGAATCACTGGGCTTAAAGGGCGCGTAGGCGGCCAACCAAGTCAGGAGTGAAATCTTTCGGCTCAACCGGAAAAGTGCTCTTGATACTGGTCGGCTAGAGGGAGATAGGGGCATGTGGAACTTCCGGTGGAGCGGTGAAATGCGTTGATATCGGAAGGAACGCCGGTGGCGAAAGCGACGTGCTGGACCTCTTCTGACGCTGAGGCGCGAA…
OTU347	GTCGAGGATCTTCCGCAATGAGCGCAAGCTTGACGGAGCGACGCCGCGTGTGGGATGAAGGCCTTCGGGTTGTAAACCACTGTCACTCGTTAAGAAAGGGTCCGGCGTCAACAGCGTCGGGCACTGACGAAGGCGAgagagGAAGCCACGGCTAACTTCGTGCCAGCAGCCGCGGTAAGACGAAGGTGGCGAGCGTTGTTCGGAATCACTGGGCATAAAGCGCACGTAGGCGGTGTCGTAAGTCGGATGTGAAATCCCTCGGCCTAACCGAGGAACTGCGTCCGATACTGCGATGCTTGAGGACCAGAGGGGTGCATGGAATTTCCGGTGGAGCGGTGAAATGCGTTGATATCGGAAGGAACTCCGGCGGCGAAAGCGATGCACTGGCTGGTTACTGAC…
OTU348	GTGGGGAATCTTGCGCAATGGGCGAAAGCCTGACGCAGCGACGCCGCGTGGgggATGAAGCCCTTCGGGGTGTAAACCCCTTTCGACCCGGACGAAACCCCGCAAGGGATTGACGGTACGGGGAGAAGAAGCCCCGGCTAACTACGTGCCAGCAGCCGCGGTAAAACGTAGGgggCCAGCGTTGCTCGGAATTATTGGGCGTAAAGGGTCCGTAGGCGGTGTGGCAAGTCGGAAGTGAAATCCTGGGGCTTAACTCCAGGGCTGCTCCCGAAACTGCCGCGCTAGAGTGCGGGACAGGCGAGTGGAATTGCAGGTGTAGCGGTGAAATGCGTAGATATCTGCAGGAACACCAGAGGCGAAAGCGGCTCGCTGGACCGCAACTGACGCTGAGGGACGAAA…
OTU349	GTGGGGAATATTGCGCAATGGACGAAAGTCTGACGCAGCGACGCCGCGTGTGGGATGAAGCCTTTCGGGGTGTAAACCACTGTTGCCCGGGACGAAACTCTCCTTTCGAGGAGATTGACGGTACCGGGTGAGGAAGCACCGGCTAACTCTGTGCCAGCAGCCGCGGTAATACAGAGGGTGCGAGCGTTGTCCGGAATCACTGGGCGTAAAGGGCGCGTAGGTGGCGAGATAAGCGTGTGGTGAAAGCCCGGGGCTCAACCCCGTGTCTGCCATGCGGACTGTTTCGCTCGAGCGTAGTAGAGGCAGGTGGAATTCCGGGTGTAGCGGTGGAATGCGTAGAGATCCGGAAGAACACCGGTGGCGAAGGCGGCCTGCTGGGCTACTGCTGACACTGATGCG…
OTU350	GTGGGGAATTTTGCGCAATGGgggAAACCCTGACGCAGCAATGCCGCGTGGAGGATGAAGTCCTTTGGGATGTAAACTCCTTTCGATCGGGAAGATTATGACGGTACCGGAAGAAGAAGCCCCGGCTAACTCTGTGCCAGCAGCCGCGGTAATACAGAGGgggCAAGCGTTGTTCGGAATTATTGGGCGTAAAGGGCGCGTAGGCGGTGCGGTAAGTCCGTAGTGAAATCTCTGGGCTCAACTCAGAGTCTGCTGCGGAAACTGCCGTGCTTGAGTGTGGGAGAGGTATGTGGAATTCCCGGTGTAGCGGTGAAATGCGTAGATATCGGGAGGAACACCTGTGGCGAAAGCGGCATACTGGACCACAACTGACGCTGAGGCGCGAAAGCTAGGGGAGCA…
OTU351	GTGAGGAATTTTCGTCAATGGgggCAACCCTGAACGAGCAACGCCGCGTGCAGGAAGAAGGTTTTCGGATCGTAAACTGCTTTTCTTGGGGAAGAGAATGGACGGTACCCGAGGAAGAAGCCCCGGCTAACTACGTGCCAGCAGCCGCGGTAATACGTAGGgggCAAGCGTTGTCCGGATTTATTGGGCGTAAAGCGCACGCAGGCGGTCTTGTGAGTTTCGAGTGACAGGTGGgggCTTAACTCCCACAGGCCTTGGAAAACGGCAAGACTTGAGGACGTCAGAGGGAGGCGGAATTCCAGGTGGAGCGGTGAAATGCGTAGAGATCTGGAAGAACACCAAAGGCGAAGGCAGCCTCCTGGGGCGTATCTGACGCTAATGTGCGAAAGCTAGGGGAGC…
OTU352	GTGGGGAATTTTGCGCAATGGGCGAAAGCCTGACGCAGCAACGCCGCGTGAGTGAAGAAGGCCTTTGGGTCGTAAAGCTCTTTTCCGGgggACGAGGCTGACGGTACCTCGGGAATAAGCACCGGCTAACTCCGTGCCAGCAGCCGCGGTAATACGGAGGGTGCAAGCGTTGTTCGGATTTACTGGGCGTAAAGGGCGTGTAGGCGGATCGGCAAGCCGGgggTGAAATCCCTGGGCTCAACCCGGGACGTGCTTTCGGAACTACCGATCTGGAGTAAGGCAGAGGCAGGTGGAATTCCAGGTGTAGAGGTGAAATTCGTAGAGATCTGGAGGAACACCGGCGGCGAAGGCGGCCTGCTGGGCCTTAACTGACGCTGAGGCGCGAAAGCGTGGGGAGCA…
OTU353	GTGGGGAATCTTGCGCAATGCGCGAAAGCGTGACGCAGCAACGCCGCGTGGgggAAGACGGCCTTCGGGTTGTAAACCCCTTTCAGTTGGGACGAAGCCCGGCCGGTGAATAGCCGGTACGGGTGACGGTACCTTCACAAGAAGCACCGGCTAACTACGTGCCAGCAGCCGCGGTAATACGTAGGGTGCAAGCGTTGTCCGGAATCATTGGGCGTAAAGAGCGTGTAGGTGGCCCGATCAGTCCGCTGTGAAAGCCCAGGGCTCAACCCTGGAATGCCGGTGGATACTGTCGGGCTAGAGTCCGGAAGGGGCGAGTGGAACTCCTGGTGTAGCGGTGAAATGCGCAGATATCAGGAAGAACACCGATGGCGAAGGCAGCTCGCTGGGACGGTACTGACA…
OTU354	GTGGGGAATATTGGACAATGGGCGCAAGCCTGATCCAGCAATGCCGCGTGGATGAAGAAGGTCTTCGGATTGTAAAGTCCTTTCGGCGGGGACGATGATGACGGTACCCGCAGAAGAAGCCCCGGCTAACTTCGTGCCAGCAGCCGCGGTAATACGAAGGgggCTAGCGTTGCTCGGAATGACTGGGCGTAAAGGGCGCGTAGGCTGTTTGGATCGTTAGGCGTGAAATTCCTGGGCTCAACCTGGgggCTGCGCTTAATACATCCAGACTGGAGTGTGAgagagGGTTGTGGAATTCCCAGTGTAGAGGTGAAATTCGTAGATATTGGGAAGAACACCGGTGGCGAAGGCGGCAACCTGGCTCATGACTGACGCTGAGGCGCGAAAGCGTGGGGAGCA…
OTU355	GTGGGGAATCTTGCGCAATGGGCGAAAGCCTGACGCAGCGACGCCGCGTGGgggATGAAGCTTCTCGGAGTGTAAACCCCTTTCGACCGGGACGAATGCCCGCAAGGGAGTGACGGTACCGGTAGAAGAAGCCCCGGCTAACTACGTGCCAGCAGCCGCGGTAAGACGTAGGgggCCAGCGTTGTTCGGAATTACTGGGTGTAAAGGGTTCGTAGGCGGTGTGGCAAGTCGGGAGTGAAATTTCTGGGCTTAACTCAGAAGCTGCTTCCGAAACTGCTGTGCTAGAGTGCGGGAGAGGCGCGTGGAATTGCAGGTGTAGCGGTGAAATGCGTAGATATCTGCAGGAACACCCGTGGCGAAAGCGGCgcgcTGGACCGTTACTGACGCTGAGGAACGAAA…
OTU356	GTAGGGAATTTTCCACAATGGGCGAAAGCCTGATGGAGCAACGCCGCGTGCAGGATGAATGCCTTCGGGTTGTAAACTGCTTTTATCTGTGACGATTATGACGGTAGCAGATGAATAAGGATCGGCTAACTCCGTGCCAGCAGCCGCGGTCATACGGAGGATCCAAGCGTTATCCGGAATTACTGGGCGTAAAGAGTTGCGTAGGTGGCATTGCAAGTCGGTAGTGAAAGCGTCTCGCTCAACGAGATATACATTATCGAAACTGCAAAGCTAGAGGACGAgagagGTTATTGGAATTCCTAGTGTAGGGGTAAAATCCGTTGATATTAGGAGGAACACCGATGGCGTAGGCAGATAACTGGCTCGTTCCTGACACTCAGGCACGAAAGCGTGGGGAGC…
OTU357	GTCGAGGATCTTCGGCAATGGGCGCAAGCCTGACCGAGCGACGCCGCGTGCGCGATGAAGGCCTTCGGGTTGTAAAGCGCTGTCGAGGgggAGGAAAGTCCCGAGCAATCGGGATCTGACCTATCCCTGGAGGAAGCACGGGCTAAGTTCGTGCCAGCAGCCGCGGTAAGACGAACCGTGCGAACGTTGTTCGGAATCACTGGGCTTAAAGGGCGCGTAGGCGGTCGATCACGTCCGGGGTGAAAGCTTTCGGCTCAACCGGAAAAGTGCCTTGGATACGGATCGGCTGGAGGGAGGTAGGGGCAGGTGGAACTTCCGGTGGAGCGGTGAAATGCGTTGATATCGGAAGGAACGCCGGTGGCGAAAGCGGCCTGCTGGACCTCTTCTGACGCTGAGGCG…
OTU358	GTAGGGAATCTTCGGCAATGGACGAAAGTCTGACCGAGCAACGCCGCGTGAGTGAAGAAGGTTTTCGGATCGTAAAACTCTGTTGGTAGAGAAGAACGTTGGTGAGAGTGGAAAGCTCATCAAGTGACGGTAACTACCCAGAAAGGGACGGCTAACTACGTGCCAGCAGCCGCGGTAATACGTAGGTCCCGAGCGTTGTCCGGATTTATTGGGCGTAAAGCGAGCGCAGGTGGTTTATTAAGTCTGGTGTAAAAGGCAGTGGCTCAACCATTGTATGCATTGGAAACTGGTAGACTTGAGTGCAGGAGAGGAGAGTGGAATTCCATGTGTAGCGGTGAAATGCGTAGATatatGGAGGAACACCGGTGGCGAAAGCGGCTctctGGCCTGTAACTGACA…
OTU359	GTGGGGAATCTTGCGCAATGGGCGAAAGCCTGACGCAGCGACGCCGCGTGGgggATGAAGCCCTTCGGGGTGTAAACCCCTTTCGACCCGGACGAAACCCCGCAAGGGATTGACGGTACGGGTAGAAGAAGCCCCGGCTAACTACGTGCCAGCAGCCGCGGTAAAACGTAGGgggCCAGCGTTGCTCGGAATTATTGGGCGTAAAGGGTTCGTAGGCGGTGCGGCAAGTCGGAAGTGAAATCCCGGGGCTTAACTCCGGGGCTGCTTCTGAAACTGCCGTGCTCGAGTGCGGGAGAGGCGAGCGGAATTGCCGGTGTAGCGGTGAAATGCGTAGATATCGGCAGGAACACCCGAGGCGAAAGCGGCTCGCTGGACCGCAACTGACGCTGAGGAACGAAA…
OTU360	GTCGAGAATATTCGACAATGGGCGAAAGCCTGATCGAGCGACGCCGCGTGCAGGAAGAAGGCCTTCGGGTTGTAAACTGCTTTTGCGTGGGAAGAATTTTGACGGTACCACGAGAATAAGGGGTTGCTAACTCTGTGCCAGCAGCAGCGGTAATACAGAGACCCCGAGCATTATCCGGAATTACTGGGCGTAAAGCGCGAGCAGCCGGTTGCGTTAGTCTGATGTAAAACCACGGGGCCCAACTCCGTGTCGGCATTGGAAACGGCGCACCTAGAGGAGATAAGAGGAAGGCGGAACGTATGGTGTAGGGGTGAAATCCACTGATATCATACGGAACACCAAAAGCGAAGGCAGCCTTCTAGTGTCTTCCTGACGGTCAATCGCGAAAGCGTGGGGATC…
OTU361	GTAAGGGATATTGCGCAATGGGCGAAAGCCTGACGCAGCAACGCCGCGTGGAGGAAGACGGCCTTCGGGTTGTAAACTCGTTTTGACGCTGACGAATAATGACGGTAGGCGTCGAATAAGTCACGGCTAACTACGTGCCAGCAGCCGCGGTAAAACGTAGGTGGCGAGCGTTATCCGGATTTACTGGGCGTAAAGGGTGTGCAGGCGGGGCAGCAAGTGGTGTATGAAAGGGCGCGGCTCAACCGCGCTAAGTTATGCCAGACTGCGGCTCTAGAGGACGAgagagGGGCGTGGAATTCCGGGTGTAGTGGTGAAATGCGTAGAGATCCGGAGGAACCCCAGAGGCGAAGGCGGCGCCCTAGCTCGTATCTGACGCTGCGCCACGACAGCATGGGGAGC…
OTU362	GTGGGGAATTTTGGACAATGGgggCAACCCTGATCCAGCAATGCCGCGTgtgtgAAGAAGGCCTTCGGGTTGTAAAGCACTTTTGTCCGGAAAGAAATCGCACCTACTAATATTGGGTGTGGATGACGGTACCGGAAGAATAAGGACCGGCTAACTACGTGCCAGCAGCCGCGGTAATACGTAGGGTCCAAGCGTTAATCGGAATTACTGGGCGTAAAGCGTGCGCAGGCGGTTGTGCAAGACCGATGTGAAATCCCCGGGCTTAACCTGGGAATTGCATTGGTGACTGCACGGCTAGAGTgtgtCAGAGGggggTAGAATTCCACGTGTAGCAGTGAAATGCGTAGAGATGTGGAGGAATACCGATGGCGAAGGCAGCCcccTGGGATAACACTGACG…
OTU363	GTAAGGAATATTGGTCAATGGACGCAAGTCTGAACCAGCCATGCCGCGTGAAGGATGAAGGTCCTCTGGATTGTAAACTTCTTTTATAGGGGAAGAAATGCATTttttCTAAAGTGTTTGACGGTACCCTAGGAATAAGCACCGGCTAACTCCGTGCCAGCAGCCGCGGTAATACGGAGGGTGCAAGCGTTATCCGGATTCACTGGGTTTAAAGGGTGCGTAGGCGGGTATGTAAGTCAGTGGTGAAATCCTCGAGCTTAACTCGAGAACTGCCATTGATACTATGTATCTTGAATGTCATGGAGGTGAGCGGAATATGTCATGTAGCGGTGAAATGCTTAGATATGACATAGAACACCGATTGCGAAGGCAGCTCACTACACGAATATTGACGCTGAG…
OTU364	GTGGGGAATCTTGCGCAATGGGCGAAAGCCTGACGCAGCCATGCCGCGTGGATGATGAAGGTCTTAGGATTGTAAAATCCTTTCACCGGGGACGATAATGACGGTACCCGGAGAAGAAGCCCCGGCTAACTTCGTGCCAGCAGCCGCGGTAATACGAAGGgggCTAGCGTTGCTCGGAATTACTGGGCGTAAAGGGCGCGTAGGCGGACAGTTAAGTCGGgggTGAAAGCCCGGGGCTCAACCTCGGAATTGCCTTCGATACTGGCTGTCTTGAGTGCGGGAGAGGTgtgtgGAACTCCGAGTGTAGAGGTGAAATTCGTAGATATTCGGAAGAACACCAGTGGCGAAGGCGACacacTGGCCCGTTACTGACGCTGAGGCGCGAAAGCGTGGGGAGCA…
OTU365	GTGGGGAATCTTGGACAATGGgggAAACCCTGATCCAGCCATGCCGCGTGAGTGATGAAGGCCTTCGGGTTGTAAAACTCTTTCGGCGGGGACGATAATGACGGTACCCGCAGAAGAAGCTCCGGCTAACTTCGTGCCAGCAGCCGCGGTAATACGAAGGgggCTAGCGTTGTTCGGAATTACTGGGCGTAAAGCgcgcgcAGGCGGCTCCTCAAGTCAGGGGTGAAAGCCCAAGGCTCAACCTTGGAATTGCCTTTGAAACTGTGGAGCTTGAGTACGGGAGAGGTGAGTGGAATTCCCAGTGTAGAGGTGAAATTCGTAGATATTGGGAAGAACACCGGTGGCGAAGGCGGCTCACTGGCCCGTTTCTGACGCTCAGGCGCGACAGCGTGGGGATCA…
OTU366	GTCGAGGATCTTCGGCAATGGGCGCAAGCCTGACCGAGCGACGCCGCGTGTGCGATGAAGGCCTTCGGGTTGTAAAGCACTGTCGAGGGGAAGAAAGCCGCAAGGTTGATCGACCCCTGGAGGAAGCACGGGCTAAGTTCGTGCCAGCAGCCGCGGTAAGACGAACCGTGCGAACGTTGTTCGGATTCACTGGGCTTAAAGGGCGCGTAGGCGGGTGATCAAGTCCGGGGTGAAATACTTCAGCTTAACTGGAGAATAGCCTTGGATACTGGTCGTCTTGAGGGAGGTAGGGGCATGTGGAACTTCCGGTGGAGCGGTGAAATGCGTAGATATCGGAAGGAACGCCGGTGGCGAAAGCGACGTGCTGGACCTCTTCTAACGCTGAGGCGCGAAAGCCAG…
OTU367	GTGGGGAATATTGGACAATGGGCGAAAGCCTGATCCAGCAATGCCGCGTGGGTGAAGAAGGTCTTCGGATTGTAAAGCCCTTTCGGCGGGGACGATGATGACGGTACCCGCAGAAGAAGCCCCGGCTAACTTCGTGCCAGCAGCCGCGGTAATACGAAGGgggCTAGCGTTGCTCGGATTGACTGGGCGTAAAGGGCGCGTAGGCGGTTTGCACAGTTGGGCGTGAAATTCCTGGGCTTAACCTGGgggCTGCGTTCAATACGTGCAGGCTTGAGTAGGGAAGAGGGTCGTGGAATTCCCAGTGTAGAGGTGAAATTCGTAGATATTGGGAAGAACACCGGTGGCGAAGGCGGCGACCTGGTCCTTTACTGACGCTGAGGCGCGAAAGCGTGGGGAGCA…
OTU368	GTGGGGAATATTGCGCAATGGGCGAAAGCCTGACGCAGCGACGCCGCGTGGAGGATGAAGGTCTTCGGATTGTAAACTCCTGTCAGATGGAAAGAAAAGCTTGTTATCGAATAAATAACAGGTATGACGGTACCATCAGAGGAAGCACCGGCTAACTTCGTGCCAGCAGCCGCGGTAATACGAAGGGTGCGAGCGTTATTCGAAATTACTGGGCGTAAAGGGTGCGTAGACGGTATGTTAAGTTTGTTGTTAAaaaCTCTGGCCTAACTGGAGGAATGCAATGAAAACTGGCGTGCTAGAGGATGAgagagagaAGTGGAATTCCCGGAGTAGCGGTAAAATGCGTGGATCTCGGGAGGAACACCAATGGCGAAGGCAGCTTCTTGGCTCATTTCTGAC…
OTU369	GTCGAGAATATTCGACAATGGGCGAAAGCCTGATCGAGCGACACCGCGTGCAGGATGAAGGCCTTCGGGTCGTAAACTGCGGTAGTATGGGAAGAATGTAAATGACCGTACCATACGGAAAGAGGTGGGTAACTACGTGCCAGCACCAGCGGTAATACGTAGACCTCAAGCGTTATCCGGATTTATTGGGCGTAAAGCGCACGTAGGTGGTCTTGCGCGTCTTCTGTTAAAGCCCAGCGCCTAACGCTGGAAGTGCAGGAGATACGGCGAGACTAGAGGAGGTTAGAGGTGCATGGAACTCACGGTGTAGGGGTGAAATCCGTTGATATCGTGGGGAACACCAAAGGCGAAGGCAGTGCACTGGGACCTTCCTGACACTGAGTTGCGAAAGCGTGGGGA…
OTU370	GTGGGGAATTTTGGACAATGGGCGCAAGCCTGATCCAGCCATTCCGCGTGCAGGATGAAGGCCCTCGGGTTGTAAACTGCTTTTGTACGGAACGAAAAGGCTTTCTCTAATACAGagagCTGATGACGGTACCGTAAGAATAAGCACCGGCTAACTACGTGCCAGCAGCCGCGGTAATACGTAGGGTGCGAGCGTTAATCGGAATTACTGGGCGTAAAGCGTGCGCAGGCGGTTATGTAAGACAGGTGTGAAATCCCCGGGCTTAACCTGGGAACTGCATTTGTGACTGCATAGCTAGAGTACGGTAGAGGgggATGGAATTCCGCGTGTAGCAGTGAAATGCGTAGATATGCGGAGGAACACCGATGGCGAAGGCAATCCCCTGGACCTGTACTGACG…
OTU371	GTGGGGAATTTTGGGCAATGGGCGAAAGCCTGACCCAGCAACGCCGCGTGAGGGAGGAAATCCTTCGGGATGTAAACCTCGCAAGCAGGGGAAGagagCTTTCACTCTAATACAGTGAAAGTCCGACGGTACCCTGCGTAAGCCACGGCTAACTACGTGCCAGCAGCCGCGGTAATACGTAGGTGGCAAGCGTTGTTCGGAATTACTGGGCGTAAAGGGCGCGTAGGCGGCTTGTTAAGTCGGTTGTGAAAGCCCGGGGCTCAACCCCGGAGAGTCGGCCGATACTGGCGGGCTAGAGTACGGAAGAGGTAACTGGAATTCCTGGTGTAGCGGTGAAATGCGTAGATATCAGGAGGAACACCTGAGGCGAAGGCGGGTTACTGGGCCGATACTGACGCT…
OTU372	GTGAGGAATATTGGTCAATGGACGAGAGTCTGAACCAGCCAAGTAGCGTGAAGGATGAAGGTCCTACGGATTGTAAACTTCTTTTATAAGGGAATAAACCCTCCCACGTGTGGGAGCTTGTATGTACCTTATGAATAAGCATCGGCTAACTCCGTGCCAGCAGCCGCGGTAATACGGAGGATGCGAGCGTTATCCGGATTTATTGGGTTTAAAGGGAGCGCAGACGGGTCGTTAAGTCAGCTGTGAAAGTTTGGGGCTCAACCTTAAAATTGCAGTTGATACTGGCGTCCTTGAGTGCGGTTGAGGTGTGCGGAATTCGTGGTGTAGCGGTGAAATGCTTAGATATCACGAAGAACTCCGATTGCGAAGGCAGCACACTAATCCGTAACTGACGTTCAT…
OTU373	GTGAGGAATTTTCCGCAATGGGCGCAAGCCTGACGGAGCAACGCCGCGTGCAGGAAGACGCGTTTCGGCGTGTAAACTGCTTTTCTGCGGGACGAGGATGGACGGTACCGCAGGAAGCAGCCCCGGCTAACTACGTGCCAGCAGCCGCGGTAATACGTAGGgggCGAGCGTTGTCCGGAGTTACTGGGCGTAAAGGGCACGCAGGCGGTGCTGCGCGTTTCGCGTGACAGCTTCCAGCTTCACTGGGAgagagTGCGAAAGACGGCAGGACTGGAGGGCCAGagagGGACATGGAATTCCGGGTGGAGTGGTGAAATGCGTAGAGATCCGGAGGAACACCGAAGGCGAAGGCAATGTCCTGGCTGGTGACTGACGCTGAGGTGCGAAAGCCAGGGGAGC…
OTU374	GTGGGGAATTGTTCGCAATGGGCGCAAGCCTGACGACGCAACGCCGCGTGGAGGATGAAGATCTTCGGGTCGTAAACTCCTTTCGATCGGGACGAATGGCTGGTGGACCAACACTCCATCGGAATGACGGTACCGAgagaAGAAGCCCCGGCTAACTCCGTGCCAGCAGCCGCGGTAATACGGggggggCAAGCGTTGTTCGGAATTACTGGGCGTAAAGGGCGCGTAGGCGGCCTTCTAAGTCGTGCGTGAAATCCCTCGGCTCAACCGGGGAACTGCGTTCGATACTGGAAGGCTTGAATCCGGGAGAGGGATGTGGAATTCCAGGTGTAGCGGTGAAATGCGTAGATATCTGGAGGAACACCGGTGGCGAAGGCGGCATCCTGGACCGGTATTGAC…
OTU375	GTCGAGAATATTCGACAATGGACGAAAGTCTGATCGAGCGACGCCGCGTGTAGGATGAAGGCCTTCGGGTCGTAAACTACGGTAGTGTGATAACAATGTAAATGAGTGTCACACGGAAAGAGGTTGGTAACTACGTGCCAGCACCCGCGGTAAAACGTAGACCTCAAGCGTTATCCGGATTTATTGGGCGTAAAGCGCGTGTAGGgggTTTTGTGCGTCTTCTGTTAAAGCCCACCGCCTAACGGTGGAACTGCAGGAGATACGACAGAACTAGAGGAGGTTAGAGGTGCATAGAACGCACGGTGTAGGGGTGAAATCCGTTGATATCGTGCGGAATACCAAAGGCGAAGGCATTGCACTGGGACCTTCCTGACCCTGAGACGCGAAAGCGTGGGGAGC…
OTU376	GTGGGGAATCTTGCACAATGGgggAAACCCTGATGCAGCGACGCCGCGTGAGCGATGAAGCCCTTCGGGGTGTAAAGCTCTTTCGGCAGGGAAGATGATGACGGTACCTGCAGAAGCAGCTGCGGCTAACTACGTGCCAGCAGCCGCGGTAATACGTAGGCAGCAAGCGTTGTTCGGAGTTACTGGGCGTAAAGGGTgtgtAGGCGGTTTGGTAAGTCTGGTGTGAAATCTCCCGGCTCAACTGGGAGGGTGCGCCGGAAACTGCCGGACTCGAGTGCGGGAGAGGAGAGTGGAATTCCTGGTGTAGCGGTGAAATGCGTAGATATCAGGAGGAACACCGGTGGTGTAGACGGCTctctGGACCGTAACTGACGCTGAAACACGAAAGCGTGGGTAGCA…
OTU377	GTAGGGAATCTTGCGCAATGGgggAAACCCTGACGCAGCGACGCCGCGTGCGGGATGAAGGCCTTCGGGTCGTAAACCGCTTTCAGCAGGGACGAAATTGACGGTACCTGCAGAAGAAGGCCCGGCCAACTACGTGCCAGCAGCCGCGGTGATACGTAGGGGTCTAGCGTTGTCCGGAATCATTGGGCGTAAAGAGCTCGTAGGCGGTTCGATTAGTCGGGTGTGAAATCTCCACGCTCAACGTGGAGGGGCCACTCGATACTGTCGTGACTCGAGTCCGGTAGGGGAGTGCGGAATTCCCGGTGTAGCGGTGAAATGCGCAGATATCGGGAGGAACACCAGTGGCGAAGGCGGCACTCTGGGCCGGAACTGACGCTGAGGAGCGAAAGCGTGGGGAGC…
OTU378	GTAGGGAATATTGCGCAATGGTCGCAAGACTGACGCAGCAACGCCGCGTGGgggATGAAGGTTTTCGGATCGTAAACCCCTGTCGAGAGGGACGAAAGGTGAATGGTCGAATACACCATTTGCTTGACGGTACCTTTAGAGGAAGTTCCGGCTAACTTCGTGCCAGCAGCCGCGGTAATACGGggggAACAAGCGTTGTTCGGAATTACTGGGTTTAAAGCgcgcgcAGGCGGAATGGCAAGTCCGGTCGTGAAATCCTCCGGCTTAACCGGAGAATGGCGCTGGAAACTGCTGTTCTAGAGTGCGGAAGAGGAAAGTAGAATTCACGGTGTAGCGGTGAAATGCGTAGATATCGTGAGGAATACCGGTGGCGAAGGCGGCTTTCTGGTCCGCAACTGA…
OTU379	GTAAGGGATATTGCGCAATGGGCGAAAGCCTGACGCAGCAACGCCGCGTGCAGGAAGAAGGCCTTCGGGTCGTAAACTGCTTTTGGTACTGACGAGGAAGGACAGTAGGTATCGAAGAAGTCACGGCTAACTACGTGCCAGCAGCCGCGGTAAAACGTAGGTGGCAAGCGTTATCCGGATTTACTGGGCGTAAAGGGTGTGCAGGCGGGTTCTCAAGTGGTGTATGAAATATCCCGGCTCAACCGGGAGGGGTTATGCCAGACTGAGAGCCTAGAGGGCGAgagagGGAGGCGGAATTCCGGGTGTAGTGGTGAAATGCGTAGAGATCCGGAGGAACCCCAGAGGCGAAGGCGGCCTCCTGGCTCGCCCCTGACGCTCAGACACGACAGCATGGGGAGC…
OTU380	GTCGAGAATATTCGACAATGGGCGAAAGCCTGATCGAGCGACACCGCGTGCAGGATGAAGGCCTTCGGGTTGTAAACTGCGGTAGTATGGTAACAATGCAAATGAGTGCTATACGGAAAGAGGTTGGTAACTACGTGCCAGCACCCGCGGTAATACGTAGACCTCAAGCGTTATCCGGATTTATTGGGCGTAAAGAGCATGTAGGAGGTTTTGCGCGTCTTTTGTTAAAGCCCACGGCCTAACCGTGGAACTGCAAGAGATACGGCAGAACTTGAGGgggTTAGAGGTGCATGGAGCGCACGGTGTAGGGGTGAAATCCGTTGATATCGTGCGAAACACCAAAGGCGAAGGCAGTGCACTGGGACCTTCCTGACTCTGAGATGCGAAAGCGTGGGGAGC…
OTU381	GTGAGGAATTTTCGGCAATGGGCGCAAGCCTGACCGAGCAACGCCGCGTGCAGGAGGACGCTTTTCGGAGTGTAAACTGCTTTTCTAGAGGACGAGTACGGACGGTACTTTAGGAACAAGCCCCGGCTAACTACGTGCCAGCAGCCGCGGTAAGACGTAGGgggCGAGCGTTGTCCGGAGTTACTGGGCGTAAAGGGCCCGCAGGCGGTCTGGCGCGTTGGgggTGACAGTCGGCGGCTTAACTGCCGGAGGACTCCCAAGACGGCGAGACTCAGAGGGGTTCAGAGGGACACGGAATTCCGGGTGGAGCGGTGAAATGCGTAGAGATCCGGAGGAACACCAAAGGCGAAGGCAGTGTCCTGGGGACCACCTGACGCTCGGgggCGAAGGCCAGGGGAG…
OTU382	GTCGAGGATCTTCGGCAATGGGCGCAAGCCTGACCGAGCGACGCCGCGTGTGCGATGAAGGCCTTCGGGTTGTAAAGCACTGTCGAGGgggAGAAAAGCCCCGCAAGGGGTCTGATCTATCCCTGGAGGAAGCACGGGCTAAGTTCGTGCCAGCAGCCGCGGTAAGACGAACCGTGCAAACGTTGTTCGGATTCACTGGGCTTAAAGGGCGCGTAGGCGGGCGGTCGAGTCCGGGGTGAAATCTTTCAGCTCAACTGGAAAAGTGCCCCGGATACCGGCCGTCTCGAGGGAGGTAGGGGCATGCGGAACTTCCGGTGGAGCGGTGAAATGCGTAGATATCGGAAGGAACGCCGGTGGCGAAAGCGGCGTGCTGGACCTCTTCTGACGCTGAGGCGCGAA…
OTU383	GTGGGGAATCTTGCACAATGGgggCAACCCTGATGCAGCGACGCCGCGTGAGTGATGAAGCCCTTCGGGGTGTAAAGCTCTTTTGGCGGGGAAAATTATGATGGTACCCGCTGAATAAGCTGCGGCTAACTACGTGCCAGCAGCCGCGGTAATACGTAGGCAGCGAGCGTTGTTCGGAATTACTGGGCGTAAAGCGTgtgtAGGCGGTTGGCCAAGTCTGGTGTGAAATCTCCCGGCTCAACTGGGAGGGTGCGCCGGATACTGGCTGGCTGGAGTGCGGTAGAGGAGAGTGGAATTCCCGGTGTAGCGGTGAAATGCGTAGATATCGGGAGGAACACCTGTGGTGCAGACGGCTctctGGACCGTAACTGACGCTGAGACACGAAAGCGTGGGTAGCA…
OTU384	GTGAGGAATCTTCGGCAATGGgggCAACCCTGACCGAGCAACGCCGCGTGCGGGAGGACGCCTTTCGGGGTGTAAACCGCTTTTCTGGgggACGAGCAGGCCGCCGGGTCATGCCGGgggCGGGACGGTACCCGAGGAAGAAGCCTCGGCTAACTACGTGCCAGCAGCCGCGGTAATACGTAGGAGGCGAGCGTTGTCCGGAGTTACTGGGCGTAAAGGGTGCGCAGGCGGGCGCTGGCGGTTTGCGGTGAAAGTGCCTGGCTCAACTGGGCAAGGGCCGTGAAGACGCAGCGTCTTGAGGGGCGGAGAGGGACGTGGAATTCCGGGTGGAGCGGTGAAATGCGTAGAGATCCGGAAGAACACCGACGGCGCAGGCAGCGTCCTGGCCGCCGCCTGACG…
OTU385	GTGAGGAATTTTCGGCAATGGAGGCAACTCTGACCGAGCAACGCCGCGTGCAGGAGGAAGGTCTTCGGATCGTAAACTGCTTTTCTCGGGGAAGagagagGACGGTACCCGAGGAACAAGCCCCGGCTGACTACGTGCCAGCAGCCGCGGTAATACGTAGGgggCGAGCGTTGTCCGGAGTTACTGGGCGTAAAGCGCCCGCAGGCGGTCCATCGCGTTGGAGCTAACAGCGCCTGGCACAACTAGGCGAGCGGCTCCAAAACGGGTGGACTTGAGGACCAGagagGGACACGGAATTCCGGGTGTAGTGGTGAAATGCGTAGATATCCGGAGGAACACCGAAGGCGCAGGCAGTGTCCTGGCTGGTACCTGACGCTCAGGGGCGAAAGCTAGGGGAGC…
OTU386	GTGAGGAATCTTCGGCAATGGGCGCAAGCCTGACCGAGCAACGCCGCGTGCGGGAGGACGGCCTTCGGGTCGTAAACCGCTTTTCTGGgggACGAAACCTGGCAACAGGCTGACGGTACCCGAGGAAGAAGTCCCGGCTAACTACGTGCCAGCAGCCGCGGTAATACGTAGGGGACGAGCGTTGTCCGGAATTACTGGGCGTAAAGGGTGCGCAGGCGGGCGTCCGCGTTTGCGGTGAAAGCTCCTCGCTTACCGGGGAGAGGGCCGTGAAGACGGGGCGTCTTGAGGCTCGGAGAGGGACGTGGAATTCCGGGTGGAGCGGTGAAATGCGTAGAGATCCGGAAGAACACCAACGGCGCAGGCAGCGTCCTGGCCGACGCCTGACGCTCAGGCACGAAA…
OTU387	GTCGAGGATCTTCGGCAATGGGCGCAAGCCTGACCGAGCGACGCCGCGTGCGCGATGAAGGCCTTCGGGTTGTAAAGCGCTGTCGAGGgggAGGAAAGCCGAAAGGTCTGACCTATCCCTGGAGGAAGCACGGGCTAAGTTCGTGCCAGCAGCCGCGGTAAGACGAACCGTGCGAACGTTGTTCGGATTCACTGGGCTTAAAGGGCGCGTAGGCGGCTTGCCAAGTCAGGGGTGAAATCTTTCGGCTCAACCGGAAAAGTGCCCCTGATACTGGCGAGCTAGAGGGAGGTAGGGGCAGGTGGAACTTCCGGTGGAGCGGTGAAATGCGTAGATATCGGAAGGAACGCCGGTGGCGAAAGCGACCTGCTGGATCTCTACTGACGCTGAGGCGCGAAAGCC…
OTU388	GTGAGGAATTTTCGTCAATGGTCGCAAGACTGAACGAGCAACGCCGCGTGCAGGAAGAAGGTTTTCGGATCGTAAACTGCTTTTCTGTGGGAAGAGAACGGACGGTACCACAGGAAGAAGCCCCGGCTAACTACGTGCCAGCAGCCGCGGTAATACGTAGGgggCGAGCGTTGTCCGGAGTTACTGGGCGTAAAGGGCGTGCAGGCGGTGCGGTAAGTTTGGAGTGACAATTCCCGGCTCAACTGGGAAAGGTCTTCAAaaaCTGCGGTACTTGAGGGCCAGagagGGACATAGAATTCCGGGTGGAGTGGTGAAATGCGTAGATATCCGGAGGAATACCAAAGGCGAAGGCAGTGTCCTGGCTGGCATCTGACGCTGAGGCGCGAAAGCTAGGGGAGC…
OTU389	GTGAGGAATCTTCGTCAATGGGCGCAAGCCTGAACGAGCAACGCCGCGTGCGGGAGGACGGCCTTCGGGTTGTAAACCGCTTTTCGCTGGGACGAGACAGGACGGTACCAGCGGAAGAAGCCTCGGCTAACTACGTGCCAGCAGCCGCGGTAATACGTAGGAGGCGAGCGTTGTCCGGAGTTACTGGGCGTAAAGGGCgcgcAGGCGGCCTGCCGCGTTGGgggTGAAAGCGGCCAGCTTAACTGGCCGAGGTTCCCCAAGACGGGTGGGCTTGAGCGTCGGAGAGGGGCATGGAATTCCGGGTGGAGCGGTGAAATGCGTAGAGATCCGGAGGAACACCAATGGCGAAGGCAGTGCCCTGGCCGACGGCTGACGCTCAGGCGCGAAAGCGTGGGGAGC…
OTU390	ATTAGGAATCTTGCGCAATGGGCGAAAGCCTGACGCAGCGACGCCGCGTGGAGGAGGAAGTCCTTCGGGATGTAAACTCCTTTTCTGGgggAAGAAGGATGCGACGGTACCCCAGGAAGAAGCCCCGGCTAACTACGTGCCAGCAGCCGCGGTAATACGTAGGgggCGAGCGTTGTCCGAAGTTACTGGGCGTAAAGCgcgcgTAGGCGGGCGCTTAAGTGAGAAGTGAAAGGCTAAGGCTCAACCTTATGCAGTGCTTCTCATACTGAGTGTCTTGAGGGCGGTAGagagaAGTGGAATGGCGGGTGTAGCGGTGAAATGCGTAGATATCCGTCGGAACACCGGTGGCGAAGGCGGCTTCTTGGGCCGTACCTGACGCTGAGGCGCGAAAGCCAGGGG…
OTU391	GTGAGGAATTTTCCGCAATGGgggCAACCCTGACGGAGCAACGCCGCGTGCAGGAAGACGCTTTTCGGAGTGTAAACTGCTTTTCTGTGGGACGAGAGTGGACGGTACCACAGGAAGAAGCCCCGGCTAACTACGTGCCAGCAGCCGCGGTAATACGTAGGgggCGAGCGTTGTCCGGAGTTACTGGGCGTAAAGGGCATGCAGGCGGTCGGACGCGTTTCGGGTGACAGTGGGTGGCTTAACTACCCGAGCGGTCGAAAGACGGTTCGACTTGAGGACGCGAGAGGGACACGGAATTCCGGGTGGAGTGGTGAAATGCGTAGAGATCCGGAGGAACACCGAAGGCGAAGGCAGTGTCCTGGCGCGTCACTGACGCTGAGGTGCGAAAGCCAGGGGAGC…
OTU392	GTGGGGAATTTTGGACAATGGgggCAACCCTGATCCAGCAACGCCGCGTGAGGGACGAAGGTCTTCGGATTGTAAACCTCTTTTGTGGgggACGAATCACGCCGTGAATAACGGCGAATGACGGTACTCCATGAATAAGCCACGGCTAACTACGTGCCAGCAGCCGCGGTAATACGTAGGTGGCAAGCGTTACTCGGAATTACTAGGCGTAAAGCGCAGGTAGGTGGTTGGGTAAGTCTGTAATGAAATCTCCCGGCTTAACTGGGAGGGGTTTATGGAAACTGCCCGACTCGAGTGTGGGAGAGGTAACTGGAATTCCCGGTGTAGCGGTGAAATGCGTAGATATCGGGAGGAACACCAATGGCGAAAGCAGGTTACTGGCCCAATACTGACGCTGAG…
OTU393	GTGGGGAATATTGGACAATGGgggCAACCCTGATCCAGCGATGCCGCGTGAGTGAAGAAGGCCTTCGGGTCGTAAAGCTCTTTAGGTTGGGAAGAAGTGTGGTGGAGGAAATGCTGCCACATTGACGGTACCGACAGAATAAGCACCGGCAAACTCTGTGCCAGCAGCCGCGGTAATACAGAGGGTGCGAGCGTTAATCGGAGTTACTGGGTGTAAAGGGCGCGTAGGCGGTTGTATGtgtgtgATGTGAAAGCCCCGGGCTTAACCTGGGAAGTGCATCGCAAACTATACGACTGGAGTATATGAGAGGGTGGCGGAATTTCCGGTGTAGCGGTGAAATGCGTAGAGATCGGAAGGAACGTCGATGGCGAAGGCAGCCACCTGGCATAATACTGACGC…
OTU394	GTGGGGAATCTTGCGCAATGGGCGAAAGCCTGACGCAGCAACGCCGCGTgtgtgATGAAGGTCTTCGGATCGTAAAGCACTGTCGCGAGGGAAGATACGCTCGCCGCTAACATCGGCGAGCTGAGACGGTACCTCGAGAGGAAGCACCGGCTAACTCTGTGCCAGCAGCCGCGGTAATACAGAGGGTGCGAGCGTTGTTCGGAATTATTGGGCGTAAAGCGCTTGTAGGCGGCCTGTCAAGTCGCGTGTGAAATCCCCTGGCTTAACCAGGGAAGTGCgcgcgAAACTGGCGGGCTTGAGTGCCGGAGAGGGTCGCGGAATTCCCGGTGTAGAGGTGAAATTCGTAGATATCGGGAGGAACACCAGTGGCGAAGGCGGCGACCTGGACGGACACTGACG…
OTU395	GTGGGGAATCTTGCACAATGGACGAAAGTCTGATGCAGCAACGCCGCGTGGgggATGAAGCTTCTCGGAGTGTAAACCCCTTTCGACCCGGAAGAATGCCCGCAAGGGTATGACGGTACGGGTATAAGAAGCCCCGGCTAACTACGTGCCAGCAGCCGCGGTAATACGTAGGgggCCAGCGTTGCTCGGAATTACTGGGCGTAAAGGGTCCGTAGGCGGTGTAGCAAGTCGATAGTGAAATCTCTGCGCTTAACGCAGAGGCTGCTAACGAAACTGCTGTGCTAGAGTGTGAgagagGCGAGTGGAATTACGGGTGTAGCGGTGAAATGCGTAGATATCCGTAGGAACATCCGAGGCGAAGGCGGCTCGCTGGATCACAACTGACGCTGAGGGACGAAA…
OTU396	GTGAGGAATCTTCGGCAATGGGCGCAAGCCTGACCGAGCAACGCCGCGTGCGGGAGGACGCCTTTCGGGGTGTAAACCGCTTTTCCCGGGGACGAGTGACGGTGTGAGCCGTGGACGGTACCCGGGGAAGAAGTCTCGGCTAACTACGTGCCAGCAGCCGCGGTAAGACGTAGGAGACGAGCGTTGTCCGGAGTTACTGGGCGTAAAGGGTGCGCAGGCGGCCCCTTAAGGTGGCGGTGAAAGCTCCTGGCTCAACTGGGAGAGGGCCGTGACGACTGGggggCTTGAGGCTCGGAGAGGGACGTGGAATTCCGGGTGGAGCGGTGAAATGCGTAGAGATCCGGAAGAACACCGACGGCGAAGGCAGCGTCCTGGCCGAGCACTGACGCTCAGGCACGA…
OTU397	GTGAGGAATTTTGGACAATGGgggCAACCCTGATCCAGCGACGCCGCGTGGAGGACGAAGGTCTTCGGATTGTAAACTCCTTTTGCAGGGGACGAATGAGTATCGTAACCCGATACAGTGACGGTACCCTGTGAATAAGCCACGGCTAACTTCGTGCCAGCAGCCGCGGTAAGACGAAGGTGGCTAGCGTTACTCGGAATTACTAGGCGTAAAGGGCAGGTAGGCGGTTCGGTAAGTCTATTGTGAAATCTTCCGGCTTAACTGGAAGGGGTCAATAGATACTGCCGGGCTTGAGTgtgtgAGAGGGTGCTGGAATTCCCGGTGTAGCGGTGAAATGCGTAGAGATCGGGAGGAACACCTATGGCGAAAGCAGGCACCTGGCACATTACTGACGCTGAG…
OTU398	GTGGGGAATTTTGCACAATGCCCGAAAGGGTGATGCAGCAACGCCGCGTGAGGGATGAAGGCCTTCGGGTCGTAAACCTCTTTCGACCGGGAAaaaCGGGCGGGTGAATAATTCGTTCTGATGGTACCGGTGGAAGAAGCCCCGGCTAACTACGTGCCAGCAGCCGCGGTAATACGTAGGgggCGAGCGTTGTTCGGAATTACTGGGCGTAAAGGGCGTGTAGGCGGTGCGGTAAGTCGGGCGTGAAATCCCCGAGCTTAACTCGGGGCGGTCGTTCGAAACTGCCGTGCTAGGGTGCGGGAGAGGGAAGTGGAATTCCCGGTGTAGCGGTGAAATGCGTAGATATCGGGAGGAACACCTGCGGCGAAGGCGGCTTCCTGGACCGTAACCGACGCTGAG…
OTU399	GTTTGGAATATTCCACAATGGGCGAAAGCCTGATGGAGCGACACCGCGTGGAGGATGAAGGTCTTCGGATTGTAAACTCCTTTAGACCTAGATGAAGGCTGCAAGGTGAACAATCTTGCAGTTTGACAGTATAGGTAAAATAAGCCACGGCTAACTCTGTGCCAGCAGCCGCGGTAATACAGAGGTGGCAAACGTTGTCCGGATTTATTGGGTGTAAAGGGCATGTAGGTGGTTTTGTAAGTCAAAGGTGAAATGGCCCGGCTTAACCAGGTCATTGCCTTTGAAACTGCAGGACTTGAGTACGGAAGAGGAAAGCGGAATTCCCAGTGTAGCGGTGAAATGCGTAGATATTGGGAGGAACACCGGTGGCGAAGGCGGCTTTCTGGTCCGAGACTGACA…
OTU400	GTGGGGAATTTTGGGCAATGGGCGAAAGCCTGACCCAGCAACGCCGCGTGAGGGAGGAAATCCTTCGGGATGTAAACCTCGCAAGCAGGGGAAGAGTGCGACCCACCTAATACGTGGGAAGagagaCGGTACCCTGCGTAAGCCACGGCTAACTACGTGCCAGCAGCCGCGGTAATACGTAGGTGGCAAGCGTTGTTCGGAATTATTGGGCGTAAAGGGCGCGTAGGCGGCTGGGTAAGTCGGCTGTGAAATCCCGGGGCTCAACCCCGGAAGGTCGACCGAGACTGCCTGGCTAGAGTACGGAAGAGGTAGCTGGAATTCCCGGTGTAGCGGTGAAATGCGTAGATATCGGGAGGAACACCAGAGGCGAAGGCGGGCTACTGGGCCGATACTGACGCT…
OTU401	GTGGGGAATATTGGACAATGGGCGCAAGCCTGATCCAGCAATGCCGCGTgtgtgAAGAAGGCCTTCGGGTTGTAAAGCACTTTTATCAGGAGCGAAATCTGCATGCTTAATACGTGTGCAGTCTGACGGTACCTGAGGAATAAGCACCGGCTAACTTCGTGCCAGCAGCCGCGGTAATACGAAGGGTGCAAGCGTTAATCGGAATTACTGGGCGTAAAGGGTGCGTAGGCGGTTATTTAAGTCTGCCGTGAAATCCCCGGGCTCAACCTGGGAATGGCGGTGGATACTGGATAGCTAGAGTgtgtCAGAGGATGGTGGAATTCCCGGTGTAGCGGTGAAATGCGTAGAGATCGGGAGGAACATCAGTGGCGAAGGCGGCCATCTGGGACAACACTGACG…
OTU402	ATGAGGGATATTGCGCAATGGgggAAACCCTGACGCAGCGACGCCGCGTGGGTGAGGAAGTCCTTCGGGATGTAAAGCCCTTTTGCAGGGGACGAGAGCGGACGGTACCCTGCGAATAAGCCCCGGCTAACTACGTGCCAGCAGCCGCGGTAATACGTAGGgggCAAGCGTTGTCCGGATTTACTGGGCGTAAAGCgcgcgTAGGCGGAAGTTTAAGTGTGGCCTGAAAGCCcccGGCTCAACCGGGGAGGGTGGCTGCAAACTGGGCTTCTTGAGGGCGAgagagGAAGGTGGAATTCCGGGTGTAGCGGTGAAATGCGTAGATATCCGGAGGAACACCAGTGGCGAAGGCGGCCTTCTGGGTCGACCCTGACGCTGAGGCGCGAAAGCGTGGGGAGC…
OTU403	GTGAGGAATTTTCCGCAATGGTCGCAAGACTGACGGAGCAACGCCGCGTGCAGGAGGACGGCCTTCGGGTTGTAAACTGCTTTTCTCCcccACGAGCAAGGACGGTAGGGGAGGAACAAGCCCCGGCTCACTACGTGCCAGCAGCCGCGGTAATACGTAGGgggCGAGCGTTGTCCGGAGTTACTGGGCGTAAAGCGCCCGCAGGCGGTTCTGCGCGTGTTCGGTGCCAGCTCTCGGCTTAACCGGGAGAGTGCCGGGCAGACGGCAGGACTCGAGGGCCTCAGAGGGACATAGAATTCCGGGTGGAGTGGTGAAATGCGTAGAGATCCGGAGGAATACCAATGGCGCAGGCAGTGTCCTGGGAGGCCGCTGACGCTGAGGGGCGAAAGCCAGGGGAGC…
OTU404	GTGAGGAATTTTCCGCAATGGAGGCAACTCTGACGGAGCAACGCCGCGTGCAGGAGGACGCTTTTCGAAGTGTAAACTGCTTTTCTGTGGGAAGAGGATGGACGGTACCACAGGAAGAAGCCCCGGCTAACTACGTGCCAGCAGCCGCGGTAAGACGTAGGgggCGAGCGTTATCCGGAGTTACTGGGCGTAAAGGGCATGTAGGCGGTGCGACGCGTTTTGCCAGACAGCTGCCGGCTTACCTGGCAGAGCAGGCGAAAGACGGTCGCACTTGAGGACCAGagagGGACCTGGAATTCCGGGTGGAGCGGTGAAATGCGTAGAGATCCGGAGGAACACCAAAGGCGAAGGCAGGGTCCTGGCTGGTAACTGACGCTGAGGTGCGAAAGCCAGGGGAGC…
OTU405	GTCGAGAATCTTCGGCAATGGGCGCAAGCCTGACCGAGCGACGCCGCGTGGAGGACGAAGGCCTTCGGGTTGTAAACTCCTGTCGAGAGGGAGGAAGGCGTGGTGCAGAGCCATGCTTGACCGATCTCTGGAGGAAGCACGGGCTAAGTTCGTGCCAGCAGCCGCGGTAAGACGAACCGTGCGAACGTTATTCGGAATCACTGGGCTTAAAGCGCGTGTAGGCGGGCCGGCACGTCGGATGTTGAAAGCCcccGGCTTAACCGGGGAAGTGGCACCGATACGACCGGCCTGGAGGggggTAGGgggAGCCGGAACTTCCGGTGGAGCGGTGAAATGCGTTGAGATCGGAAGGAACGCCCGTGGCGAAAGCGGGCTCCTGGACCCCACCTGACGCTGAGA…
OTU406	GTAGGGAATTGTTCGCAATGGGCGCAAGCCTGACGACGCAACGCCGCGTGGAGGATGAAGATCTTCGGGTCGTAAACTCCTTTCGATCGAGACGAATGGTTCCCGGACCAACACTCCGGGGAAATGACGGTACCGAgagaAGAAGCCCCGGCTAACTCCGTGCCAGCAGCCGCGGTAATACGGggggggCAAGCGTTGTTCGGAATTACTGGGCGTAAAGGGCTCGTAGGCTGCCAACTAAGTCAGACGTGAAATCCCTCGGCTTAACCGGGGAACTGCGTCTGATACTGGATGGCTTGAGTGTGGGAGAGGGATGCGGAATTCCAGGTGTAGCGGTGAAATGCGTAGATATCTGGAGGAACACCGGTGGCGAAGGCGGCATCCTGGACCATTACTGAC…
OTU407	GTGAGGAATATTGCTCAATGGgggAAACCCTGAAGCAGCAACGCCGCGTAAAGGATGAAGGCGCTTTGCGTTGTAAACTTTTGTAGTCGGGGACAAACCGGGAGTTACTACTCCCCTGATGGTACCCGAAAAGTAAGGATCGGCTAACTACGTGCCAGCAGCCGCGGTAATACGTAGGATCCGAGCGTTGTCCGGATTTACTGGGTGTAAAGGGTGCGCAGGCGGACTGGTAAGTCAGTGGTGAAATCTCGTCGCTTAACGACGAAACTGCCTTTGATACTATCAGTCTTGAATCCGGTAGAGATCTGTGGAATTCCGAGTGTAGCAGTGAAATGTGTAGATATTCGGAAGAACACCAGTGGCGAAGGCAGCAGATTGGGCCGGTATTGACGCTCAGGC…
OTU408	GTGAGGAATTTTCCGCAATGGGCGAAAGCCTGACGGAGCGACGCCGTgtgtgGGAGGAAGGTCTTCGGATCGTAAACCACTGTCGAAGGGGACGATTATGACGGTACCCTTGGAGGAAGCCCCGGCTAACTACGTGCCAGCAGCCGCGGTAATACGTAGGgggCGAGCGTTGTTCGGAATTACTGGGCGTAAAGCGTGCGTAGGCGGGTCTGCAAGTCGGGGTTGAAATATCCGGGCTCAACTCGGGGCACGGCCTCGAAACTGCAGATCTCGAGTCGAGGAGAGGGTGATGGAATTCCCGGTGTAGCGGTGAAATGCGTAGATATCGGGAGGAACACCAGTGGCGAAGGCGGTCACCTGGCCTTGTACTGACGCTGAGGCACGAAAGCTGGgggAGCG…
OTU409	GTGGGGAATATTGGACAATGGGCGCAAGCCTGATCCAGCAATGCCGCGTGAGTGATGAAGGCCTTCGGGTTGTAAAGCTCTTTCGCCCGCGACGATGATGACGGTAGCGGGAGAAGAAGCCCCGGCTAACTTCGTGCCAGCAGCCGCGGTAATACGAAGGgggCGAGCGTTGTTCGGATTTACTGGGCGTAAAGGGCGCGTAGGCGGCCTTGTCAGTCAGGCGTGAAAGCCCCGGGCTCAACCTGGGAACGGCGCTTGGGACGGCGAGGCTGGAGTTCGGGAGAGGAGAGTGGAATTCCCAGTGTAGAGGTGAAATTCGTAGATATTGGGAAGAACACCGGTGGCGAAGGCGGCTctctGGACCGAGACTGACGCTGAGGCGCGAAAGCGTGGGGAGCA…
OTU410	GTGGGGAATCTTGCGCAATGGGAGCAATCCTGACGCAGCGACGCCGCGTGGgggAGGAAGGGCTTCGGCTCGTAAACCCCTGTTGCCCGGGGCGAACCTCGGCTTTCGAGCCGACTGACGGTACCGGGTGAGGAAGCACCGGCTAACTCCGTGCCAGCAGCCGCGGTAATACGGAGGGTGCGAGCGTTGTCCGGAATCACTGGGCGTAAAGGGCGCGTAGGCGGCAGGCCAAGCGTGTGGTGAAAGCCCGGGGCTCAACCCCGGGTCGGCCATGCGGACTGGCGTGCTCGAGCACTGTAGGGGCGGGTGGAATTCCGGGTGTAGCGGTGGAATGCGTAGAGATCCGGAAGAACACCGGTGGCGAAGGCGGCCCGCTGGGCAGGAAGACGGAGCAATCCG…
OTU411	GTAAGGAATATTGGTCAATGGACGCAAGTCTGAACCAGCCATGCCGCGTGAAGGATGAAGGTCCTCTGGATTGTAAACTTCTTTTATAGGgggCGAAaaaaGGGTTTTCTAACTCACTTGACAGTACCCTATGAATAAGCACCGGCTAACTCCGTGCCAGCAGCCGCGGTAATACGGAGGGTGCAAGCGTTATCCGGATTCACTGGGTTTAAAGGGTGCGTAGGCGGGTAGGTAAGTCAGAGGTGAAATCCTGGAGCTTAACTCCAGAACTGCCTTTGATACTATCTATCTTGAATATGGTGGAGGTAAGCGGAATATGTCATGTAGCGGTGAAATGCATAGATATGACATAGAACACCTATTGCGAAGGCAGCTTACTACGCCTATATTGACGCTGAG…
OTU412	GTCGAGAATCTTCCGCAATGGACGAAAGTCTGACGGAGCGACGCCGCGTGGTGGATGAAGTCCTTCGGGACGTAAACACCTTTTATGAGGGATGAAGTTTTGACAGTACCTCATGAATAAGGGGCTCCTAACTCTGTGCCAGCAGGAGCGGTAATACAGAGGCCCCAAGCATTATCCGGAATTACTGGGCGTAAAGGGTGCGTAGGTGGCGCCATTAGTCCTCTTTTAAATCCTCCGAGCTCAACTCGGAGGCTCGAGGGGAAACGGTGGCACTAGAGGATGTAAGAGGTACGTGGAACTCACGGTGTAGGGGTGAAATCCGTTGATATCGTGGGGAACACCGAATGCGAAGGCAGCGTACTGGGACATTCCTGACACTGATGCACGAAAGCGTGGGTA…
OTU413	GTCGAGGATCTTCGGCAATGGGCGCAAGCCTGACCGAGCGACGCCGCGTGCGCGATGAAGGCCTTCGGGTTGTAAAGCGCTGTCGAGGgggAGGAAGCCGCAAGGTTGACCTATCCCTGGAGGAAGCACGGGCTAAGTTCGTGCCAGCAGCCGCGGTAAGACGAACCGTGCGAACGTTGTTCGGAATCACTGGGCTTAAAGGGCGCGTAGGCGGGCCTCCCAGTCCGGGGTGAAAGCTTTCGGCTTAACCGGAAAAGTGCCTTGGATACTGGAGGTCTGGAGGGAGGTAGGGGCAATCGGAACTTCCGGTGGAGCGGTGAAATGCGTTGATATCGGAAGGAACGCCGGTGGCGAAAGCGGATTGCTGGACCTTTTCTGACGCTGAGGCGCGAAAGCCAG…
OTU414	GTGGGGAATATTGGGCAATGGGCGCAAGCCTGACCCAGCCATGCCGCGTGAGTGATGAAGGCCTTCGGGTCGTAAAGCTCTGTGGGGAGGGACGAATAGCAGGGTGGTTAATACCCATCTTGCCTGACGGTACCTTCTTAGCAAGCACCGGCTAACTCCGTGCCAGCAGCCGCGGTAATACGGAGGGTGCAAACGTTGCTCGGAATTACTGGGCGTAAAGCGCACGTAGGCGGTGCGTTAAGTCGGGTGTGAAAGCCCTGGGCTCAACCCAGGAAGTGCACTCGAAACTGGCgcgcTCGAGTACGGAAGAGGGTCTCGGAATTCCCGGTGTAGAGGTGAAATTCGTAGATATCGGGAGGAACACCAGTGGCGAAGGCGGAGACCTGGGCCGATACTGAC…
OTU415	GTCAGGAATATTGCGCAATGGAGGAAACTCTGACGCAGCGACGCCGCGTGGGTGATGAAGGCCTTCGGGTCGTAAAGCCCTGTCGGAGGGGAAGAAAAGCGGTCTGGCTAATATCCCGGCCGCTCTTGACGGTACCCTTAAAGGAAGCACCGGCTAACTCCGTGCCAGCAGCCGCGGTAAGACGGAGGGTGCAAGCGTTGTTCGGATTGACTGGGCGTAAAGGGCGAGTAGGCGGTCGCTTAAGTCTGATGTGAAAGCCCGGGGCTCAGCTCCGGAAGTGCATTGGAAACTGAACGACTCGAGCGCGATAGAGGAGGGTAGAATTCCTGGTGTAGCGGTGAAATGCGTAGATATCAGGAGGAATACCGGCGGCGAAGGCGGCCCTCTGGATCGTTGCTG…
OTU416	GTAAGGAATCTTCCACAATGGACGAAAGTCTGATGGAGCAACGCCGCGTGCAGGATGACGGTCTTCGGATTGTAAACTGCTTTTATATGGGAAGATTATGACGGTACCATATGAATAAGCACCGGCTAACTACGTGCCAGCAGCCGCGGTAATACGTAGGGTGCAAGCGTTATCCGGAATCACTGGGCGTAAAGCGTGCGTAGGTGGGTTtttAAGTGAGATGTTAAATCGTGTGGCTCAACCATATCGTTGCATCTCATACTGGGAACCTAGAGGACGGCAGAGGCAAGTGGAACTAGCAGTGTAGCAGTGAAATGCGTAGATATTGCTAAGAACACCAATGGCGAAGGCAGCTTGCTGGGCCACTCCTGACACTGAGGTACGAAAGCGTGGGGAGCG…
OTU417	GTAAGGAATATTGGTCAATGGACGCAAGTCTGAACCAGCCATGCCGCGTGGAGGATGAAGGTCCTCTGGATTGTAAACTTCTTTTATCTGGGAAGAAACCCATAAATTCTTTTGTGGTTGACGGTACCAGATGAATAAGCACCGGCTAACTCCGTGCCAGCAGCCGCGGTAATACGGAGGGTGCAAGCGTTATCCGGATTCACTGGGTTTAAAGGGTGCGTAGGTGGGCAGGTAAGTCAGTGGTGAAATCTCCGGGCTTAACTCGGAAACTGCCATTGATACTATCTGTCTTGAATACCGTGGAGGTCAGCGGAATATGTCATGTAGCGGTGAAATGCTTAGATATGACATAGAACACCAATTGCGAAGGCAGCTGGCTACACGAATATTGACACTGAT…
OTU418	GTGGGGAATATTGCACAATGGGCGGAAGCCTGATGCAGCGACGCCGCGTGAGGGATGAAGGCCTTCGGGTTGTAAACCTCTTTCGACAGGGACGAAGCGCAAGTGACGGTACCTGGAGAAGAAGCGCCGGCCAACTACGTGCCAGCAGCCGCGGTAAGACGTAGGGCGCGAGCGTTGTCCGGATTTATTGGGCGTAAAGAGCTCGTAGGCGGCTTGTTGCGTCAGCTGTGAAAACCCGCAGCTCAACTGTGGGCTTGCAGCTGATACGGGCAGGCTTGAGTTCGGTAGGGGAGACTGGAATTCCTGGTGTAGCGGTGAAATGCGCAGATATCAGGAGGAACACCGGTGGCGAAGGCGGGTCTCTGGGCCGATACTGACGCTGAGGAGCGAAAGCGTGGG…
OTU419	GTGAGGAATTTTCGGCAATGGGCGCAAGCCTGACCGAGCAACGCCGCGTGCAGGAAGACGGCCTTCGGGTTGTAAACTGCTTTTCTCTTCGACGAGCAAGGACGGTAGGAGAGGAATCAGCCCCGGCTAACTACGTGCCAGCAGCCGCGGTAATACGTAGGgggCAAGCGTTGTCCGGAGTTACTGGGCGTAAAGCGCCCGCAGGCGGTTCGACGCGTTTCCGGTGCCAGCTCGTTGCTTAACGACGGGAGTGCCGGGAAGACGGTCGGACTCGAGGGCCTCAGAGGGACATAGAATTCCGGGTGGAGTGGTGAAATGCGTAGATATCCGGAGGAATACCAAAGGCGAAGGCAGTGTCCTGGGAGGTTTCTGACGCTGAGGGGCGAAAGCCAGGGGAGC…
OTU420	GTCGAGGATCTTCGGCAATGGGCGCAAGCCTGACCGAGCGACGCCGCGTGTGCGATGAAGGCCTTCGGGTTGTAAAGCACTGTCGAGGgggAGGAAAGCCCGAAAGGGTCTGACCTATCCCTGGAGGAAGCACGGGCTAAGTTCGTGCCAGCAGCCGCGGTAAGACGAACCGTGCGAACGTTGTTCGGAATCACTGGGCTTAAAGGGCGCGTAGGCGGGCGAGCAAGTCCGGGGTGAAATCCTCCAGCTTAACTGGAGAAGTGCCTTGGATACTGCTCGTCTCGAGCGAGGTAGGGGATGCTGGAACTTCCGGTGGAGCGGTGAAATGCGTTGATATCGGAAGGAACGCCGGTGGCGAAAGCGAGCATCTGGACCTCTTCTGACGCTGAGGCGCGAAAG…
OTU421	GTCGGGAATTTTGGGCAATGGGCGAAAGCCTGACCCAGCAACGCCGCGTGAAGGATGAAATCCTTCGGGATGTAAACTTCGCAAGAACGGGAAGAATAAGTAAGAGCTAACATCTCTTACGATGACGGTACTGTTTGTAAGCTCCGGCTAACTCCGTGCCAGCAGCCGCGGTAATACGGggggAGCAAGCGTTGTTCGGATTTACTGGGCGTAAAGGGCGCGTAGGCGGCCACCGCAAGTCAGTTGTGAAATCTCTGGGCTTAACCCAGAACGGTCAGCTGATACTGCGGGGCTAGAGTGCAGAAGGGGCAACTGGAATTCTCGGTGTAGCGGTGAAATGCGTAGATATCGAGAGGAACACCTGCGGCGAAGGCGGGTTGCTGGGCTGACACTGACGCT…
OTU422	GTCGAGGATCTTCGGCAATGGGCGCAAGCCTGACCGAGCGACGCCGCGTGCGCGATGAAGGCCTTCGGGTTGTAAAGCGCTGTCGAGGgggAGGAAGCCGCAAGGTTGACCTATCCCTGGAGGAAGCACGGGCTAAGTTCGTGCCAGCAGCCGCGGTAAGACGAACCGTGCGAACGTTGTTCGGAATCACTGGGCTTAAAGGGCGCGTAGGCGGTCCATCAAGTCTGGGGTGAAATCTTTCGGCTTAACCGGAAAAGTGCCTGGGATACTGATGGACTGGAGGGAGATAGGgggAGCTGGAACTTCCAGTGGAGCGGTGAAATGCGTTGATATTGGAAGGAACTCCGGTGGCGAAAGCGAGCTCCTGGATCTCTTCTGACGCTGAGGCGCGAAAGCCAG…
OTU423	GTGGGGAATATTGGACAATGGGCGCAAGCCTGATCCAGCCATGCCGCGTGAGTGATGAAGGCCCTAGGGTTGTAAAGCTCTTTCGGCGGGGAAGATAGTGACGGTACCCGCAGAAGAAGCCCCGGCTAACTTCGTGCCAGCAGCCGCGGTAATACGAAGGgggCTAGCGTTGTTCGGAATCACTGGGCGTAAAGGGCGCGTAGGCGGGCTCCTCAGTCGAAGGTGAAATCCTGTGGCTCAACCACAGAACGGCCTTCGATACTGGGAGCCTCGAGTTCGAgagagGTTGGTGGAACTGCGAGTGTAGAGGTGAAATTCGTAGATATTCGCAAGAACACCAGTGGCGAAGGCGGCCAACTGGCTCGATACTGACGCTGAGGCGCGAAAGCGTGGGGATCA…
OTU424	GTGAGGAATTTTCCGCAATGGGCGAAAGCCTGACGGAGCAACGCCGCGTGCAGGAGGACGCTTTTCGAAGTGTAAACTGCTTTTCTGTGGGAAGACGACAGCGACGGTACCACAGGAAGAAGCCCCGGCTAACTACGTGCCAGCAGCCGCGGTAAGACGTAGGgggCGAGCGTTATCCGGAGTTACTGGGCGTAAAGCGCCCGTAGGCGGTGCCACGCGTTTTGCCCGACAGCTGCCGGCTTACCTGGCAGAGTGGACGAAATACGGTGGCACTTGAGGGCCAGagagGGACCTGGAATTCCGGGTGGAGCGGTGAAATGCGTAGAGATCCGGAGGAACACCGAAGGCGAAGGCAGGGTCCTGGCTGGTGACTGACGCTGAGGGGCGAAAGCCAGGGGA…
OTU425	GTGGGGAATTTTGCACAATGCCCGAAAGGGTGATGCAGCAACGCCGCGTGAGGGATGAAGGCCCTCGGGTCGTAAACCTCTTTCGACCGGGAAaaaCGGGCGGGTGAAGAACCCGCTCTGATGGTACCGGATGAAGAAGCCCCGGCCAACTACGTGCCAGCAGCCGCGGTAATACGTAGGgggCAAGCGTTGTTCGGAATTACTGGGCGTAAAGGGCGTGTAGGCGGTGCGGTAAGTTGGACGTGAAATCCCCGGGCTTAACTCGGGGCGGTCGTTCAAAACTGCCGTGCTAGAGTGTGGGAGAGGGAAGTGGAATTCCCGGTGTAGCGGTGAAATGCGTAGATATCGGGAAGAACACCTGTGGCGAAGGCGGCTTCCTGGCCCACAACTGACGCTGAG…
OTU426	GTGGGGAATATTGGACAATGGgggAAACCCTGATCCAGCCATGCCGCGTGAGTGATGAAGGCCTTAGGGTTGTAAAGCTCTTTTGGCGGGGAAGATGATGACGGTACCCGCAGAATAAGCACCGGCTAACTTCGTGCCAGCAGCCGCGGTAATACGAAGGGTGCTAGCGTTGTTCGGAATCACTGGGCGTAAAGCgcgcgTAGGCGGCTTTTCAAGTCAGGGGTGAAATCCTTGGGCTCAACCCAAGAACTGCCTTTGAAACTGTAAAGCTGGAGTGTCGGAGGGGATAGCGGAATTCCTAATGTAGTGGTGAAATACGTAGATATTAGGAGGAACACCGGTGGCGAAGGCGGCTATCTGGACGACAACTGACGCTGAGGCGCGAAAGCGTGGGGATCA…
OTU427	GTCGAGGATCTTCGGCAATGGGCGCAAGCCTGACCGAGCGACGCCGCGTGCGCGATGAAGGCCTTCGGGTTGTAAAGCGCTGTCGAGGgggAGGAAGCCGCAAGGTTGACCTATCCCTGGAGGAAGGACGGGCTAAGTTCGTGCCAGCAGCCGCGGTAAGACGAACCGTCCTAACGTTGTTCGGAATCACTGGGCTTAAAGGGCGCGTAGGCGGGCAGCCAAGTCCGGGGTGAAATCTTTCGGCTCAACCGGAAAATAGCCTTGGATACTGGCTGTCTCGAGCGAGGTAGGGGCGGGTGGAACTTCCGGTGGAGCGGTGAAATGCGTTGATATCGGAAGGAACGCCGGTGGCGAAAGCGACCCGCTGGACCTCTTCTGACGCTGAGGCGCGAAAGCCAG…
OTU428	GTCGAGGATCTTCGGCAATGGGCGCAAGCCTGACCGAGCGACGCCGCGTGTGCGATGAAGGCCTTCGGGTTGTAAAGCACTGTCGAGGgggAGGAACGCCCGCAAGGGCCTGACCTATCCCTGGAGGAAGCACGGGCTAAGTTCGTGCCAGCAGCCGCGGTAAGACGAACCGTGCAAACGTTGTTCGGAATCACTGGGCTTAAAGGGCGCGTAGGCGGTCCGCCCAGTCTCGGGTGAAATCTTTCGGCCCAACCGGAAAAGGGCCCGGGATACTGGCGGACTCGAGGggggTAGGGGCGGACGGAACTTCCGGTGGAGCGGTGAAATGCGTTGATATCGGAAGGAACGCCGGTGGCGAAAGCGGTCCGCTGGACCCCTGCTGACGCTGAGGCGCGAAAG…
OTU429	GTGGGGAATATTGCGCAATGGgggAAACCCTGACGCAGCAACGCCGCGTGAAGGATGAAGGTTTTCGGATTGTAAACTTCTTTGATGAGGGACGAATAAATGACGGTACCTCAAaaaCAAGCCACGGCTAACTACGTGCCAGCAGCCGCGGTAATACGTAGGTGGCGAGCGTTGTCCGGAATTACTGGGTGTAAAGGGCGTGTAGGCGGGAATGCAAGTCAGATGTGAAATTCCGGGGCTTAACTCCGGCGCTGCATCTGAAACTGTATTTCTTGAGTGCTGGAGAGGAAAGCGGAATTCCTAGTGTAGCGGTGAAATGCGTAGATATTAGGAGGAACACCAGTGGCGAAGGCGGCTTTCTGGACAGTAACTGACGCTGAGGCGCGAAAGCGTGGGGAG…
OTU430	GTGGGGAATATTGCACAATGGGCGAAAGCCTGATGCAGCGACGCCGCGTGGAGGATGACGGTCTTCGGATTGTAAACTCCTGTTAAGTGGGAAGAAAGGTCTGTGCCTAATACGCACAGGAGATGACGGTACCACTAGAGAAAGCACCGGCAAACTTCGTGCCAGCAGCCGCGGTAATACGAAGGGTGCGAGCGTTATTCGGATTAACTGGGCGTAAAGAGCGTGTCGGCGGTTTATTAAGTCATTTGTTAAAGGGCTCGGCTTAACTGAGTACATGCAGGTGATACTGGTAAACTAGAGTGCGAgagagaAAGGTAGAATTCTCGGAGTAGCGGTAAAATGCGTAGATCTCGAGAGGAATACCGGTTGCGAAGGCGGCCTTTTGGCTCGTAACTGACG…
OTU431	GTGAGGAATTTTCGGCAATGGgggCAACCCTGACCGAGCAACGCCGCGTGCAGGAAGACGGCCTTCGGGTTGTAAACTGCTTTTCTGTGGGACGAGTAAGGACGGTACCACAGGAAGAAGCCCCGGCTCACTACGTGCCAGCAGCCGCGGTAATACGTAGGgggCAAGCGTTGTCCGGAGTTACTGGGCGTAAAGGGCCCGCAGGCGGTTCGGCGCGTTTCCGGTGCCAGGCTCGTGCTTAACGCGAGCAGTGCCGGGAAGACGGTCGGACTCGAGGGCCTCAGAGGGACATCGAATTCCGGGTGGAGTGGTGAAATGCGTAGAGATCCGGAGGAAGACCAAAGGCGAAGGCAGTGTCCTGGGAGGCAACTGACGCTGAGGGGCGAAAGCCAGGGGAGC…
OTU432	GTGGGGAATCTTGCGCAATGGCCGAAAGGCTGACGCAGCGACGCCGCGTGTGGGAGGAAGCCCTTCGGGGTGTAAACCACTGTTGCCCGGGACGAACAGCGCTTTTCGAGGCGCCTGACGGTACCGGGTGAGGAAGCACCGGCTAACTCCGTGCCAGCAGCCGCGGTAATACGGAGGGTGCGAGCGTTGTCCGGAATCACTGGGCGTAAAGGGCGCGTAGGCGGCGCGGAAAGTCAACGGTGAAAGCTCGGGGCTCAACCCCGAGTCGGCCGTCGATACTTCTGTGCTTGAGCACTGTAGAGGCAGGTGGAATTCCGGGTGTAGCGGTGGAATGCGTAGAGATCCGGAAGAACACCGGTGGCGAAGGCGGCCTGCTGGGCAGTTGCTGACGCTGATGCG…
OTU433	GTCGAGAATTtttCACAATGGGCGAAAGCCTGATGGAGCGACGCCGCGTGGgggATGAATGGCTTCGGCCCGTAAACCCCTGTCATTTGCGAACAAACCTTTCTACCTAACACGTGGAGAGCTGATTGTAGCGGAAGAGGAAGGGACGGCTAACTCTGTGCCAGCAGCCGCGGTAATACAGAGGTCCCAAGCGTTGTTCGGATTCACTGGGCGTAAAGGGTGCGTAGGCGGTCGGGTAAGTCTGACGTGAAATCTCGAAGCTTAACTTCGAAACTGCGTTGGATACTATTCGGCTCGAGGAGTGGAAGGGAGACTGGAATGCTCGGTGTAGCAGTGAAATGCGTAGATATCGAGCGGAACACCAGTGGCGAAGGCGAGTCTCTGGACACTTCCTGACGC…
OTU434	GTGGGGAATTGTTCACAATGGGCGCAAGCCTGATGACGCAACGCCGCGTGGAGGATGAAGATCTTCGGGTCGTAAACTCCTTTCGATCGGGAAGAATGGCTTCCGGGCTAATCACCGGGAGAGTGACGGTACCGAgagaAGAAGCCCCGGCTAACTCCGTGCCAGCAGCCGCGGTAATACGGggggggCAAGCGTTGTTCGGAATTACTGGGCGTAAAGGGCTTGTAGGTGGCCAACTAAGTCAGACGTGAAATCCcccGGCTTAACCGGGGAACTGCGTCTGATACTGGATGGCTTGAGTGTGGGAGAGGGATGCGGAATTCCAGGTGTAGCGGTGAAATGCGTAGATATCTGGAGGAACACCGGTGGCGAAGGCGGCATCCTGGACCATAACTGACA…
OTU435	GTCGAGGATCTTTCGCAATGGGCGTAAGCCTGACGGAGCGACACTGtgtgAGTGATGAAGGCCTTCGGGTTGTAAAACTCTTTTATTTGGGAACAAGAAAGGTTTGTGAATAACAAGCCAATTTGAGGGTACCAGAAGAAaaaGTACCGGCTAACTACGTGCCAGCAGCTGCGGTAATACGTAGGGTACAAGCATTAATCGGAATTATTGGGCGTAAAGGGCGCGTAGGCGGAAGTGTAAGTCAGGTGTGAAATACCAAAGCTCAACTTTGGTGCTGCATTTGAAACTGCACTTCTAGAGGACTGACGGAGAAAGCGGAATTCCACGTGTAGCGGTGAAATGCGTAGATACGTGGAGGAACACCGGTGGCGAAAGCGGCTTTCTAGTTttttCCTGACG…
OTU436	GTCGAGGATCTTCGGCAATGGGCGCAAGCCTGACCGAGCGACGCCGCGTGCGCGATGAAGGCCTTCGGGTTGTAAAGCGCTGTCGAGGgggAGGAAGCCGCAAGGTTGACCTATCCCTGGAGGAAGCACGGGCTAAGTTCGTGCCAGCAGCCGCGGTAAGACGAACCGTGCGAACGTTGTTCGGAATCACTGGGCTTAAAGGGCGCGTAGGCGGACCTCCTTGTCCGGGGTGAAAGCTTTCGGCTTAACCGGAAAAGTGCCCCGGAAACGGGAGGTCTGGAGGGAGGTAGGGGCAGCCGGAACTTCCGGTGGAGCGGTGAAATGCGTTGATATCGGAAGGAACGCCGGTGGCGAAAGCGGGCTGCTGGACCTCTACTGACGCTGAGGCGCGAAAGCCAG…
OTU437	GTGGGGAATCTTGCGCAATGGCCGAAAGGCTGACGCAGCGACGCCGCGTGTGGGAGGACGCCCTTCGGGGTGTAAACCACTGTTGCCCGGGACGAATGACCCTTTCGAGGGAAGTGACGGTACCGGGTGAGGAAGCACCGGCTAACTCCGTGCCAGCAGCCGCGGTAATACGGAGGGTGCGAGCGTTGTCCGGAATCACTGGGCGTAAAGGGCGCGTAGGTGGCGCGGGTAGTCGTTGGTGAAAGCTCAGGGCTCAACTCTGAGTCGGCCGGCGATACTCCCGTGCTTGAGTGTGGTAGAGGCCAATGGAATTCCGGGTGTAGCGGTGGAATGCGTAGAGATCCGGAAGAACACCGGTGGCGAAGGCGGTTGGCTGGGCCACAACTGACACTGATGCGC…
OTU438	GTAAGGAATATTGGTCAATGGACGAAAGTCTGAACCAGCCATGCCGCGTGGAGGATGAAGGTCCTCTGGATTGTAAACTTCTTTTATTTGGGACGAAaaaaGATCATTCCTGATCACTTGACGGTACCAGATGAATAAGCACCGGCTAACTCCGTGCCAGCAGCCGCGGTAATACGGAGGGTGCAAGCGTTATCCGGATTTACTGGGTTTAAAGGGTGCGCAGGCGGATATGTAAGTCAGTGGTGAAATCTCTGGGCTTAACCCGGAAATTGCCATTGATACTAtatatCTTGAATGCTGTGGAGGTAAGCAGAATATGTCATGTAGCGGTGAAATGCTTAGATATGACATAGAATACCTATTGCGAAGGCAGCTTACTACGCAGATATTGACGCTCAT…
OTU439	GTGGGGAATATTGCACAATGGGCGCAAGCCTGATGCAGCGACGCCGCGTGGgggATGACGGCCTTCGGGTTGTAAACCCCTTTCGGCAGGGGACAAGCCTTCGGGTGAGGGTACCTGCGGAAGAAGCGCCGGCTAACTACGTGCCAGCAGCCGCGGTAATACGTAGGGCGCGAGCGTTATCCGGAATTATTGGGCGTAAAGAGCTCGTAGGCGGTTTGTCGCGTCTGCTGTGAAAGCCCGGGGCTCAACCCCGGGTCTGCAGTGGGTACGGGCAGGCTGGAGTGCAGTAGGGGAGACTGGAATTCCTGGTGTAGCGGTGAAATGCGCAGATATCAGGAGGAACACCGATGGCGAAGGCAGGTCTCTGGGCTGTAACTGACGCTGAGGAGCGAAAGCGTG…
OTU440	GTGGGGAATATTGCGCAATGGCCGCAAGGCTGACGCAGCGACGCCGCGTGTGGGATGAAGCCCTTCGGGGTGTAAACCACTGTTGCCCGGGAAGAACGAGGGGATTCATCCCCTGTGACGGTACCGGGTGAGGAAGCACCGGCTAACTCCGTGCCAGCAGCCGCGGTAATACGGAGGGTGCGAGCGTTGTCCGGAATCACTGGGCGTAAAGGGCGCGTAGGCGGCTTGGCAAGGgggCGGTGAAAGCCCGGGGCTCAACCCCGGGTCTGCCGGACCGACTGCCAAGCTTGAGCACACTAGGGGCAGGTGGAATTCCGGGTGTAGCGGTGGAATGCGTAGAGATCCGGAAGAACACCGGTGGCGAAGGCGGCCTGCTGGGGTGTGGCTGACGCTGAGGCG…
OTU441	GTGGGGAATTTTGCGCAATGGgggAAACCCTGACGCAGCAACGCCGCGTGGAGGATGAAGTCCCTTGGGACGTAAACTCCTTTCGACCGGGACGAATATTGACGGTACCGGTGGAAGAAGCCCCGGCTAACTTCGTGCCAGCAGCCGCGGTAATACGAGGggggCGAGCGTTGTTCGGAATTATTGGGCGTAAAGGGCGCGTAGGCGGTGCGGTAAGTCACCTGTGAAACCcccGGGCTCAACTCGGGGCCTGCAGGCGAAACTGCCGTGCTGGAGTGCGGAAGAGGTGAGTGGAATTCCCGGTGTAGCGGTGAAATGCGTAGATATCGGGAGGAACACCTGTGGCGAAAGCGGCTCACTGGACCGCAACTGACGCTGAGGCGCGAAAGCTAGGGGAGC…
OTU442	GTGAGGAATTTTGGACAATGGgggCAACCCTGATCCAGCGACGCCGCGTGGAGGACGAAGGTCTTCGGATTGTAAACTCCTTTTGTAGGGGACGAACGAGTTCTGGTGTTAAGCCAGGACAGTGACGGTACCCTGCGAATAAGCCACGGCTAACTTCGTGCCAGCAGCCGCGGTAAGACGAAGGTGGCAAGCGTTACTCGGAATTACTAGGCGTAAAGGGCAGGTAGGCGGTTCGGTAAGTCTACTGTGAAAGCTCCCGGCTTAACCGGGAGAGGTCAGTAGATACTGCCGGACTTGAGTGTGGGAGAGGGTGCTGGAATTCCCGGTGTAGCGGTGAAATGCGTAGAGATCGGGAGGAACACCTATGGCGAAAGCAGGCACCTGGTCCATTACTGACGC…
OTU443	GTGGGGAATATTGGACAATGGGCGCAAGCCTGATCCAGCCATGCCGCGTGAGTGATGACGGCCTTAGGGTTGTAAAGCTCTTTTACCTGGGAAGATAATGACTGTACCAGGAGAATAAGCCCCGGCTAACTTCGTGCCAGCAGCCGCGGTAATACGAAGGgggCTAGCGTTGTTCGGAATCACTGGGCGTAAAGCGCACGTAGGCGGACTTTTAAGTCAGGGGTGAAATCCTGAGGCTCAACCTCAGAACTGCCTTTGATACTGGGAGTCTTGAATTCGAgagagGTAAGTGGAATTGGTAGTGTAGAGGTGAAATTCGTAGATATTACCAGGAACACCAGTGGCGAAGGCGGCTTACTGGCTCGATATTGACGCTGAGGTGCGAAAGCGTGGGGATCA…
OTU444	GTGAGGAATCTTCGGCAATGGgggCAACCCTGACCGAGCGACGCCGCGTGCGGGATGACGGCCTTCGGGTTGTAAACCGCTTTTCGCGGGGACGAGGTAGTACGGACGGTACCCGCGGAAGAAGCCTCGGCTAACTACGTGCCAGCAGCCGCGGTAATACGTAGGAGGCGAGCGTTGTCCGGAGTTATTGGGCGTAAAGGGTGCGCAGGCGGCCGTGCGCGGTGTTGTGGGTAAAATCTCCCGGCTCAGCTGGGAGGgggCCCGGCAGACGGCACGGCTTGGAGGGACGGCGAGGGACGTGGAATTCCGGGTGGAGCGGTGAAATGCGTAGAGATCCGGAGGAACACCGACGGCGCAGGCAGCGTCCTAGCCGTTTCCTGACGCTCAGGCACGAAAGCG…
OTU445	GTAGGGAATATTGCAAAATGGGCGCAAGCCCGATGCAGCAACGCCGCGTGCGCGATGAAGGCCTTCGGGTCGTAAAGCGCTTTTCGGAGGGATGAGGAAGGACAGTACCTTCGGAAGAAGTCTCGGCTAACTACGTGCCAGCAGCCGCGGTAAAACGTAGGAGGCAAGCGTTATCCGGATTTACTGGGCGTAAAGCGCGTGCAGGCGGCAGGGCAAGTTGGATGTGAAAGCTCCCGGCTCAACTGGGAGAGGTCGTTCAATACTGCCCGGCTAGAGGATGGTAGAGGGAGGTGGAATTCCGGGTGTAGTGGTGAAATGCGTAGATATCCGGAGGAACACCAGTGGCGAAAGCGGCCTCCTGGACCAATCCTGACGCTCAGACGCGAAAGCTAGGGTAGC…
OTU446	GTGAGGAATTTTCCGCAATGGGCGAAAGCCTGACGGAGCGACGCCGCGTGTGGGAAGAAGGCCTTCGGGTCGTAAACCACTGTCGAAGGGGACGATAATGACGGTACCCTTGGAGGAAGCCCCGGCTAACTACGTGCCAGCAGCCGCGGTAAGACGTAGGgggCAAGCGTTGTTCGGAATTATTGGGCGTAAAGCGCTCGTAGGCGGGACTGGAAGTCCGTGTTGAAAGACCTCGGCTCAACTGAGGGACCGGCTCGGATACTCTAGTTCTTGAGGCAATCAGAGGGTGATGGAATTCCCGGTGTAGCGGTGAAATGCGTAGATATCGGGAGGAACACCAGTGGCGAAGGCGATCACCTGGGGTTGTTCTGACGCTGAGGAGCGAAAGCTAGGGGAGCA…
OTU447	GTGGGGAATATTGGACAATGGGCGCAAGCCTGATCCAGCCATGCCGCGTGAGTGATGAAGGCCTTAGGGTTGTAAAGCTCTTTTGCCGGGGACGATAATGACGGTACCCGGAGAATAAGTCCCGGCTAACTTCGTGCCAGCAGCCGCGGTAATACGAAGGGGACTAGCGTTGTTCGGAATCACTGGGCGTAAAGCGCACGTAGGCGGATTTGTAAGTCAGGGGTGAAATCCCGGGGCTCAACCTCGGAACTGCCTTTGATACTGCGAATCTTGAGTCCGATAGAGGTGGGTGGAATTCCTAGTGTAGAGGTGAAATTCGTAGATATTAGGAAGAACACCGGTGGCGAAGGCGGCCCACTGGATCGGTACTGACGCTGAGGTGCGAAAGCGTGGGGAGCA…
OTU448	GTGGGGAATATTGGACAATGGGCGCAAGCCTGATCCAGCCATGCCGCGTGAGTGATGAAGGCCCTAGGGTTGTAAAGCTCTTTCAACGGTGAAGATAATGACGGTAACCGTAGAAGAAGCCCCGGCTAACTTCGTGCCAGCAGCCGCGGTAATACGAAGGgggCTAGCGTTGTTCGGAATTACTGGGCGTAAAGCGCACGTAGGCGGATACTTAAGTCAGGGGTGAAATCCCGGGGCTCAACCCCGGAACTGCCTTTGATACTGGGTATCTCGAGTCCGGAAGAGGTGAGTGGAATTCCGAGTGTAGAGGTGAAATTCGTAGATATTCGGAGGAACACCAGTGGCGAAGGCGGCTCACTGGTCCGGTACTGACGCTGAGGTGCGAAAGCGTGGGGAGCA…
OTU449	GTGAGGAATTTTCGTCAATGGgggCAACCCTGAACGAGCAACGCCGCGTGCAGGAAGAAGGTTTTCGGATCGTAAACTGCTTTTCTTGGGGAAGAGCAAGGACGGTACCTAAGGAAGAAGCCCCGGCTAACTACGTGCCAGCAGCCGCGGTAATACGTAGGgggCAAGCGTTGTCCGGATTTATTGGGCGTAAAGAGCGCGTAGGCGGTCTTAGAAGTTTCGAGTGACAGGTGGgggCTTAACTCCCACAGGCCTTGGAAAACTGTAGGACTTGAGGACTTCAGAGGGATGTGGAATTCCAGGTGGAGCGGTGAAATGCGTAGAGATCTGGAAGAACACCAAAGGCGAAGGCAGCATCCTGGGAAGAACCTGACGCTGAGGCGCGAAAGCTAGGGGAGC…
OTU450	GTGGGGAATATTGGACAATGGgggCAACCCTGATCCAGCAATGCCGCGTgtgtgAAGAAGGCCTGCGGGTTGTAAAGCACTTTCGTTTGGGAGGAAGCACTTGGggggAATATCCTTGAGTGTTGACGTTACCGAAAGAAGAAGCACCGGCTAACTCCGTGCCAGCAGCCGCGGTAATACGGAGGGTGCAAGCGTTAATCGGAATTACTGGGCGTAAAGGGCGCGTAGGTGGTTGTATAAGTTAGCTGTGAAATTCCTGGGCTTAACCTGGGGTGGTCAGCTGATACTGTATAACTGGAGTACGAgagagGGTAGTGGAATTTCCGGTGTAGCGGTGAAATGCGTAGATATCGGAAGGAACACCAGTGGCGAAGGCGACTACCTGGTTCGATACTGACA…
OTU451	GTGGGGAATTTTGCGCAATGGgggAAACCCTGACGCAGCAACGCCGCGTGGAGGATGAAGTCCTTCGGGACGTAAACTCCTTTCGACCGGGACGATAATGACGGTACCGGAAGAAGAAGCCCCGGCTAACTTCGTGCCAGCAGCCGCGGTAATACGAGGggggCGAGCGTTGTTCGGAATTATTGGGCGTAAAGGGTGCGTAGGCGGTTTGGTAAGTCTCGTGTGAAATCTCCGGGCTCAACTCGGAGCCTGCACGAGAAACTGCCGGGCTTGAGTGTGGGAGAGGTGAGTGGAATTCCTGGTGTAGCGGTGAAATGCGTAGATATCAGGAGGAACACCTGTGGCGAAAGCGGCTCACTGGACCATAACTGACGCTGATGCACGAAAGCTAGGGGAGCA…
OTU452	GTGGGGAATATTGGACAATGGGCGCAAGCCTGATCCAGCCATGCCGCGTGAGTGATGAAGGCCCTAGGGTTGTAAAGCTCTTTTGTGCGGGAAGATAATGACGGTACCGCAAGAATAAGCCCCGGCTAACTTCGTGCCAGCAGCCGCGGTAATACGAAGGgggCTAGCGTTGCTCGGAATCACTGGGCGTAAAGGGTGCGTAGGCGGGTCTTTAAGTCAGGGGTGAAATCCTGGAGCTCAACTCCAGAACTGCCTTTGATACTGAAGATCTTGAGTTCGGGAGAGGTGAGTGGAACTGCGAGTGTAGAGGTGAAATTCGTAGATATTCGCAAGAACACCAGTGGCGAAGGCGGCTCACTGGCCCGATACTGACGCTGAGGCACGAAAGCGTGGGGAGCA…
OTU453	GTAGGGAATATTGGACAATGGGCGAAAGCCTGATCCAGCAATGCCGCGTGAGTGAAGAAGGCCTTCGGGTTGTAAAGCTCTTTCACCCGTGACGATGATGACGGTAACGGGAGAAGAAGCCCCGGCTAACTCCGTGCCAGCAGCCGCGGTAATACGGAGGgggCGAGCGTTGTTCGGAATTACTGGGCGTAAAGGGCGCGTAGGCGGCTTGGCAAGTTGGGCGTGAAAGCCCTGGGCTTAACCCAGGAATTGCGCTTGAGACTGCCGGGCTTGAGTGCGGGAGAGGTGAGTGGAATTCCCAGTGTAGAGGTGAAATTCGTAGATATTGGGAAGAACACCAGTGGCGAAGGCGGCTCACTGGCCCGCAACTGACGCTGAGGCGCGAAAGCGTGGGGAGCA…
OTU454	GTGAGGAATTTTCGGCAATGGgggAAACCCTGACCGAGCAACGCCGCGTGCAGGAAGACGGCCTTCGGGTTGTAAACTGCTTTTCTGTGGGACGAGAACGGACGGTACCGCAGGAACAAGCCCCGGCTAACTACGTGCCAGCAGCCGCGGTAAGACGTAGGgggCAAGCGTTGTCCGGAGTTACTGGGCGTAAAGAGCCCGCAGGCGGTCGTGTCAGTTGGCCATGACAGTGCCCGGCTTACCCGGGCAAGGAGGGACAAGACGGCACGACTAGAGGACCAGagagGGACATCGAATTCCGGGTGGAGTGGTGAAATGCGTAGAGATCCGGAGGAAGACCGAAGGCGAAGGCAGTGTCCTGGCTGGTACCTGACGCTCAGGGGCGAAAGCCAGGGGAGC…
OTU455	GTCGAGAATATTCGACAATGGGCGAAAGCCTGATCGAGCGACACCGCGTGCAGGATGAAGGCCTTCGGGTTGTAAACTGCGGTAGTAACATAACAATGTAAATGAGTgtgtTACGGAAAGAGGTGGGTAACTACGTGCCAGCACCAGCGGTAATACGTAGACCTCAAGCGTTATCCGGATTTATTGGGCGTAAAGCGCATGTAGGAGGTTTTGTGCGTCTTCTCTTAAAGATCACGGCCTAACCGTGGGAGTGGAGGAGATACGACAGAACTAGAGGgggTTAGAGGTGCATGGAGCGCACGGTGTAGGGGTGAAATCCGTTGATATCGTGCGAAACACCAAAGGCGAAGGCAGTGCACTGGGGCCTTCCTGACTCTGAGATGCGAAAGCGTGGGGAGC…
OTU456	GTGAGGAATTTTCGTCAATGGgggCAACCCTGAACGAGCAACGCCGCGTGCAGGAAGAAGGTTTTCGGATCGTAAACTGCTTTTCTTGGGGACGAGTACGGACGGTACCCGAGGAATAAGCCCCGGCTAACTACGTGCCAGCAGCCGCGGTAATACGTAGGgggCAAGCGTTGTCCGGATTTATTGGGCGTAAAGCGCACGCAGGCGGTCTGTTGCGTTTCCAGTGACAGGTGAGGGCTTAACTCTCACAGGCCTGGAGATACGGGCAGACTTGAGGACTTCAGAGGGATGCGGAATTCCAGGTGGAGCGGTGAAATGCGTAGAGATCTGGAAGAACACCAAAGGCGAAGGCAGCATCCTGGGAAGCCACTGACGCTGATGTGCGAAAGCTAGGGGAGC…
OTU457	GTAGGGAATATTGGACAATGGGCGAAAGCCTGATCCAGCCATGCCGCGTGAGTGATGAAGGCCTTAGGGTTGTAAAGCTCTTTCGTCAGGGACGATAATGACGGTACCTGAAGAAGAAGCCCCGGCTAACTTCGTGCCAGCAGCCGCGGTAATACGAAGGgggCTAGCGTTGTTCGGAATCACTGGGCGTAAAGCGCATGTAGGCGGGTCTTTAAGTCAGGGGTGAAATGCCAAGGCTCAACCTTGGAACTGCCTTTGATACTGGAGACCTTGAGTCCGGGAGAGGTGAGTGGAACTGCGAGTGTAGAGGTGAAATTCGTAGATATTCGCAAGAACACCAGTGGCGAAGGCGGCTCACTGGCCCGGTACTGACGCTGATATGCGAAAGCGTGGGGAGCA…
OTU458	GTTTGGAATTTTGGACAATGGGCGAAAGCCTGATCCAGCGACGCCGCGTGGACGAAGAAGGTCTTCGGATTGTAAAGTCCTTTTGGCTGGGAACAATTtttGAGTGTACCAGCAGAATAAGAGGTTGCTAACTCTGTGCCAGCAGCAGCGGTAATACAGAGACCTCAAGCGTTATCCGGAATTATTGGGCGTAAAGCGTACCGATCGGTGGTTTTGAAAGTCAGAGGTGAAATCACAAAGCTCAACTTTGTGACTGTCCTTTGAAACTTCAGAACTAGAGGGGCAAAGAGGAGACTGGAACAAACGGTGTAGTAGTGAAATGCGTTGATATCGTTTGGAACACCAATAGCGAAGGCAGGTCTCTGGGTGCCTCCTGACACTGCTAGGACGAGAGCGTGG…
OTU459	GTGGGGAATATTGCGCAATGGCCGCAAGGCTGACGCAGCGACGCCGCGTGTGGGATGACGGCCTTCGGGTTGTAAACCACTGTCGGgggggACGAATACAGGGCTTCGAATAGCAGACCCTGGGTGACGGTACCTCCAAAGGAAGCACCGGCTAACTCCGTGCCAGCAGCCGCGGTAATACGGAGGGTGCGAGCGTTGTCCGGAATCACTGGGCGTAAAGGGCGCGTAGGTGGCCCGTTAAGTTGCCGGTGAAATCCCGGGGCTCAACTCCGGGGCTGCCGGTAAGACTGGCGGGCTGGAGCACGGTAGAGGCAGATGGAATTCCCGGTGTAGCGGTGGAATGCGTAGAGATCGGGAAGAACACCAGTGGCGAAGGCGTTCTGCTGGGCCGTTGCTGAC…
OTU460	GTGAGGAATTTTCCGCAATGGGCGCAAGCCTGACGGAGCAACGCCGCGTGCAGGAAGACGGCCTTCGGGTTGTAAACTGCTTTTCCAGGGGACGAGAAGACAAGGACGGTACCCTGGGAAGAAGCCCCGGCTCACTACGTGCCAGCAGCCGCGGTAATACGTAGGgggCGAGCGTTGTCCGGAGTTACTGGGCGTAAAGCGCGAGTAGGCGGTTTGGCGCGTGTGCGGTGCCAGCTCCTTGCTTAACGAGGAGAGTGCCGGGCAAACGGCCAGACTCGAGGGCCTTAGAGGGACATAGAATTCCGGGTGGAGTGGTGAAATGCGTAGAGATCCGGAGGAATACCAATGGCGTAGGCAGTGTCCTGGGAGGCAACTGACGCTGAGGAGCGAAAGCCAGGG…
OTU461	GTGGGGAATATTGGACAATGGgggCAACCCTGATCCAGCGACGCCGCGTgtgtgAAGAAGGCCTGCGGGTTGTAAAGCACTTTTAGTGGGGATGAAATGTGCAGGGTTAATACCTCTGCATTTTGACCTAACCCACAGAAaaaGCACCGGCTAACTCTGTGCCAGCAGCCGCGGTAATACAGAGGGTGCAAGCGTTAATCGGAATTACTGGGCGTAAAGCGTGCGCAGACGGTTGCGTAAGTCAGATGTGAAAGCCCCGGGCTCAACCTGGGAATTGCATTTGAGACTGCGTAGCTAGGGTGCGGAAGAGGGAAGCGGAATTTCCGGTGTAGCGGTGAAATGCGTAGATATCGGAAGGAACACCAGTGGCGAAAGCGGCTTCCTGGTCCAGCACCGACG…
OTU462	GTGGGGAATATTGCGCAATGGACGAAAGTCTGACGCAGCGACGCCGCGTGGAGGATGAAGGTCTTCGGATTGTAAACTCCTGTTAAGTGGGAAGAAAACCCAATCTCTAATATAGATTGGGCATGACGGTACCGCTAGAGAAAGCACTGGCTAACCTCGTGCCAGCAGCCGCGGTAATACGAGGGGTGCAAACGTTATTCGGATTTACTGGGTGTAAAGGGTgtgtAGACGGTCTGTTAAGTTCGTTGTTAAATTtttCGGCCTAACTGAAAACTTGCGATGAAAACTGGCGGACTTGAGGGTGAAAGagagaAGTGGAATTCTCGGAGTAGCGGTAAAATGCGTAGATCTCGAGAGGAACACCGATGGCGAAAGCAGCTTCTTGGTTCACATCTGACG…
OTU463	GTAAGGGATATTGCGCAATGGGCGAAAGCCTGACGCAGCAACGCCGCGTGGAGGATGACGGCCTTCGGGTTGTAAACTCCTTTGGACGCAGACGAGCAAGGACGGTATGCGTCAAACAAGTCACGGCTAACTACGTGCCAGCAGCCGCGGTAAAACGTAGGTGGCAAGCGTTATCCGGATTTACTGGGCGTAAAGCGTGTGCAGACGGGGCGTCAAGTGGTGTATGAAATCGCTCGGCTCAACCGGGCGGGGTTATGCCAGACTGGCGTGCTAGagagTGCGAGAGGGACGTGGAATTCCGGGTGTAGTGGTGAAATGCGTAGAGATCCGGAGGAACCCCTGAGGCGAAGGCGGCGTCCTGGCGCACTTCTGACGTTCAGACACGACAGCATGGGGAGC…
OTU464	GTAGGGAATCTTCGGCAATGGGCGAAAGCCTGACCGAGCAACGCCGCGTGAGTGAAGAAGGTTTTCGGATCGTAAAACTCTGTTGTTAGGGAAGAACAGCAGGTAGTTGAATAAGCTACTTGtgtgACGGTACCTAACTAGAAAGCCACGGCTAACTACGTGCCAGCAGCCGCGGTAATACGTAGGTGGCAAGCGTTATCCGGAATTATTGGGCGTAAAGCgcgcgcAGGCGGTTttttAAGTCTGATGTGAAAGCCcccGGCTCAACCGGGGAGGGTCATTGGAAACTGGGAAACTTGAGTGCAGAAGAGAAGAGTGGAATTCCACGTGTAGCGGTGAAATGCGTAGAGATGTGGAGGAACACCAGTGGCGAAGGCGACTCTTTGGTCTGTAACTGAC…
OTU465	GTGGGGAATATTGGACAATGGGCGCAAGCCTGATCCAGCCATGCCGCGTGAGTGATGAAGGCCTTCGGGTCGTAAAGCTCTGTGGGGAGGGACGAAAACCCGGGTGCTAATACCAGACGGGATTGACGGTACCTCCTTAGCAAGCACCGGCTAACTCCGTGCCAGCAGCCGCGGTAATACGGAGGGTGCAAACGTTGCTCGGAATCATTGGGCGTAAAGCGCACGTAGGCGGTCTGATAAGTCGGATGTGAAAGCCCTGGGCTCAACCCAGGAAGGGCATTCGAAACTGACAGGCTCGAGTATGGAAGAGGGTCGCGGAATTCCCGGTGTAGAGGTGAAATTCGTAGATATCGGGAGGAACACCAGTGGCGAAGGCGGCGACCTGGGCCAATACTGACG…
OTU466	GTAAGGAATATTGGTCAATGGAGGCAACTCTGAACCAGCCATGCCGCGTGAAGGATGAAGGTCCTCTGGATTGTAAACTTCTTTTATCTGGGAAGAAACCCTCGCATTCTTGTGGGGTTGACGGTACCAGTTGAATAAGCACCGGCTAACTCCGTGCCAGCAGCCGCGGTAATACGGAGGGTGCAAGCGTTATCCGGATTCACTGGGTTTAAAGGGTGCGTAGGTGGGTTGGTAAGTCAGTGGTGAAATCTCCGGGCTTAACCCGGAAACTGCCATTGATACTATCAATCTTGAATACCGTGGAGGTTAGCGGAATATGTCATGTAGCGGTGAAATGCTTAGATATGACATAGAACACCAATTGCGAAGGCAGCTAGCTACACGAATATTGACACTGAT…
OTU467	GTGGGGAATATTGCGCAATGGGCGAAAGCCTGACGCAGCAACGCCGCGTGCGGGATGACGGCCTTCGGGTTGTAAACCGCTTTCAGCAGGGACGAAATTGACGGTACCTGCAGAAGAAGCCCCGGCCAACTACGTGCCAGCAGCCGCGGTAATACGTAGGgggCGAGCGTTGTCCGGAATTATTGGGCGTAAAGAGCTCGTAGGCGGCTGAGCAAGTCGGGTGGGAAATCTCCAGGCTCAACCTGGAGCCTTCGCCCGATACTGCTCTGGCTAGAGTCCGGTAGGGGAGTGTGGAATTCCCGGTGTAGCGGTGAAATGCGCAGATATCGGGAGGAACACCGACAGCGAAGGCAGCACTCTGGGCCGGTACTGACGCTGAGGAGCGAAAGCGTGGGGAGC…
OTU468	GTGGGGAATATTGGACAATGGGCGCAAGCCTGATCCAGCAATGCCGCGTgtgtgAAGAAGGCCTGCGGGTTGTAAAGCACTTTCAGTGGGGAGGAAGGTCTCAATGCTAATAGTATTGAGAATTGACGTTACCCACAGAAGAAGCACCGGCTAACTCTGTGCCAGCAGCCGCGGTAATACAGAGGGTGCAAGCGTTAATCGGAATTACTGGGCGTAAAGGGTGCGTAGGTGGTTATTTAAGTCAGATGTGAAATCCCTGGGCTTAACCTAGGAATTGCATATGATACTGGATAACTGGAGTACAGAAGAGGGAAGTGGAATTTCCGGTGTAGCGGTGAAATGCGTAGATATCGGAAGGAACACCAGTGGCGAAGGCGACTTCCTGGTCTGTTACTGACA…
OTU469	ATGAGGGATATTGCGCAATGGgggAAACCCTGACGCAGCGACGCCGCGTGGGTGAGGAAGTCCTTCGGGATGTAAAGCCCTTTTCTGGgggAAGAAACGGCGCAAGCCCTGACGGTACCCCAGGAAGAAGCCCCGGCTAACTACGTGCCAGCAGCCGCGGTAATACGTAGGgggCAAGCGTTGTCCGGATTTACTGGGCGTAAAGCgcgcgTAGGCGGGGAgagaAGTCCGGTGGGAAAGCCCACGGCTCAACCGTGGAAGAACGCTGGAAACTctctTTCTTGAGGGCGGCAGAGGGAAGTGGAATTGCTGGTGTAGCGGTGAAATGCGTAGATATCAGCAGGAACACCCGTGGCGAAGGCGGCTTCCTGGGCCGCATCTGACGCTGAGGCGCGAAAG…
OTU470	GTGGGGAATATTGGACAATGGGCGCAAGCCTGATCCAGCCATGCCGCGTGAGTGACGAAGGCCTTAGGGTTGTAAAGCTCTTTTGGCGGGGAAGATAATGACGGTACCCGCAGAATAAGCTCCGGCTAACTTCGTGCCAGCAGCCGCGGTAATACGAAGGGAGCTAGCGTTGTTCGGAATCACTGGGCGTAAAGCGCACGTAGGCGGATGTGTCAGTCAGGGGTGAAATCCCGGAGCTCAACTTCGGAACTGCCTTTGATACAGCACGTCTTGAGTCCGGAAGAGGTGGGTGGAATTCCTAGTGTAGAGGTGAAATTCGTAGATATTAGGAAGAACACCGGTGGCGAAGGCGGCCCACTGGTCCGGTACTGACGCTGAGGTGCGAAAGCGTGGGGAGCA…
OTU471	GTCAAGAACATTCGACAATGGGCGAAAGCCTGATCGAGCGACACCGCGTGCAGGATGAAGGCCTTCGGGTTGTAAACTGCGGTAGTATGGTAACAATGCAAATGAGTGCCATACGGAAAGAGGTTGGTAACTACGTGCCAGCACCCGCGGTAATACGTAGACCTCAAGCGTTATCCGGATTTATTGGGCGTAAAGAGCATGTAGGgggTTTTGCGCGTCTTTTCTTAAAGCCCACGGCCTAACCGTGGAAGTGGAGGAGATACGGCAGAACTAGAGGgggTTAGAGGTGCATGGAGCGCACGGTGTAGGGGTGAAATCCGTTGATATCGTGCGAAACACCAAAGGCGAAGGCAGTGCACTGGGACCTTCCTGACCCTGAGATGCGAAAGCGTGGGGAGC…
OTU472	GTGAGGAATTTTCCGCAATGGGCGAAAGCCTGACGGAGCGACGCCGCGTGTGGGAAGAAGGCCTTCGGGTCGTAAACCACTGTCGAAGGGGACTATACTGAAGGTACCCTTGGAGGAAGCCCCGGCTAACTACGTGCCAGCAGCCGCGGTAAGACGTAGGgggCAAGCGTTATTCGGAATTATTGGGCGTAAAGCGCTCGTAGGCGGGAAGCCAAGTCCGTGAAGAAAGACCTGGGCTCAACTCAGGGACCGGCACGGATACTGGCTTTCTTGAGGCATTCAGAGGGTGATGGAATTCCCGGTGTAGCGGTGAAATGCGTAGATATCGGGAGGAACACCAGTGGCGAAGGCGATCACCTGGGGATGTTCTGACGCTGAGGAGCGAAAGCTAGGGGAGCA…
OTU473	GTCGGGAATTTTGGGCAATGGGCGAAAGCCTGACCCAGCAACGCCGCGTGAAGGATGAAATCCTTCGGGATGTAAACTTCGCAAGAATGGGAAGAATGAACGAGCGCTAACACCGTTCGTGATGACGGTACCATTTGTAAGCTCCGGCTAACTCCGTGCCAGCAGCCGCGGTAATACGGggggAGCAAGCGTTGTTCGGATTTACTGGGCGTAAAGGGCGCGTAGGCGGCCAGCGCAAGTCGGTTGTGAAATCTCCGGGCTTAACTCGGAAAGGTCAACTGATACTGCGCGGCTAGAGTGCGGAAGGGGCAACTGGAATTCTCGGTGTAGCGGTGAAATGCGTAGATATCGAGAGGAACACCTGCGGCGAAGGCGGGTTGCTGGGCCGACACTGACGCT…
OTU474	GTCGAGAATTtttCTCAATGGgggAAACCCTGAAGGAGCGACGCCGCGTGGAGGATGAAGGTCTTCGGGTTGTAAACTCCTGTCATTTGGGAACAAGCGGCTTACGCTAACTACGTGAGCCTTGATAGTACCAGAAGAGGAAGAGACGGCTAACTCTGTGCCAGCAGCCGCGGTAATACAGAGGTCTCAAGCGTTGTTCGGATTCATTGGGCGTAAAGGGTGCGTAGGTGGCGTCGTAAGTCGGGTGTGAAATTTCGGAGCTTAACTCCGAAACTGCATTCGATACTGCGGTGCTTGAGGACTGGAGAGGAGACTGGAATTTACGGTGTAGCAGTGAAATGCGTAGAGATCGTAAGGAAGACCAGTGGCGAAGGCGGGTCTCTGGACAGTTCCTGACAC…
OTU475	GTGAGGAATATTCCACAATGGGCGCAAGCCTGATGGAGCGACGCCGCGTGCGGGATGAAGCCCTTTGGGGTGTAAACCGCTTTTCTTCGGGATGATACGCCCCACCTCATACGGgggCTAAGACAGTACCGAAGGAATAAGCCTCGGCTAACTACGTGCCAGCAGCCGCGGTAATACGTAGGAGGCGAGCGTTGTCCGGATTTACTGGGCGTAAAGCgcgcgcAGGCGGCCGTTCAAGTAAGGTGTGAAATCTCCCTGCTCAACGGGGAGGGTGCACTTTAGACTGATCGGCTAGAGGTCGGTAGAGGggggTGGAATTGCTGGTGTAGCGGTGAAATGCGTAGAGATCAGCAGGAACACCCGTGGCGAAGGCGGCCcccTGGGCCGTACCTGACGCTG…
OTU476	GTGGGGAATATTGCGCAATGGGCGAAAGCCTGACGCAGCGACGCCGCGTGGAGGATGAAGGTCTTCGGATTGTAAACTCCTGTCAGATGGGAAGAAAAGTTTGTTCTCTAATAAAGACAAGTATGACGGTACCATCAGAGGAAGCACCGGCTAACTTCGTGCCAGCAGCCGCGGTAATACGAAGGGTGCTAGCGTTATTCGAAATTACTGGGCGTAAAGGGTGCGTAGACGGCATGTTAAGTTTGTTGTTAAAGACTCTGGCCTAACTGGAGGGTTGCAATGAAAACTGGCGTGCTAGAGGGTGAgagagagaAGTGGAATTCCCGGAGTAGCGGTAAAATGCGTGGATCTCGGGAGGAACACCAATGGCGAAGGCAGCTTCTTGGCTCATTTCTGACG…
OTU477	GTAGGGAATCTTGCTCAATGGGCGAAAGCCTGAAGCAGCGACGCCGCGTGCGGGATGAAGGCCTTCGGGTTGTAAACCGCTTTCAGCAGGGACGAAATTGACGGTACCTGCAGAAGAAGGCCCGGCCAACTACGTGCCAGCAGCCGCGGTAATACGTAGGGGCCTAGCGTTGTCCGGATTTATTGGGCGTAAAGAGCTCGTAGGCGGTTTGGTAAGTCAGGTGTGAAATCTCCACGCTCAACGTGGAGGAGCCACCCGAAACTGCCATGACTTGAGTCCGGTAGGGGAGTGTGGAATTCCCGGTGTAGCGGTGAAATGCGCAGATATCGGGAGGAACACCCGTAGCGAAGGCGGCACTCTGGGCCGGTACTGACGCTGAGGAGCGAAAGCGTGGGGAGC…
OTU478	GTAGGGAATATTGGACAATGGgggCAACCCTGATCCAGCAATGCCGCGTGAGTGATGAAGGCCTTAGGGTTGTAAAGCTCTTTCGCACGCGACGATGATGACGGTAGCGTGAGAAGAAGCCCCGGCTAACTTCGTGCCAGCAGCCGCGGTAATACGAAGGgggCGAGCGTTGTTCGGAATTACTGGGCGTAAAGGGCgcgcAGGCGGCCGATCAAGTCAGGCGTGAAAGCCCCGGGCTTAACCTGGGAATTGCGCTTGGGACTGATGGGCTTGAGTTCGGGAGAGGAGAGTGGAATTCCCAGTGTAGAGGTGAAATTCGTAGATATTGGGAAGAACACCGGTGGCGAAGGCGGCTctctGGACCGATACTGACGCTGAGGCGCGAAAGCGTGGGGAGCA…
OTU479	GTTTGGAATATTCCACAATGGGCGAAAGCCTGATGGAGCGACACCGCGTGAAGGATGAAGGTCCTCGGATTGTAAACTTCTTTAGACCCAGATGAAGGCTTGAGGGTGAATAATCCTCAAGTTTGACAGTATGGGTAGAATAAGCCACGGCTAACTCTGTGCCAGCAGCCGCGGTAATACAGAGGTGGCAAACGTTGTCCGGATTTATTGGGTGTAAAGGGCATGTAGGTGGTCTTGTAAGTCAAAGGTGAAATGGCCCGGCTTAACCAGGTCATTGCCTTTGAAACTGCTAGGCTTGAGTACGGAAGAGGAGAGCGGAATTCCCAGTGTAGCGGTGAAATGCGTAGATATTGGGAGGAACACCGGTGGCGAAGGCGGCTctctGGTCCGAGACTGACA…
OTU480	GTGAGGGATCTTCCGCAATGGGCGCAAGCCTGACGGAGCAACGCCGCGTGGAGGACGACGGCCTTCGGGTTGTAAACTCCTTTTCTCGGGGACGAGGTGGGCGCGAGCCTGGACGGTACCCGAGGAAGCAGCCTCGGCTAACTACGTGCCAGCAGCCGCGGTAATACGTAGGAGGCGAGCGTTGTCCGGAGTTACTGGGCGTAAAGGGTGCGCAGGCGGCGCCGcgcgTGGggggTGAAATCTCCCGGCTCAACTGGGAGGgggCTTTCCAGACGGCGGCGCTTGAGGCTCGGCGGggggCGTGGAATTCCGGGTGGAGCGGTGAAATGCGTAGAGATCCGGAGGAACACCGACGGCGAAGGCAGCGCCCTGGACGAGACCTGACGCTCAGGCACGAAA…
OTU481	GTAAGGAATATTGGACAATGGGCGAAAGCCTGATCCAGCAATGCCGCGTGAGTGATGAAGGCCTTAGGGTTGTAAAGCTCTTTCGGCGGGGACGATGATGACGGTACCCGCAGAAGAAGCCCCGGCTAACTTCGTGCCAGCAGCCGCGGTAATACGAAGGgggCTAGCGTTGTTCGGAATTACTGGGCGTAAAGGGCGCGTAGGCGGCGCAAGAAGTCAGGCGTGAAAGCCCCGGGCTCAACCTGGGAATTGCGCTTGATACTCTTGTGCTTGAGTTCGGGAGAGGAGAGTGGAATTCCCAGTGTAGAGGTGAAATTCGTAGATATTGGGAAGAACACCGGTGGCGAAGGCGGCTctctGGACCGATACTGACGCTGAGGCGCGAAAGCGTGGGGAGCA…
OTU482	GTCGGGAATTTTGGGCAATGGGCGAAAGCCTGACCCAGCAACGCCGCGTGAAGGATGAAATCCTTCGGGATGTAAACTTCGCAAGAACGGGAAGAATAAGCCGGTGTCAACACCACCGGCGATGACGGTACTGTTTGTAAGCTCCGGCTAACTCCGTGCCAGCAGCCGCGGTAATACGGggggAGCAAGCGTTGTTCGGATTTACTGGGCGTAAAGGGCGCGTAGGCGGCCACCGCAAGTCAGTTGTGAAATCTCCGGGCTTAACCCGGAAAGGTCAACTGATACTGCGGGGCTAGAGTGCAGAAGGGGCAACTGGAATTCTCGGTGTAGCGGTGAAATGCGTAGATATCGAGAGGAACACCTGCGGCGAAGGCGGGTTGCTGGGCTGACACTGACGCT…
OTU483	GTGGGGAATCTTGCGCAATGGACGAAAGTCTGACGCAGCGACGCCGCGTGGGTGATGAAGGCCTTCGGGTTGTAAAGCCCTGTGGGGAGGGACGAATAAGTGGAGGCTAATACCCTCCATGATGACGGTACCTCCTTAGCAAGCACCGGCTAACTCTGTGCCAGCAGCCGCGGTAAGACAGAGGGTGCAAACGTTGTTCGGAATTACTGGGCGTAAAGCGTgtgtAGGCGGCCATGCAAGTCGGATGTGAAAGCCCCAGGCTTAACTTGGGAAGTGCACCCGAAACTGCATGGCTCGAGTATCGGAGAGGTTGGTGGAATTCTCGGTGTAGAGGTGAAATTCGTAGATATCGAGAGGAACACCGGTGGCGAAGGCGGCCAACTGGACGAATACTGACGC…
OTU484	GTGAGGAATTTTCCGCAATGGGCGCAAGCCTGACGGAGCAACGCCGCGTGTGGGATGAAGTCCTTCGGGATGTAAACCACTGTCGGAGGGGATGAATAAGTGACAGTACCCTCCAAGAAAGCCCCGGCTAACTACGTGCCAGCAGCCGCGGTAATACGTAGGgggCTAGCGTTATCCGGATTTACTGGGCGTAAAGCGCGTGTAGGCGGCTGCGAAAGTCGGTTGTGAAATCCCTCGGCTTAACCGAGGAACTGCAGCCGAAACTTCGCGGCTAGAGTGGCAGagagGAAAGTGGAATTCCCGGTGTAGTAGTGAAATGCGTAGATATCGGGAGGAACACCAGCGGCGAAGGCGACTTTCTGGCTGCTAACTGACGCTGAGACGCGAAAGCTAGGGGAG…
OTU485	GTGGGGAATTTTGGGCAATGGGCGCAAGCCTGACCCAGCAACGCCGCGTGAGGGAGGAAATCCTTCGGGATGTAAACCTCGCAAGCAGGGGAAGAGTGCTTTCATTCTAATACAGTGAAAGTTCGACGGTACCCTGCGTAAGCCACGGCTAACTACGTGCCAGCAGCCGCGGTAATACGTAGGTGGCAAGCGTTGTTCGGAATTACTGGGCGTAAAGGGCGCGTAGGCGGCTTGTTAAGTCAGCTGTGAAAGCCCGGGGCTCAACCCCGGAGGGTCGGCCGATACTGGCGAGCTAGAGTACGGAAGAGGTAGCTGGAATTCCTGGTGTAGCGGTGAAATGCGTAGATATCAGGAGGAACACCGGAGGCGAAGGCGGGCTACTGGGCCGATACTGACGCT…
OTU486	GTAAGGAATATTGGTCAATGGACGCAAGTCTGAACCAGCCATGCCGCGTGGAGGATGAAGGTCCTCTGGATTGTAAACTTCTTTTACCTGGGAAGAAACCCACAAATTCTTTTGTGGTTGACGGTACCAGGTGAATAAGCACCGGCTAACTCCGTGCCAGCAGCCGCGGTAATACGGAGGGTGCAAGCGTTATCCGGATTCACTGGGTTTAAAGGGTGCGTAGGTGGGTTGGTAAGTCAGTGGTGAAATCTCCAGGCTTAACTTGGAAACTGCCATTGATACTATCAATCTTGAATACCGTGGAGGTCAGCGGAATATGTCATGTAGCGGTGAAATGCTTAGATATGACATAGAACACCAATTGCGAAGGCAGCTGGCTACGCGGATATTGACACTGAT…
OTU487	GTGGGGAATATTGGACAATGGgggCAACCCTGATCCAGCAATGCCGCGTGAGTGAGGAAGGCCTTCGGGTTGTAAAGCTCTTTCGGCGGGGACGATGATGACGGTACCCGCAGAAGAAGCCCCGGCTAACTTCGTGCCAGCAGCCGCGGTAATACGAAGGgggCGAGCGTTGTTCGGATTTACTGGGCGTAAAGGGCgcgcAGGCGGCTCTGTTTGTCAGGCGTGAAAGCCCCGGGCTCAACCTGGGAATTGCGCTTGGGACGGCGGAGCTGGAGATCGGGAGAGGAGCGTGGAATTCCCAGTGTAGAGGTGAAATTCGTAGATATTGGGAAGAACACCGGTGGCGAAGGCGGCGCTCTGGACCGAGACTGACGCTGAGGCGCGAAAGCGTGGGGAGCA…
OTU488	GTGAGGGATTTTGCGCAATGGGCGAAAGCCTGACGCAGCGACGCCGCGTGCGGGATGAAGGTCTTCGGATTGTAAACCGCTGTCAGTGGGGAAGAGTAAGGACGGTACCCGCTGAGGAAGCTTCGGCTAACTACGTGCCAGCAGCCGCGGTAATACGTAGGGAGCGAGCGTTGTCCGGAATTACTGGGCGTAAAGGGCTTGTAGGCGGGTCGGCGCATCCTGGAGTAAATCCAACGGCTCAACCGTTGGCCCATCTGGGAGATGGCCGATCTTGAGGACAGAAGAGGAAAGTGGAATTCCCGGTGTAGCGGTGAAATGCGTAGATATCGGGAGGAACACCAGTGGCGAAGGCGACTTTCTGGTCTGTTCCTGACGCTGAGGAGCGAAAGCCAGGGGAGC…
OTU489	GTGAGGAATTTTCCGCAATGGgggCAACCCTGACGGAGCAACGCCGCGTGCAGGAGGACGCGTTTCGGCGTGTAAACTGCTTTTCTGTGGGACGAGAGTGGACGGTACCACAGGAAGAAGCCCCGGCTAACTACGTGCCAGCAGCCGCGGTAATACGTAGGgggCGAGCGTTGTCCGGAGTTACTGGGCGTAAAGGGCATGCAGGCGGTCGGACGCGTTTTGtgtgACAGCGGGTGGCTCAACTACCCGAGCATGCGAAAGACGGTCGGACTTGAGGACTCGAGAGGGACACGGAATTCCGGGTGGAGTGGTGAAATGCGTAGAGATCCGGAGGAACACCGAAGGCGAAGGCAGTGTCCTGGCGAGTGACTGACGCTGAGGTGCGAAAGCCAGGGGAGC…
OTU490	GTGGGGAATATTGCGCAATGGGCGAAAGCCTGACGCAGCGACGCCGCGTGGAGGATGAAGGTCTTCGGATTGTAAACTCCTGTCAGATGGGAAGAAAATATCATATTTAATAGATGTGAGGAATGACGGTACCATCAGAGGAAGCACCGGCTAACTTCGTGCCAGCAGCCGCGGTAATACGAAGGGTGCAAACGTTATTCGGAATCACTGGGCGTAAAGGGTGCGTAGACGGTATGTTAAGTTCGTTGTTAAAGGCTTCGGCCTAACCGGAGTTCTGCAATGAAAACTGGCGTGCTAGAGGGTGAgagagagaAGTGGAATTCCTGGAGTAGCGGTAAAATGCGTGGATCTCAGGAGGAACACCGATGGCGAAGGCAGCTTCTTGGCTCACTCCTGACG…
OTU491	GTGAGGAATTTTCGGCAATGGgggCAACCCTGACCGAGCAACGCCGCGTGCAGGAGGACGCTTTTCGGAGTGTAAACTGCTTTTGTCTGGGACGAGCTACGGACGGTACCAGAGGAAGAAGCCCCGGCTAACTACGTGCCAGCAGCCGCGGTAATACGTAGGgggCGAGCGTTGTCCGGAGTTACTGGGCGTAAAGGGCGTGCAGGCGGTGGTGCGCGTTTTGtgtgACAGCGGCGGGCTTAACCCGGCGAGCATACGAAAGACGGCAGCACTTGAGAGCGCGAGAGGGACACGGAATTCCGGGTGGAGTGGTGAAATGCGTAGAGATCCGGAGGAACACCGAAGGCGAAGGCAGTGTCCTGGCgcgcATCTGACGCTGAGGCGCGAAAGCCAGGGGAG…
OTU492	GTGGGGAATCTTGCGCAATGGGCGAAAGCCTGACGCAGCAACGCCGCGTGGgggATGAAGGCTCTCGGGTTGTAAACCCCTTTCAGCAGGGACGATAGTGACGGTACCTGCAGAAGAAGGCCCGGCCAACTACGTGCCAGCAGCCGCGGTAACACGTAGGGGCCAAGCGTTGTCCGGATTTATTGGGCGTAAAGAGCTCGTAGGCGGCTCGGTAAGTCAGGTGTGAAACCTCCAGGCTCAACCTGGAGACGCCACCTGATACTGCTGTGGCTAGAGTCCGGTAGGGGAGCGTGGAATTCCTGGTGTAGCGGTGAAATGCGCAGATATCAGGAGGAACACCAGCGGCGAAGGCGGCGCTCTGGGCCGGAACTGACGCTGAGGAGCGAAAGCGTGGGTAGC…
OTU493	GTGGGGAATTTTGGACAATGGgggCAACCCTGATCCAGCCATGCCGCGTGAGTGAAGAAGGCCTTCGGGTTGTAAAGCTCTTTCGGACAGAAAGAAATCCTATCCGCTAATAACGGGTGGGGATGACGGTACTGTAAGAAGAAGCACCGGCTAACTACGTGCCAGCAGCCGCGGTAATACGTAGGGTGCGAGCGTTAATCGGAATTACTGGGCGTAAAGCGTGCGCAGGCGGTTTATTAAGACAGATGTGAAATCCCCGGGCTTAACCTGGGAACTGCATTTGTGACTGGTAGGCTAGAGTGTAGCAGAGGggggTAGAATTCCACGTGTAGCAGTGAAATGCGTAGAGATGTGGAGGAATACCGATGGCGAAGGCAGCCcccTGGGTTAACACTGACG…
OTU494	GTGGGGAATATTGCACAATGGGCGAAAGCCTGATGCAGCGACGCCGCGTGAGGGATGACGGCCTTCGGGTTGTAAACCTCTTTCAGCTCCGACGAAGCGAAAGTGACGGTAGGGGCAGAAGAAGCACCGGCCAACTACGTGCCAGCAGCCGCGGTAATACGTAGGGTGCAAGCGTTGTCCGGAATTATTGGGCGTAAAGAGCTCGTAGGCGGCTTGTCGCGTCGGCTGTGAAAACCTGGGGCTCAACCCCGGGCCTGCAGCCGATACGGGCAAGCTAGAATTCGGTAGGGGAGACTGGAATTCCTGGTGTAGCGGTGAAATGCGCAGATATCAGGAGGAACACCGGTGGCGAAGGCGGGTCTCTGGGCCGAAATTGACGCTGAGGAGCGAAAGCGTGGG…
OTU495	GTGGGGAATATTGCGCAATGGGCGAAAGCCTGACGCAGCGACGCCGCGTGGAGGATGAAGGTCTTCGGATTGTAAACTTCTGTTAAGTGGGAAGAAAGATTTACGTTTAATAGACGTAGGGAATGACGGTACCATTAGAGAAAGCACCGGCTAACTTCGTGCCAGCAGCCGCGGTAATACGAAGGGTGCAAGCGTTATTCGGAATCATTGGGCGTAAAGGGTGCGTAGACGGTATATTAAGTCTGTTGTTAAATCTTCCGGCCTAACCGGAAATCTGCAGTAGATACTGATGTGCTAGAGGGTGGAAGagagaAGTGGAATTCTCGGAGTAGCGGTAAAATGCGTAGATCTCGAGGGGAACACCAATGGCGAAGGCAGCTTCTTGGTCCATACCTGACG…
OTU496	GTGGGGAATCTTGCGCAATGGGCGAAAGCCTGACGCAGCGACGCCGCGTGTGGGATGAAGGCCTTCGGGTCGTAAACCACTGTCGCGAGGGACGAATACATTGACGGTACCTCGAAAGGAAGCACCGGCTAACTCTGTGCCAGCAGCCGCGGTAATACAGAGGGTGCGAGCGTTGTCCGGAATCACTGGGCGTAAAGGGCGCGTAGGTGGCTCTATAAGTCGGgggTGAAATGCTGCGGCTCAACCGCAGCGCTGCCTCCGAGACTGTAGGGCTCGAGCACGGTAGAGGCCGATGGAATTCCCGGTGTAGCGGTGGAATGCGTAGAGATCGGGAAGAACACCAATGGCGAAGGCAGTCGGCTGGGCCGTTGCTGACACTGAGGCGCGACAGCGTGGGGA…
OTU497	GTGGGGAATATTGCGCAATGGGCGAAAGCCTGACGCAGCGACGCCGCGTGGGTGATGAAGGCCTTCGGGTCGTAAAGCCCTGTCAAGAGGGACGAAACCTCGTCGACCTAACACGTCGGCGACCTGACGGTACCTCTGAAGGAAGCACCGGCTAACTCCGTGCCAGCAGCCGCGGTAATACGGAGGGTGCAAGCGTTGTTCGGAATCACTGGGCGTAAAGCGCGTGTAGGCGGCCTTCTCAGTCTGGTGTGAAAGCCCGGGGCTCACCcccGGAAGTGCATTGGATACTGGAAGGCTGGAGTACCGGAGAGGAGGGTGGAATTCCTGGTGTAGCGGTGAAATGCGTAGATATCAGGAGGAACACCGGTGGCGAAGGCGGCCCTCTGGACGGATACTGAC…
OTU498	GTGAGGAATCTTCGGCAATGGGCGCAAGCCTGACCGAGCAACGCCGCGTGCGGGACGACGGCCTTCGGGTTGTAAACCGCTTTTCTGGgggACGAGCATCTGGACGGTACCCCAGGAAGAAGTCTCGGCTAACTACGTGCCAGCAGCCGCGGTAATACGTAGGAGACGAGCGTTGTCCGGAGTTACTGGGCGTAAAGGGTGCGCAGGCGGCACGCCAAGTTTGCGGTGAAAGCTCCCGGCTTACCTGGGAGAGGGCCGTGAAGACTGGCgcgcTGGAGGCTGGGAGAGGGACGCGGAATTCCGGGTGGAGCGGTGAAATGCGTAGAGATCCGGAAGAACACCAACGGCGAAGGCAGCGTCCTGGCCCACGCCTGACGCTCAGGCACGAAAGCGCGGGGA…
OTU499	ATTAGGAATCTTGCGCAATGGGCGAAAGCCTGACGCAGCGACGCCGCGTGGgggAGGAAGTCCTTCGGGATGTAAACCCCTTTTCTGGAGGAAGAAGGATGTGACGGTACTCCAGGAATAAGCCCCGGCTAACTACGTGCCAGCAGCCGCGGTAATACGTAGGgggCCAGCGTTGTCCGAAGTTACTGGGCGTAAAGCgcgcgTAGGCGGGGAAGAAAGTCTACTGTGAAAGCCCGGAGCTCAACTCCGGAGGGTCGGTAGATACTTtttCTCTTGAAGCTGCTAGGgggAGATGGAATTACCGGTGTAGCGGTGAAATGCGTAGATATCGGTAGGAACACCTGTGGCGAAGGCGGTCTCCTGGGGCAGACTTGACGCTGAGGCGCGAAAGCTGGgggA…
OTU500	GTGGGGAATATTGGACAATGGGCGCAAGCCTGATCCAGCAATGCCGCGTgtgtgAAGAAGGCCTGCGGGTTGTAAAGCACTTTAGTTGGGGAAGAAGGGTTGCTATTTAATAAATAGTAACATTGACGTTACCCAAAGAATAAGCACCGGCTAACTCTGTGCCAGCAGCCGCGGTAATACAGAGGGTGCAAGCGTTAATCGGAATTACTGGGCGTAAAGCGCACGTAGGTGGTTAATTAAGTCGGATGTGAAATCCCTGGGCTTAACCTGGGAATTGCATTCGATACTGGTAAGCTAGAGTATGGTAGAGGAAAGTGGAATTTCCGGTGTAGCGGTGAAATGCGTAGATATCGGAAGGAACACCAGTGGCGAAGGCGGCTTTCTGGACTAATACTGACA…
OTU501	GTGGGGAATATTGGACAATGGGCGAAAGCCTGATCCAGCGACGCCGCGTGGGTGATGAAGGCCTTCGGGTTGTAAAGCCCTGTGGGCAGGGAAGAAAACGTTGCAGTCGAATAGGCTGCGACCTTGACGGTACCTGCTCAGAAAGCACCGGCTAACTCTGTGCCAGCAGCCGCGGTAAGACAGAGGGTGCAAACGTTGCTCGGAATTACTGGGCGTAAAGCGCGTGTAGGCGGATTGGTgtgtCGGATGTGAAATCCCCAGGCTCAACCTGGGAACTGCATTCGAAACTGCCAGTCTTGAGTAGTGGAGAGGGAAGTGGAATTCCTGGTGTAGAGGTGAAATTCGTAGATATCAGGAGGAACACCAGTGGCGAAGGCGGCTTCCTGGACACTAACTGAC…
OTU502	GTGAGGGATCTTCGACAATGGGCGCCAGCCTGATCGAGCAACGCCGCGTGCGGGAGGACGCCCTTCGGGGTGTAAACCGCTTTTCCCGGGGACGAGTAGTCGCTCACGCGATGGACGGTACCCGGGGAAGAAGTCTCGGCTAACTACGTGCCAGCAGCCGCGGTAAGACGTAGGAGGCGAGCGTTGTCCGGAGTTACTGGGCGTAAAGGGTGCGCAGGCGGCCCCTTAAGGTGGCGGTGAAAGCTCCTGGCTCAACTGGGAGAGGGCCGTGACGACTGGggggCTTGAGGCTCGGAGAGGGACGTGGAATTCCGGGTGGAGCGGTGAAATGCATAGAGATCCGGAAGAACACCGACGGCGTAGGCAGCGTCCTGGCCGAGTACTGACGCTCAGGCACGA…
OTU503	GTAAGGGATATTGCGCAATGGGCGAAAGCCTGACGCAGCAACGCCGCGTGGAGGAAGACGGCCTTCGGGTTGTAAACTCGTTTTGCGTCTGACAAGCAAGGATGGTAGGACGCGAATAAGTCACGGCTAACTACGTGCCAGCAGCCGCGGTAAAACGTAGGTGGCAAGCGTTATCCGGATTTACTGGGCGTAAAGGGTGTGCAGGCGGggggTCAAGTGGTGTATGAAATGGCCCGGCTTAACCGGGCAGCGGTATGCCAGACTGGCCTTCTTGGGTGCGAgagagGGGCGTGGAATTCCGGGTGTAGTGGTGAAATGCGTAGAGATCCGGAGGAACCCCAGAGGCGAAGGCGGCGCCCTGGCTCGCAACCGACGCTCAGACACGACAGCATGGGGAGC…
OTU504	GTAACGAATATTCCGCAATGCACGCAAGTGTGACGGAGCAATGCCGCGTGTGGGATGAAGCATTTCGGTgtgtAAACCACTGTCAGGGTCTAGGAAATATGACCAGGCCCAAAGGAAGAGACGGCTAACTCTGTGCCAGCAGCCGCGGTAATACAGAGGTCTCAAGCGTTAATCGGAATTACTGGGCTTAAAGGGTCCGCAGGCGGACCAGCAAGTACCTTGTGAAATCTCAGGTCTCAACCCTGAGTCTGCTGGGTAGACTGCTGGTCTTGAGTGCAAAAGGGGTCGCTGGAACTCTAGGTGGAGCGGTGAAATGCGTAGATATCTAGAGGAACGCCAAAGGTGAAGACAGGCGACTGGTTTGCAACTGACGCTCATGGACGAAAGCGTGGGGATCAA…
OTU505	GTCGAGGATCTTCGGCAATGGGCGCAAGCCTGACCGAGCGACGCCGCGTGTGCGATGAAGGCCTTCGGGTTGTAAAGCACTGTCGAGGgggAGGAAAGCCGAAAGGTCTGACCTATCCCTGGAGGAAGCACGGGCTAAGTTCGTGCCAGCAGCCGCGGTAAGACGAACCGTGCGAACGTTGTTCGGAATCACTGGGCTTAAAGGGCGCGTAGGCGGATGTCCAAGTCAGGGGTGAAATCCTCCGGCTTAACCGGAGAACTGCCTGTGATACTGGACGTCTGGAGTGAGGTAGGGGCATGCGGAACTTCCGGTGGAGCGGTGAAATGCGTAGATATCGGAAGGAACACCGGTGGCGAAGGCGGCATGCTGGACCTCAACTGACGCTGAGGCGCGAAAGCC…
OTU506	GTGGGGAATTTTGGACAATGGgggCAACCCTGATCCAGCCATGCCGCGTGAGTGAAGAAGGCCTTCGGGTTGTAAAGCTCTTTCGGCCGGGACGAAATCGCGTCGTCTAACAAACGGCGTGGATGACGGTACCGGAAGAAGAAGGACCGGCTAACTACGTGCCAGCAGCCGCGGTAATACGTAGGGTCCGAGCGTTAATCGGAATTACTGGGCGTAAAGCGTGCGCAGGCGGTTCGCAAAGACAGGTGTGAAATCCCCGGGCTTAACCTGGGAACTGCGCTTGTAACTAGCGGGCTCGAGTACGGCAGAGGggggTGGAATTCCACGTGTAGCAGTGAAATGCGTAGAGATGTGGAGGAACACCGATGGCGAAGGCAGCCcccTGGGCTAGTACTGACG…
OTU507	GTGGGGAATCTTGCGCAATGGGCGAAAGCCTGACGCAGCCATGCCGCGTGAATGATGAAGGTCTTAGGATTGTAAAATTCTTTTACCAGGGACGATAATGACGGTACCTGGAGAAaaaGCCCCGGCTAACTTCGTGCCAGCAGCCGCGGTAATACGAAGGgggCTAGCGTTGCTCGGAATTACTGGGCGTAAAGGGAGCGTAGGCGGGTCGTCAAGTTGGgggTGAAAGCCCAGGGCTCAACCTTGGAATTGCCTTCAAAACTGACGATCTAGAGTATGGAAGAGGTAAGTGGAACTCCGAGTGTAGAGGTGAAATTCGTAGATATTCGGAAGAACACCAGTGGCGAAGGCGACTTACTGGTCCATGACTGACGCTGAGGCTCGAAAGCGTGGGGAGCA…
OTU508	GTGGGGAATATTGGACAATGGgggCAACCCTGATCCAGCAATGCCGCGTGGATGATGAAGGCCTTCGGGTTGTAAAGTCCTTTCGGCGGGGAAGATGATGACGGTACCCGCAGAAGAAGCCCCGGCTAACTTCGTGCCAGCAGCCGCGGTAATACGAAGGgggCTAGCGTTGTTCGGAATTACTGGGCGTAAAGGGCGCGTAGGCTGTGCTGCAAGTCAGGCGTGAAAGGCCCGGGCTCAACCTGGGAACTGCGCATGATACTGCGGCGCTTGAAGACGGGAGAGGATGGCGGAATTCCCAGTGTAGAGGTGAAATTCGTAGATATTGGGAAGAACACCGGTGGCGAAGGCGGCCATCTGGCCCGTGATTGACGCTGAGGCGCGAAAGCGTGGGGAGCA…
OTU509	GTCGAGAATCTTCCGCAATGGACGAAAGTCTGACGGAGCGACGCCGCGTGGTGGATGAAGTCCTTCGGGACGTAAACACCTTTTATGAGGGATGACATTTCGACAGTACCTCATGAATAAGGGGCTCCTAACTCTGTGCCAGCAGGAGCGGTAATACAGAGGCCCCAAGCATTACCCGGAATCACTGGGCGTAAAGGGTGCGTAGGTGGCGTTGTTAGTCCTCCGTTAAATCtctcCGGCTCAACCGGAGAGCTCCGGgggAAACGGCAACGCTCGAGGGTGTACGAGGTgtgtgGAACTCACGGTGTAGGGGTGAAATCCGTTGATATCGTGGGGAACACCAAATGCGAAGGCAACacacTGGGACATTTCTGACACTGAAGCACGAAAGCGTGGGTA…
OTU510	GTGGGGAATCTTGCGCAATGGGCGAAAGCCTGACGCAGCGACGCCGCGTGGgggATGAAGCCCTTCGGGGTGTAAACCCCTTTCGACCCGGACGAATGGCCCGCAAGGGAGTTGACGGTACGGGTAGAAGAAGCCCCGGCTAACTACGTGCCAGCAGCCGCGGTAAAACGTAGGgggCCAGCGTTGCTCGGAATTACTGGGCGTAAAGGGTCCGTAGGCGGTGTGGCAAGTCGGGAGTGAAATCTCATGGCTTAACTGTGAGACTGCTTCCGAAACTGCTGTGCTCGAGTGCGGGAGAGGCGAGTGGAATTGCCGGTGTAGCGGTGAAATGCGTAGATATCGGCAGGAACACCCGTGGCGAAGGCGGCTCGCTGGACCGCAACTGACGCTGAGGGACGA…
OTU511	GTCGAGGATCTTCGGCAATGGGCGCAAGCCTGACCGAGCGACGCCGCGTGCGCGATGAAGGCCTTCGGGTTGTAAAGCGCTGTCGAGGgggAGTAAAGCCCGCAAGGGTGTGAACGACCCCTGGAGGAAGCACGGGCTAAGTTCGTGCCAGCAGCCGCGGTAAGACGAACCGTGCGAACGTTGTTCGGATTCACTGGGCTTAAAGGGCGCGTAGGCGGGCTCGCCAGTCTGTGGTGAAAGCCcccGGCTCAACCGGGGAAGTGCCGTGGATACTGCGAGTCTTGAGGAGGGTAGGGGCGTCTGGAACGCTGGGTGGAGCGGTGAAATGCGTTGATATCCAGCGGAACTCCGGTGGCGAAGGCGAGGCGCTGGACCCTTTCTGACGCTGATGCGCGAAAG…
OTU512	GTGGGGAATATTGCACAATGGGCGCAAGCCTGATGCAGCCATGCCGCGTGTATGAAGAAGGCCTTCGGGTTGTAAAGTACTTTCAGCGGGGAGGAAGGGAGTAAAGTTAATACCTTTGCTCATTGACGTTACCCGCAGAAGAAGCACCGGCTAACTCCGTGCCAGCAGCCGCGGTAATACGGAGGGTGCAAGCGTTAATCGGAATTACTGGGCGTAAAGCGCACGCAGGCGGTTTGTTAAGTCAGATGTGAAATCCCCGGGCTCAACCTGGGAACTGCATCTGATACTGGCAAGCTTGAGTCTCGTAGAGGggggTAGAATTCCAGGTGTAGCGGTGAAATGCGTAGAGATCTGGAGGAATACCGGTGGCGAAGGCGGCCcccTGGACGAAGACTGACG…
OTU513	GTGGGGAATTTTGCGCAATGGACGAAAGTCTGACGCAGCAACGCCGCGTGGGTGATGAAGGTCTTCGGATTGTAAAACCCTGTCGTCAGGGACGAAGGTGCTTCGGTTAATAACCGGAGTGCTTGACGGTACCTGGAGAGGAAGCCCCGGCTAACTCTGTGCCAGCAGCCGCGGTAATACAGAGGgggCAAGCGTTATTCGGAATTATTGGGCGTAAAGGGCGCGTAGGCGGTTTCTTAAGTCGGATGTGCAATCCCCGGGCTCAACCCGGGAACTGCATCCGAGACTGGGAGGCTAGAGTACTGGAGAGGGTGGTGGAATTCCTCGTGTAGCGGTGAAATGCGTAGAGATGAGGAGGAACACCAGTGGCGAAGGCGGCCACCTGGACAGTAACTGACG…
OTU514	GTGAGGAATTTTCGGCAATGGgggCAACCCTGACCGAGCAACGCCGCGTGCAGGAGGAAGGTCTTCGGATCGTAAACTGCTTTTCTCGGGGACGAGCAAGGACGGTACCCGAGGAAGAAGCCCCGGCTGACTACGTGCCAGCAGCCGCGGTAATACGTAGGgggCGAGCGTTGTCCGGAGTTACTGGGCGTAAAGCGCCCGCAGGCGGTCCGTCGCGTTGGAGGGAACAGCGCCTGGCACAACTAGGCGAGCATCTCCAAAACGGGCGGACTTGAGGACCAGagagGGACACGGAATTCCGGGTGTAGTGGTGAAATGCGTAGATATCCGGAGGAACACCGAAGGCGCAGGCAGTGTCCTGGCTGGTACCTGACGCTCAGGGGCGAAAGCTAGGGGAGC…
OTU515	GTGGGGAATCTTGCGCAATGGGCGAAAGCCTGACGCAGCAACGCCGCGTGAGGGATGAAGGCCTTCGGGTTGTAAACCTCTTTCGAGCAGGGACGATAATGACGGTACCTGCAGAAGAAGCTCCGGCCAACTACGTGCCAGCAGCCGCGGTAATACGTAGGGAGCGAGCGTTGTCCGGATTCATTGGGCGTAAAGAGCTCGTAGGCGGCTTGATAAGTCGGATGTGAAACCTCCAGGCTCAACCTGGAGTCGCCATCCGATACTGTCATGGCTAGAGTCCGGTAGGGGCCCACGGAACTCCTGGTGTAGCGGTGAAATGCGCAGATATCAGGAAGAACACCGATGGCGAAGGCAGTGGGCTGGGCCGGTACTGACGCTGAGGAGCGAAAGCGTGGGGAG…
OTU516	GTGGGGAATCTTGCGCAATGGGCGAAAGCCTGACGCAGCAACGCCGCGTGAGTGATGAAGGCCTTCGGGTCGTAAAGCTCTTTCAGGAGGGACGAAACCGCTCCGGGATAATAAACCGGAGCCTTGACGGTACCTTCAGAAGAAGCACCGGCTAACTCTGTGCCAGCAGCCGCGGTAATACAGAGGGTGCAAGCGTTGTTCGGAATTATTGGGCGTAAAGCGCGTGTAGGCGGCAAGGCATGTCGGGTGTGAAAGCCCTCGGCTTAACCGAGGAAGTGCGCCCGAAACTACTTTGCTTGAGTACCAGagagGACGGCGGAACTCCCGGTGTAGAGGTGAAATTCGTAGATATCGGGAAGAACACCAGTGGCGAAGGCGGCCGTCTGGATGGATACTGAC…
OTU517	GTGGGGAATCTTGCACAATGGAGGAAACTCTGATGCAGCGACGCCGCGTGAGCGATGAAGCCCTTCGGGGTGTAAAGCTCTTTCGGCAGGGACGATTATGACGGTACCTGAAGAAGAAGCTGCGGCTAACTACGTGCCAGCAGCCGCGGTAATACGTAGGCAGCAAGCGTTGTTCGGAATTACTGGGCGTAAAGAGTgtgtAGGCGGTTTTCTAAGTTTGGTGTGAAATCTCCCGGCTTAACTGGGAGGGTGCGCCGAAAACTGGAAGGCTTGAGTACCGGAGAGGATAGCGGAATTCCCGGTGTAGCGGTGAAATGCGTAGATATCGGGAGGAACACCTGCGGTGTAGACGGCTATCTGGACGGTCACTGACGCTGAGACACGAAAGCGTGGGTAGCA…
OTU518	GTGAGGAATTTTCCGCAATGGGCGAAAGCCTGACGGAGCAACGCCGCGTGAGGGATGAAGTCTCTAGGGATGTAAACCTCTGTTGGGAGGGACGAAGGTCTGACGGTACCTCCTGAGGAAGCCCCGGCTAACTACGTGCCAGCAGCCGCGGTAATACGTAGGgggCGAGCGTTATCCGGATTTACTGGGTGTAAAGAGCGCGTAGGCGGTTCCGTAAGTTGGTTGTGAAAGTTCGAGGCTCAACCTCGAAACTGCGTCCAATACTGCGGGGCTGGAGTGCAAGagagGCAAGTGGAATTCCAGGTGTAGTAGTGAAATGCGTAGATATCTGGAGGAACACCAGTGGCGAAGGCGGCTTGCTAGCTTGTAACTGACGCTGAGGCGCGAAAGCTAGGGGAG…
OTU519	GTGGGGAATTTTGGGCAATGGGCGAAAGCCTGACCCAGCAACGCCGCGTGTGGGATGAAGGCCCTCGGGTCGTAAACCACTGTCAGGAGGAAAGAACAGCCGCACGGATAATACTCGTGCGGTCTGACGGTACCTCCAAAGGAAGCGCCGGCTAACTCCGTGCCAGCAGCCGCGGTAATACGGAGGGCGCAAGCGTTGTTCGGAATTACTGGGCGTAAAGCGCGTGCAGGTGGCTGAGTAAGTCGAATGTGAAAGCCCCGGGCTCAACTCGGGAACTGCATCCGAAACTGCTTGGCTAGAGTCCCGGAGAGGAAGGCAGAATTCCCAATGTAGGGGTGAAATCCGTAGATATTGGGAGGAATACCGGTGGCGAAGGCGGCCTTCTGGACGGTGACTGAC…
OTU520	GTAAGGAATATTGGTCAATGGACGCAAGTCTGAACCAGCCATGCCGCGTGGAGGATTAAGGCCCTCTGGGTTGTAAACTCCTTTTATCTGGGAAGAAATTTCCGCATTCCTGCGGAATTGACGGTACCAGAGGAATAAGCACCGGCTAACTCCGTGCCAGCAGCCGCGGTAATACGGAGGGTGCAAGCGTTATCCGGATTCACTGGGTTTAAAGGGTGCGTAGGTGGGCAGGTAAGTCAGTGGTGAAATCTCCGGGCTTAACCCGGAAACTGCCGTTGATACTATTTGTCTTGAATATTGTGGAGGTAAGCGGAATATGTCATGTAGCGGTGAAATGCTTAGATATGACATAGAACACCAATTGCGAAGGCAGCTTACTACACAACGATTGACGCTGAG…
OTU521	GTCAGGAATATTGCGCAATGGAGGAAACTCTGACGCAGCGACGCCGCGTGGGTGATGAAGGCCTTCGGGTCGTAAAGCCCTGTCGGAGGGAAAGAAAAGCTCTTTGGCTAATATCCAAGGAGCCCTTGACGGTACCCTCAAAGGAAGCACCGGCTAACTCCGTGCCAGCAGCCGCGGTAAGACGGAGGGTGCAAGCGTTGTTCGGATTGACTGGGCGTAAAGGGCGTGTAGGCGGTCGGCCAAGTCTGCTGTGAAAGCCCGGAGCTCAGCTCCGGAAGTGCGGCGGAAACTAGTCGGCTGGAGCGCGGTAGAGGAGGGTGGAATTCCTGGTGTAGCGGTGAAATGCGTAGATATCAGGAGGAACACCGGCGGCGAAGGCGGCCCTCTGGACCGTTGCTG…
OTU522	GTCGAGAATCTTCGGCAATGGGCACACGCCTGACCGAGCGACGCCGCGTGGgggACGAAGGCCCTCGGGTTGTAAACCCCTGTCGGgggggAGGAAGGGGCTGAATAAGCCCTTGACCGATCCCCGGAGGAAGCACGGGCTAAGTTCGTGCCAGCAGCCGCGGTAAGACGAACCGTGCGAACGTTATTCGGAATCACTGGGCTTAAAGCGCGTGTAGGCGGGAGGGCACGTCGGCCGCTGAAATCCcccGGCTCAACCGGGGAACGGGCGCCGATACGACTCTTCTGGAGGGGCGTAGGgggATCGGGAACTTCCGGTGGAGCGGTGAAATGCGTTGAGATCGGAAGGAACGCCCGTGGCGAAAGCGCGGTCCTGGACGCCCGCTGACGCTGAGACGCG…
OTU523	GTAGGGAATCTTCCGCAATGGGCGAAAGCCTGACGGAGCAACGCCGCGTGAGCGAAGAAGGCCTTCGGGTTGTAAAGCTCAGTCACTCGGGAAGagagGCCAGGAGAGGGAATGCTCCTGGCAGGACGGTACCGAGGGAGGAAGCCCCGGCAAACTACGTGCCAGCAGCCGCGGTAAGACGTAGGgggCGAGCGTTGTCCGGAATCACTGGGCGTAAAGGGTGCGTAGGCGGTCTGCTAAGTCCGAGGTGAAAGACCGGTGCTCAACGCCGGgggTGCCTTGGAAACTGGCGGACTTGAGTGCTGGAGAGGCAAGGGGAATTCCGCGTGTAGCGGTGAAATGCGTAGATATGCGGAGGAATACCAGTGGCGAAGGCGCCTTGCTGGACAGCGACTGACG…
OTU524	GTCGAGGATCTTTCGCAATGGGCGCAAGCCTGACGGAGCGACACTGtgtgAGTGATGAAGGCCTTCGGGTTGTAAAACTCTTTTATTTGGGAACAAGAAAGATCCGTGAATAACGGGTCGATTTGAGGGTACCAGAAGAAaaaGTACCGGCTAACTACGTGCCAGCAGCTGCGGTAATACGTAGGGTACAAGCATTAATCGGAATTATTGGGCGTAAAGGGCGCGTAGGCGGAGATATAAGTCAGGTGTGAAATACCAAAGCTCAACTTTGGTGCTGCATTTGAAACTGTATGTCTAGAGGACTGACGGAGAAAGCGGAATTCCACGTGTAGCGGTGAAATGCGTAGATACGTGGAGGAACACCGGTGGCGAAAGCGGCTTTCTAGTTtttACCTGACG…
OTU525	GTGGGGAATCTTGCGCAATGGGCGAAAGCCTGACGCAGCGACGCCGCGTGAGGGAAGAAGGCCTTCGGGTTGTAAACCTCTTTCAGGAGGGACGAAGCCACTCGGGTGAACAGCCCAGAGGGTGACGGTACCTCCAGAAGAAGCCCCGGCTAACTACGTGCCAGCAGCCGCGGTAATACGTAGGgggCAAGCGTTGTCCGGATTTATTGGGCGTAAAGCGCGTGTAGGCGGCCAGGCAGGTCCGTTGTGAAAACTGGAGGCTCAACTTCCAGACGTCGACGGAAACCGCCCGGCTAGAGTCCGGAAGAGGAGAGTGGAATTCCTGGTGTAGCGGTGAAATGCGCAGATATCAGGAAGAACACCAATGGCGAAGGCAGCTctctGGGACGGTACTGACGC…
OTU526	GTAGGGAATCTTGCGCAATGGGCGAAAGCCTGACGCAGCAACGCCGCGTGCGGGACGAAGGCCCTCGGGTTGTAAACCGCTTTCAGCAGGGACGAAATTGACGGTACCTGCAGAAGAAGCCCCGGCCAACTACGTGCCAGCAGCCGCGGTAACACGTAGGgggCGAGCGTTGTCCGGATTTATTGGGCGTAAAGAGCTCGTAGGCGGCTCAGTAAGTTGGGTGTGAAACCTCCAGGCTCAACCTGGAGACGCCACCCAAGACTGCTGTGGCTAGAGTCCGGCAGGGGAGCGTGGAATTCCTGGTGTAGCGGTGAAATGCGCAGATATCAGGAGGAACACCAGCGGCGAAGGCGGCGCTCTGGGCCGGAACTGACGCTGAGGAGCGAAAGCGTGGGGAGC…
OTU527	GTGGGGAATCTTGCGCAATGGGCGAAAGCCTGACGCAGCCATGCCGCGTGAATGATGAAGGTCTTAGGATTGTAAAATTCTTTCACCGGGGAAGATAATGACGGTACCCGGAGAAGAAGCCCCGGCTAACTTCGTGCCAGCAGCCGCGGTAATACGAAGGgggCTAGCGTTGCTCGGAATTACTGGGCGTAAAGGGCGCGTAGGCGGACAGTTTAGTCAGAGGTGAAAGCCCAGGGCTCAACCTTGGAATTGCCTTTGATACTGGCTGTCTTGAGTTCGGGAGAGGTGAGTGGAATGCCGAGTGTAGAGGTGAAATTCGTAGATATTCGGCGGAACACCAGTGGCGAAGGCGACTCACTGGCCCGATACTGACGCTGAGGCGCGAAAGCGTGGGGAGCA…
OTU528	GTCGAGGATCTTCGGCAATGGGCGCAAGCCTGACCGAGCGACGCCGCGTGCGCGATGAAGGCCTTCGGGTTGTAAAGCGCTGTCGAGGgggAGGAAAGCCTTCGGGTCTGACCTATCCCTGGAGGAAGCACGGGCTAAGTTCGTGCCAGCAGCCGCGGTAAGACGAACCGTGCAAACGTTGTTCGGAATCACTGGGCTTAAAGGGCGCGTAGGCGGCTGGCCCAGTCAGGGGTGAAAGCGTTCGGCTCAACCGGACCAGTGCCCTTGATACTGGCTGGCTCGAGGGAGGTAGGGGCACGTGGAACTTCCGGTGGAGCGGTGAAATGCGTTGATATCGGAAGGAACGCCGGTGGCGAAAGCGGCGTGCTGGACCTCAATCTGACGCTGAGGCGCGAAAGC…
OTU529	GTGGGGAATTTTGGACAATGGgggCAACCCTGATCCAGCCATGCCGCGTGCGGGAAGAAGGCCTTCGGGTTGTAAACCGCTTTTGTCCGGAAAGAAAAGGCATTCCCTAATACGGAGTGCTCTTGACGGTACCGGAAGAATAAGCACCGGCTAACTACGTGCCAGCAGCCGCGGTAATACGTAGGGTGCGAGCGTTAATCGGAATTACTGGGCGTAAAGCGTGCGCAGGCGGTTCGTGATGTCTGATGTGAAAGCCCCGGGCTTAACCTGGGAATTGCATTGGAAACTAGCGGGCTGGAGTGTGGCAGAGGggggTGGAATTCCACGTGTAGCAGTGAAATGCGTAGAGATGTGGAGGAACACCGATGGCGAAGGCAGCCcccTGGGCTAACACTGACG…
OTU530	GCAGGGAATCTTGCGCAATGGGCGAAAGCCTGACGCAGCAACGCCGCGTGAGGGACGAATGCTTTCTGAGTTGTAAACCTCTTTCAGCAGGGACGATTGTGACGGTACCTGCAGAAGAAGCACCGGCCAACTACGTGCCAGCAGCCGCGGTGATACGTAGGGTGCAAGCGTTGTCCGGATTTATTGGGCGTAAAGAGCTCGTAGGCGGTTTGGTAAGTCAGGTGTGAAATCCCCAGGCTCAACCTGGGGCGGCCACCTGATACTGCCATGACTTGAGTCCGGTAGGGGACCATGGAATTCCAGGTGTAGCGGTGAAATGCGCAGATATCTGGAGGAACACCAGTAGCGAAGGCGGTGGTCTGGGCCGGCACTGACGCTGAGGAGCGAAAGCGTGGGGAG…
OTU531	GTGGGGAATTTTGGACAATGGgggAAACCCTGATCCAGCAACGCTGCGTGAAGGACGAAGGTCTTCGGATTGTAAACTTCTTTTGTTCGGGACGAAAGCCCGCAAGGGTTTGACGGTACCGGATGAATAAGCCACGGCTAACTACGTGCCAGCAGCCGCGGTAAGACGTAGGTGGCGAGCGTTACTCGGAATCACTAGGCGTAAAGCGCGTGTAGGCGGGTGCTTAAGTCTGCTGTGAAATCTCCCGGCTCAACTGGGAGCGGTCAGCAGATACTGGGCGTCTGGAGTGAGGCAGGgggTACTGGAATTCCCGGTGTAGCGGTGAAATGCGTAGATATCGGGAGGAACATCAATGGCGAAGGCAGGTGCCTGGGCCTTTACTGACGCTAAGACGCGAAA…
OTU532	GTGGGGAATCTTGCGCAATGGGCGAAAGCCTGACGCAGCAACGCCGCGTGGgggATGAAGGCCTTCGGGTTGTAAACCCCTTTCAGCAGGAACGAAATCAGACGGTACCTGCAGAAGAAGGTCCGGCCAACTACGTGCCAGCAGCCGCGGTAACACGTAGGGACCGAGCGTTGTCCGGATTTATTGGGCGTAAAGAGCTCGTAGGCGGTTCGGTAAGTCGGGTGTGAAAACTCTGGGCTCAACTCAGAGACGCCACCCGATACTGCTGTGACTTGAGTCCGGTAGGGGAGCGGGGAATTCCTGGTGTAGCGGTGAAATGCGCAGATATCAGGAGGAACACCGGTGGCGAAGGCGCCGCTCTGGGCCGGAACTGACGCTGAGGAGCGAAAGCGTGGGTAG…
OTU533	GTAGGGAATATTGGACAATGGGCGCAAGCCTGATCCAGCCATCCCGCGTGAAGGATTAAGGTCCTATGGATTGTAAACTTCTTTTCTCTGGGAATAAaaaGTGGAGTTCACTCCGCCTTGAAGGTACCAGAGGAATAAGCACCGGCTAACTCCGTGCCAGCAGCCGCGGTAATACGGAGGGTGCAAGCGTTATCCGGATTCACTGGGTTTAAAGGGTGCGTAGGTGGCTTTGTAAGTCAGTGGTGAAAGCCCGGAGCTTAACTCCGGAACTGCCATTGATACTGCTTAGCTTGAATCAGGTCGAGGTGGATGGAATATTACATGTAGCGGTGAAATGCTTAGATATGTAATAGAACACCGATTGCGAAGGCAGTTCACCAGGCCTGTATTGACACTGAG…
OTU534	GTGGGGAATTGTTCGCAATGGGCGCAAGCCTGACGACGCAACGCCGCGTGGAGGATGAAGACCTTCGGGTCGTAAACTCCTTTCGACCGAGATGAACAGATGCCGGCCTAACATGCCGGCGTCCTGACAGTATCGAGGGAAGCAGCCCCGGCTAACTCCGTGCCAGCAGCCGCGGTAATACGGggggggCAAGCGTTGTTCGGAATTACTGGGCGTAAAGGGTTTGTAGGTGGCCGACTAAGTCAGACGTGAAATCCCTCAGCTTAACTGGGGAACTGCGTCTGAGACTGGTCGGCTCGAGGGTCGGAGAGGAACGCGGAATTCCAGGTGTAGCGGTGAAATGCGTAGATATCTGGAGGAACACCGGTGGCGAAGGCGGCGTTCTGGACGGCTTCTGAC…
OTU535	GTGGGGAATATTGGACAATGGgggAAACCCTGATCCAGCAATGCCGCGTGGGTGATGAAGGCCTTCGGGTTGTAAAGCCCTTTTGGCGGGGACGATGATGACGGTACCCGCAGAAGAAGCCCCGGCTAACTTCGTGCCAGCAGCCGCGGTAATACGAAGGgggCTAGCGTTGTTCGGAATTACTGGGCGTAAAGGGCGCGTAGGCGGCCTCGTCCGTCCGGCGTGAAATGCCTGGGCTCAACCTAGGAATTGCGCTCGATACAGCGAGGCTAGAGTGTGGGAGAGGTTGGTGGAATTCCCAGTGTAGAGGTGAAATTCGTAGATATTGGGAAGAACACCGGTGGCGAAGGCGGCCAACTGGACCACAACTGACGCTGAGGCGCGAAAGCGTGGGGAGCA…
OTU536	GTCGAGGATCTTCGGCAATGGGCGCAAGCCTGACCGAGCGACGCCGCGTGTGCGATGAAGGCCTTCGGGTTGTAAAGCACTGTCGAGGgggAGGAAGCCGCAAGGTTGACCTATCCCTGGAGGAAGCACGGGCTAAGTTCGTGCCAGCAGCCGCGGTAAGACGAACCGTGCAAACGTTGTTCGGAATCACTGGGCTTAAAGGGCGCGTAGGCGGGCCGCCAAGTCCGGGGTGAAAGCCTCCAGCTCAACTGGAGAAGTGCCTCGGATACTGGCGATCTCGAGCAGGGTAGGGGCATCTGGAACAGCCGGTGGAGCGGTGAAATGCGTTGATATCGGCTGGAACTCCGATGGCGAAGGCAAGGTGCTGGACCCTTTCTGACGCTGAGGCGCGAAAGCCAG…
OTU537	GTGGGGAATATTGGACAATGGGCGAAAGCCTGATCCAGCAATGCCGCGTGAGTGAGGAAGGCCTTAGGGTTGTAAAGCTCTTTCGcgcgcgACGATGATGACGGTAGCGCGAGAAGAAGCCCCGGCTAACTTCGTGCCAGCAGCCGCGGTAATACGAAGGgggCGAGCGTTGTTCGGATTTACTGGGCGTAAAGGGCGCGTAGGCGGCCATCTTTGTCAGGCGTGAAAGCCCCGGGCTCAACCTGGGAGGTGCGTCTGGGACGGGGTGGCTAGAGATCGGGAGAGGAGCGTGGAATTCCCAGTGTAGAGGTGAAATTCGTAGATATTGGGAAGAACACCGGTGGCGAAGGCGGCGCTCTGGACCGAGACTGACGCTGAGGCGCGAAAGCGTGGGGAGCA…
OTU538	GTTAGGAATTTTCCGCAATGGGCGCAAGCCTGACGGAGCAATACCGCGTGAGTGATGAAGACCTTCGGGTTGTAAAGCTCTGTCGGAGGGGAAGAAaaaTGACGGTACCCTCCAAGAAAGCCCCGGCTAACTACGTGCCAGCAGCCGCGGTAATACGTAGGgggCGAGCGTTATCCGGATTTACTGGGCGTAAAGCGCGTTAAGGCGGTTGGCAAAGTTGGTTGTGAAATCTCAGGGCTCAACCCTGAAATTGCGACCAATACTGGTCGACTAGAGTGCAAGagagGAAGGTGGAATTCCCGGTGTAGTAGTGAAATGCGTAGATATCGGGAGGAACACCAGTGGCGAAGGCGGCCTTCTGGCTTGTAACTGACGCTGTAGCGCGAAAGCGTGGGGAGC…
OTU539	GTTAGGAATTTTGGGCAATGGGCGCAAGCCTGACCCAGCAACGCCGCGTGGGTGACGAAGGCCTTCGGGTTGTAAAGCCCTTTTCTCAGGGAAGATGATGACGGTACCTGAGGAAGAAGCACCGGCTAACTACGTGCCAGCAGCCGCGGTAATACGTAGGGTGCGAGCGTTGCCCGGATTTATTGGGCGTAAAGGGCGCGTAGGCGGCTCGAAACGTCTGTTGTGAAATCGCCCGGCTCAACTGGGCGGGGTCAGCGGATACGATCGAGCTTGAGCAAGCTAGGgggCAATGGAATTCCCGGTGTAGTGGTGGAATGCGTAGATATCGGGAGGAACACCAGTGGCGAAGGCGGTTGCCTGGGGCTTTGCTGACGCTGATGCGCGAAAGCGTGGGGAGCG…
OTU540	GTGAGGAATCTTGCACAATGGGCGAAAGCCTGATGCAGCGACGCCGCGTGGAGGATGAAGGTTTTAGGATTGTAAACTCCTGTTAAGTGGGAAGAAAAGTCTATTTCTAATACAGATAGATTATGACGGTACCATTAGAGAAAGCACCGGCTAACTTCGTGCCAGCAGCCGCGGTAATACGAGGGGTGCAAGCGTTATTCGGAATCATTGGGCGTACAGGGCGCGTAGACGGTATATTAAGTCAACTGTTAAATTTCCCGGCCTAACCGGGATCCAGCAGTAGATACTGATATGCTTGAGGGTGGAAGagagaAGTGGAATTCTCGGAGTAGCGGTAAAATGCGTAGATCTCGAGAGGAACACCGATGGCGAAGGCAGCTTCTTGGTCCATACCTGACG…
OTU541	GTGGGGAATCTTGCGCAATGGGCGAAAGCCTGACGCAGCAACGCCGCGTgtgtgATGAAGGTCTTCGGATCGTAAAGCACTGTCGCGAGGGACGATACGCCGCCGGCTAACATCCGGCGGCTGAGACGGTACCTCGAGAGGAAGCACCGGCTAACTCTGTGCCAGCAGCCGCGGTAATACAGAGGGTGCGAGCGTTGTTCGGAATTATTGGGCGTAAAGCGCTTGTAGGCGGCTTGCCAAGTCGCGTGTGAAATCCCCTGGCTTAACCAGGGAAGTGCgcgcgAAACTGACGAGCTTGAGTGCCGGAGAGGGTCGCGGAATTCCCGGTGTAGAGGTGAAATTCGTAGATATCGGGAGGAACACCAGTGGCGAAGGCGGCGACCTGGACGGACACTGACG…
OTU542	GTCGAGGATCTTCGGCAATGGGCGCAAGCCTGACCGAGCGACGCCGCGTGGAGGACGAAGGCCTTCGGGTTGTAAACTCCTGTCGAGGgggAGGAAGGCGCAAGCTTGACCTATCCCTGGAGGAAGCACGGGCTAAGTTCGTGCCAGCAGCCGCGGTAAGACGAACCGTGCGAACGTTGTTCGGAATCACTGGGCTTAAAGGGCGCGTAGGCGGCCCCGTCCGCCTCGGGTGAAATTtttCGGCTTAACCGGAAAAGGGCCCGGgggACCGCGGGGCTCGAGGgggCAAGGGGCGGACGGAACTTCCGGTGGAGCGGTGAAATGCGTTGATATCGGAAGGAACGCCGGTGGCGAAAGCGGTCCGCTGGGTCCCTGCTGACGCTGAGGCGCGAAAGCCAG…
OTU543	GTGAGGAATTTTCCGCAATGGGCGCAAGCCTGACGGAGCAACGCCGCGTgtgtgATGAAGTCCTTCGGGATGTAAAGCACTGTCGGAGGGGATGAACAAATGACAGTACCCTCCAAGAAAGCCCCGGCTAACTACGTGCCAGCAGCCGCGGTAATACGTAGGgggCGAGCGTTATCCGGATTTACTGGGCGTAAAGCGCGTGTAGGCGGTTGCGCAAGTTGGTTGTGAAATCTCCCGGCTCAACCGGGAAACTGCAGCCAATACTGCGTGGCTAGAGTGGCAGagagGAAAGTGGAATTCCCGGTGTAGTAGTGAAATGCGTAGATATCGGGAGGAACACCAGTGGCGAAGGCGACTTTCTGGCTGCCAACTGACGCTGAGACGCGAAAGCTAGGGGAG…
OTU544	GTGGGGAATATTGGACAATGGgggCAACCCTGATCCAGCAATGCCGCGTgtgtgAAGAAGGCCTGCGGGTTGTAAAGCACTTTCAGAGGGGAAGAAaaaaTCGGATCTAACACATCCGAGCTTGACGTTACCCTTAGAAGAAGCACCGGCTAACTCCGTGCCAGCAGCCGCGGTAATACGGAGGGTGCAAGCGTTAATCGGAATTACTGGGCGTAAAGCGCACGCAGGTGGCTGAGTCAGTCGATTGTGAAAGCCCTGGGCTTAACCTGGGAATTGCAGTCGATACTACTCAGCTAGAGTATGGGAGAGGGTAGTGGAATTCCCGGTGTAGCGGTGAAATGCGTAGATATCGGGAGGAACATCAGTGGCGAAGGCGGCTACCTGGCCCAATACTGACAC…
OTU545	GTGGGGAATATTGGACAATGGgggAAACCCTGATCCAGCGATGCCGCGTGGGTGAAGAAGGCCTGCGGGTTGTAAAGCCCTTTCGGTGAGGACAAAACGCGTCGCGCTAACACCGCGATGTTTTGATTTAACTCATTAAAGAAGCACCGGCTAACTCTGTGCCAGCAGCCGCGGTAATACAGAGGGTGCGAGCGTTAATCGGAATTACTGGGCGTAAAGCGCACGTAGGCGGCTTGGTAAGTTGGATGTGAAATCCCCGGGCTTAACTTGGGAATTGCATTCAAGACTGCCTTGCTCGAGTGTGGAAGAGGAAAGCGGAATTCCAGGTGTAGCGGTGAAATGCGTAGATATCTGGAGGAACATCAGTGGCGAAGGCGGCTTTCTGGCCCAACACTGACG…
OTU546	GTGGGGAATTTTGCGCAATGGGCGAAAGCCTGACGCAGCAACGCCGCGTGCGGGACGAAGGCCCTCGGGTTGTAAACCGCTTTCAGCAGGAACGAAACTGACGGTACCTGCAGAAGAAGCCCCGGCCAACTACGTGCCAGCAGCCGCGGTGATACGTAGGgggCGAGCGTTGTCCGGATTCATTGGGCGTAAAGAGCTCGTAGGCGGTTCGATAAGTCAGGTGTAAaaaCTCCAGGCTCAACTTGGAGAGGCCACCTGATACTGTCGTGACTAGAGTCCGGTAGAGGAGCATGGAATTCCTGGTGTAGCGGTGAAATGCGCAGATATCAGGAGGAACACCAGCGGCGAAGGCGGTGCTCTGGGCCGGAACTGACGCTGAGGAGCGAAAGCGTGGGGAGC…
OTU547	GTGGGGAATATTGGACAATGGgggCAACCCTGATCCAGCAATGCCGCGTGAGTGATGAAGGCCTTCGGGTTGTAAAGCTCTTTTATTAGGGAAGATAATGACGGTACCTAATGAATAAGCTCCGGCTAACTTCGTGCCAGCAGCCGCGGTAATACGAGGGGAGCTAGCGTTGTTCGGAATTACTGGGCGTAAAGGGCGCGTAGGCGGTTATGTAAGTCAGATGTGAAATCCTTGGGCTTAACCTAAGAATTGCATTTGATACTGCATTGACTAGAGATCGAGAGGGGAAAGTGGAATTACGAGTGTAGAGGTGAAATTCGTAGATATTCGTAAGAACACCAGTGGCGAAGGCGACTTTCTGGCTCGACCCTGACGCTGAAGCGCGAAAGCGTGGGGAGC…
OTU548	GTGGGGAATTTTGCGCAATGGGCGAAAGCCTGACGCAGCAACGCCGCGTGAAGGACGAAATCCTTCGGGATGTAAACTTCGCAAATATGGGAAGAACTCAATGACGGTACCATATGTAAGCCCCGGCTAACTCCGTGCCAGCAGCCGCGGTAATACGGggggggCAAGCGTTGTTCGGAATTACTGGGCGTAAAGCgcgcgTAGGCGGCCTTTCAAGTCGGGCGTGAAAGCCCCGGGCTTAACCCGGGAATTGCGCTCGATACTGTTGGGCTAGAGTGTGGAAGGGGCTACTGGAATTCCGTgtgtAGCGGTGAAATGCGTAGATATACGGAGGAACACCAGCGGCGAAGGCGGGTAGCTGGGCCAACACTGACGCTGATGCGCGAAAGCTAGGGGAGC…
OTU549	GTGGGGAATCTTGGACAATGGgggCAACCCTGATCCAGCGATGCCGCGTGGGTGAAGAAGGCCTTCGGGTTGTAAAGCCCTTTAGGTTGGGACGAAGGTGTTGTGGTGAATAGCCACGATGCTTGACGGTACCGACAGAATAAGCACCGGCTAACTCTGTGCCAGCAGCCGCGGTAATACAGAGGGTGCGAGCGTTAATCGGAGTTACTGGGCGTAAAGGGTGCGTAGGCGGTTTTATGTGAGTGTTGTGAAAGCCCCGGGCTTAACCTGGGAAGAGCAACGCTAACTGTAAGACTAGAGTCCATCAGAGGGTGGCGGAATTTCCGGTGTAGCGGTGAAATGCGTAGAGATCGGAAGGAACGCCGGTGGCGAAGGTGGCCACCTGGGGTGAGACTGACG…
OTU550	GTAAGGGATATTGCGCAATGGGCGAAAGCCTGACGCAGCAACGCCGCGTGCAGGAAGAAGGCCTTCGGGTCGTAAACTGCTTTTGGTACTGACGAGATAGGACGGTAGGTATCGAAGAAGTCACGGCTAACTACGTGCCAGCAGCCGCGGTAAAACGTAGGTGGCAAGCGTTATCCGGATTTACTGGGCGTAAAGCGTGTGCAGGCTGCCCACCAAGTGGTGTATGAAATCCACCGGCTCAACCGGTGGgggTTATGCCAGACTGGCGGGCTTGAGGGCGAgagagGGAGGCGGAATTCCGGGTGTAGTGGTGAAATGCGTAGAGATCCGGAGGAACCCCAGAGGCGAAGGCGGCCTCCTGGCTCGACCCTGACGCTCAGACACGACAGCATGGGGAGC…
OTU551	GTGGGGAATATTGGACAATGGGCGCAAGCCTGATCCAGCCATGCCGCGTGAGTGAAGAAGGCCTTAGGGTTGTAAAGCTCTTTTGGCGGGGACGATAATGACGGTACCCGCAGAATAAGCCCCGGCTAACTTCGTGCCAGCAGCCGCGGTAATACGAAGGgggCTAGCGTTGTTCGGAATCACTGGGCGTAAAGCGCACGCAGGCGGATTGATAAGTCAGGGGTGAAATCCCGGGGCTCAACCTCGGAATTGCCTTTGATACTGTCTGTCTTGAGTTCGGGAGAGGTTGGCGGAATTCCTAGTGTAGAGGTGAAATTCGTAGATATTAGGAAGAACACCAGTGGCGAAGGCGGCCAACTGGCCCGAAACTGACGCTCATGTGCGAAAGCGTGGGGAGCA…
OTU552	GTAAGGAATATTGGTCAATGGGCGGAAGCCTGAACCAGCCATGCCGCGTGCAGGAAGACGGCCCTACGGGTTGTAAACTGCTTTTGCAGGGGAATAAACCCTCCTATGTATAGGAGGCTGAATGTACCTTGAGAATAAGGATCGGCTAACTCCGTGCCAGCAGCCGCGGTAATACGGAGGATCCGAGCGTTATCCGGATTTATTGGGTTTAAAGGGTGCGTAGGCGGCCATTTAAGTCAGGGGTGAAAGACGGTAGCTCAACTATCGCAGTGCCTTTGATACTGAATGGCTTGAATGTACTTGAGGTAGGCGGAATGTGACAAGTAGCGGTGAAATGCATAGATATGTCACAGAACACCAATTGCGAAGGCAGCTTACTAAAGTATGATTGACGCTGAG…
OTU553	GTGAGGAATATTGCGCAATGGGCGAAAGCCTGACGCAGCGACACCGCGTGAAGGATGAAGGCTTTCGGGTCGTAAACTTCTGTTAAGTGGGAAGAAAACAACTGTCCTAATACGGCAGTATATGACGGTACCACTAGAGAAAGCACCGGCTAACTTCGTGCCAGCAGCCGCGGTAATACGAGGGGTGCAAACGTTATTCGGAATGATTGGGCGTAAAGGGTGCGCAGGCGGTAGGTTAAGTCAACTGTTAAATTCCTCAGCCTAACTGAGGGCATGCGGTAGATACTGATTTACTAGAGGATGGAAGagagaAGTGGAATTCTCGGAGTAGCGGTAAAATGCGTAGATCTCGAGAGGAACACCAATGGCGAAGGCAGCTTCTTGGTCCATTTCTGACGC…
OTU554	ATTAGGAATCTTGCGCAATGGGCGAAAGCCTGACGCAGCGACGCCGCGTGGAGGAGGAAGTCCTTCGGGATGTAAACTCCTTTTGAGTGGGACGAAGATCTGACGGTACCACTTGAATAAGCCCCGGCTAACTACGTGCCAGCAGCCGCGGTAATACGTAGGgggCGAGCGTTGTCCGAAGTTACTGGGCGTAAAGCgcgcgTAGGCGGGCGGTTAAGTGAGAGGTGAAAGGCTGGGGCTCAACCGCAGCAGGGCCTCTCATACTGATCGTCTTGAGGGCGGTAGagagaAGTGGAATGGCTGGTGTAGCGGTGAAATGCGTAGATATCAGTCGGAACACCGGTGGCGAAGGCGGCTTCTTGGGCCGTACCTGACGCTGAGGCGCGAAAGCCAGGGGAG…
OTU555	GTCGAGGATCTTCGGCAATGGGCGCAAGCCTGACCGAGCGACGCCGCGTGTGCGACGAAGGCCTTCGGGTTGTAAAGCACTGTCGAGGgggAGGAAAGCCCGCAAGGGTCTGACCTATCCCTGGAGGAAGCACGGGCTAAGTTCGTGCCAGCAGCCGCGGTAAGACGAACCGTGCGAACGTTGTTCGGATTCACTGGGCTTAAAGGGCGCGTAGGCGGGCATTCAAGTCAGGGGTGAAATCTTTCGGCTCAACCGGAAACGTGCCTCTGATACTGGATGTCTCGAGGGAGGTAGGGGCGTGTGGAACTTCCGGTGGAGCGGTGAAATGCGTAGATATCGGAAGGAACGCCGGTGGCGAAAGCGACGCGCTGGACCTCTTCTGACGCTGAGGCGCGAAAG…
OTU556	GTGGGGAATTTTGCGCAATGGgggAAACCCTGACGCAGCAACGCCGCGTGGAGGATGAAGTCCCTTGGGATGTAAACTCCTTTCGATCGGGACGAAaaaaaTGACGGTACCGGAAGAAGAAGCACCGGCTAACTCTGTGCCAGCAGCCGCGGTAATACAGAGGGTGCAAGCGTTGTTCGGAATTATTGGGCGTAAAGGGCGCGTAGGCGGCGCGGTAAGTCTGTGGTGAAATCTCCGGGCTCAACTCGGAAATGGCCGCGGAAACTGCCGTGCTCGAGTGTGGGAGAGGTGAGTGGAATTCCCGGTGTAGCGGTGAAATGCGTAGATATCGGGAGGAACACCTGTGGCGAAAGCGGCTCACTGGACCACAACTGACGCTGAGGCGCGAAAGCTAGGGGA…
OTU557	GTGGGGAATATTGGACAATGGGCGCAAGCCTGATCCAGCCACGCCGCGTGAGTGATGAAGGCCTTCGGGTCGTAAAGCTCTGTGGGGAGGGACGAACCGCTGCAGGTTAATACCCTGCAGCATGACGGTACCTCCTTAGCAAGCACCGGCTAACTTCGTGCCAGCAGCCGCGGTAATACGAAGGGTGCAAACGTTGCTCGGAATTATTGGGCGTAAAGCGCACGTAGGCGGCATGGCAAGTCGGATGTGAAATCCCTCGGCTTAACCAAGGAAGTGCATCCGAAACTGCTGTGCTTGAGTACTAAAGAGGATCGCGGAATTCCCGGTGTAGAGGTGAAATTCGTAGATATCGGGAGGAACACCAGTGGCGAAGGCGGCGATCTGGGTAGATACTGACGC…
OTU558	GTGAGGGATCTTCCGCAATGGGCGCAAGCCTGACGGAGCGACGCCGCGTGCGGGACGACGCCCCTCGGGGTGTAAACCGCTTTTCCGCGGGGAGACGCAAGCGACGGTACCGCGGGAAGAAGCCTCGGCTAACCACGTGCCAGCAGCCGCGGTAATACGTGGGAGGCGAGCGTTGTCCGGAGTTACTGGGCGTAAAGGGTGCGCAGGCGGCCCGGCAAGTGTGCGGTGAAAGCCcccGGCTCAACCGGgggAGGCCCGcgcgGACTGCCGGCGCTTGAGGCCCGGAGGggggCGCGGAATTCCGGGTGGAGCGGTGAAATGCGTAGAGATCCGGAAGAACACCGACGGCGAAGGCAGCGCCCTGGCCGGCGCCTGACGCTCAGGCACGAGAGCTCGGGG…
OTU559	GTGGGGAATCTTGCACAATGGgggCAACCCTGATGCAGCGACGCCGCGTGAGTGATGAAGCCCTTCGGGGCGTAAAGCTCTTTCGGCAGGGACGATTATGACGGTACCTGCAGAAGCAGCTGCGGCTAACTACGTGCCAGCAGCCGCGGTAATACGTAGGCAGCAAGCGTTGTTCGGAGTTACTGGGCGTAAAGGGTGCGTAGGCGGCTTtttAAGTTTGGTGTGAAATCTCCTGGCTTAACCGGGAGGGTGCGCCGAATACTGAGAAGCTAGAGTATGGGAGAGGAAAGTGGAATTCCTGGTGTAGCGGTGAAATGCGTAGATATCAGGAGGAACACCTGTGGTGTAGACGGCTTTCTGGACCATAACTGACGCTGAGGCACGAAAGCGTGGGTAGCA…
OTU560	GTGAGGAATTTTCGGCAATGGgggCAACCCTGACCGAGCAACGCCGCGTGCAGGAAGAAGGTTTTCGGATCGTAAACTGCTTTACTGAGGGACGAGCAAGGACGGTACCTCAGCAATCAGCCCCGGCTAACTACGTGCCAGCAGCCGCGGTAATACGTAGGgggCGAGCGTTGTCCGGAGTTACTGGGCGTAAAGGGCCTGTAGGCGGTCTTTCGCGTTTGCAGTGACAGTGCTCGGCTTAACTGAGCAAGGCCTGCGAAGACGGGAAGACTTGAGGGCTTCAGAGGGACACGGAATTCCGGGTGGAGTGGTGAAATGCGTAGAGATCCGGAGGAACACCAAAGGCGAAGGCAGTGTCCTGGGGAGCAACTGACGCTGAGGGGCGAAAGCTAGGGGAGC…
OTU561	GTGGGGAATATTGGACAATGGgggCAACCCTGATCCAGCCATGCCGCGTgtgtgAAGAAGGCCTTCGGGTTGTAAAGCACTTTAAGCTGGGAGGAAGGTTTCTTGGCTAATATCCAAGAGAATTGACGTTACCAGCAGAATAAGCACCGGCTAACTCCGTGCCAGCAGCCGCGGTAATACGGAGGGTGCAAGCGTTAATCGGAATTACTGGGCGTAAAGCgcgcgTAGGCGGCTAGGTCAGTCGGATGTGAAATCCCTGGGCTCAACCTGGGAACTGCATACGATACTGCCTGGCTAGAGTGTGGGAGAGGGTGGTGGAATTCCCGGTGTAGCGGTGAAATGCGTAGATATCGGGAGGAACATCAGTGGCGAAGGCGACCGCCTGGCCCAACACTGACG…
OTU562	GTGGGGAATTTTGCGCAATGGgggAAACCCTGACGCAGCGATGCCGCGTGGAGGACGAAGGTCTTCGGATTGTAAACTCCTTTTGCAGGGGAAaaaTGGACGGGTGAATAGCCCGTTTTGATGGTACTCTGCGAATAAGCCACGGCTAACTTCGTGCCAGCAGCCGCGGTAAGACGAAGGTGGCGAGCGTTACTCGGAATTACTAGGCGTAAAGCGTGGGCAGGTGGTTCGGTAAGTCTGTTGTGAAAGCTCCTGGCTCAACCGGGAGAGGCCAATGGATACTGCCGGACTTGAATGTGGGAGGGGTGACTGGAATTCCTGGTGTAGCGGTGAAATGCGTAGATATCAGGAGGAACACCAATGGCGAAGGCAGGTCACTGGACCACTATTGACACTCAT…
OTU563	GTGAGGAATTTTCCGCAATGGGCGCAAGCCTGACGGAGCAACGCCGCGTGCAGGAAGACGCTTTTCGGAGTGTAAACTGCTTTTCTGTGGGACGAGACAAGGACGGTACCACAGGAAGAAGCCCCGGCTAACTACGTGCCAGCAGCCGCGGTAATACGTAGGgggCGAGCGTTGTCCGGAGTTACTGGGCGTAAAGGGCGCGTAGGCGGTGGTGCGCGTTTTGtgtgACAGCGGCGGGCTTAACTCGCCGAGCATGCGAAAGACGGCAGCACTTGAGGGTTCGAGAGGGACACGGAATTCCGGGTGGAGTGGTGAAATGCGTAGAGATCCGGAGGAACACCGAAGGCGAAGGCAGTGTCCTGGCGAACGACTGACGCTGAGGAGCGAAAGCCAGGGGAG…
OTU564	GTGGGGAATATTGGACAATGGGCGCAAGCCTGATCCAGCCACGCCGCGTGAGTGATGAAGGCCTTCGGGTCGTAAAGCTCTGTGGGGAGGGACGAACCGCTGCACGTTCATAGCGTGCAGCATGACGGTACCTCCTTAGCAAGCACCGGCTAACTTCGTGCCAGCAGCCGCGGTAATACGAAGGGTGCAAACGTTGCTCGGAATTATTGGGCGTAAAGCGCACGTAGGCGGTTTGGAAAGTCCCATGTGAAATCCCACAGCTTAACTGTGGAAGTGCATGGGAAACCTCCAGACTTGAGTACGAAAGAGGATCGCGGAATTCCCGGTGTAGAGGTGAAATTCGTAGATATCGGGAGGAACACCAGTGGCGAAGGCGGCGATCTGGGTCGATACTGACGC…
OTU565	GTGGGGAATATTGCGCAATGGGCGGAAGCCTGACGCAGCGACGCCGCGTGCGGGATGAAGGCCTTCGGGTTGTAAACCGCTTTCACCGCAGACGAAGCCTTCGGGTGACGGTATGCGGGGAAGAAGCGCCGGCTAACTACGTGCCAGCAGCCGCGGTAATACGTAGGGCGCGAGCGTTGTCCGGAATCATTGGGCGTAAAGAGCTCGTAGGCGGCCGGTTGCGTCTGCTGTGAAATCCCGGGGCTTAACCCCGGGCGTGCAGTGGATACGGGCCGGCTGGAGGCAGGCAGGGGAGAATGGAATTCCCGGTGTAGCGGTGAAATGCGCAGATATCGGGAGGAACACCGGTGGCGAAGGCGGTTCTCTGGGCCTGTGCTGACGCTGAGGAGCGAAAGCGTG…
OTU566	ATTAGGAATCTTGCGCAATGGGCGACAGCCTGACGCAGCGACGCCGCGTGGAGGAGGAAGTCTTTCGGGATGTAAACTCCTTTTAGGCAGGAAGAAAACAATGACGGTACTGCCTGAATAAGCCCCGGCTAACTACGTGCCAGCAGCCGCGGTAATACGTAGGgggCGAGCGTTGTCCGAAGTTACTGGGCGTAAAGCgcgcgTAGGCGGgggAGCAAGTCCGCTGTGAAAGCCCGAGGCTCAACCTCGGAGGGTCGGTGGATACTGCTTCTCTTGAAGGGGCTAGGgggAGATGGAATTACCGGTGTAGCGGTGAAATGCGTAGAGATCGGTAGGAACACCAGTGGCGAAGGCGGTCTCCTGGGGCTTTCCTTGACGCTGAGGCGCGAAAGCTGGggg…
OTU567	GTGAGGAATTTTCGGCAATGGAGGCAACTCTGACCGAGCAACGCCGCGTGCAGGAAGACGCGTTTCGGCGTGTAAACTGCTTTTCTCAGGGACGAGCAAGGACGGTACCTGAGGAAGAAGCCCCGGCTAACTACGTGCCAGCAGCCGCGGTAATACGTAGGgggCGAGCGTTGTCCGGAGTTACTGGGCGTAAAGGGTCCGCAGGCGGTTGCGTGCGTTTGGGGTGACAGCTCCTCGCTTAACGAGGAGAGGGCCACGAACACGGCGCAGCTAGAGGGCCAGagagGGACATGGAACTCCGGGTGGAGTGGTGAAATGCGTAGAGATCCGGAAGAACACCGAAGGCGAAGGCAGTGTCCTGGCTGGTACCTGACGCTCGGGGACGAAAGCGAGGGGAGC…
OTU568	GTGGGGAATCTTGCGCAATGGTCGAgagaCTGACGCAGCGACGCCGCGTGTGGGAGGACGCCCTTCGGGGTGTAAACCACTGTTGCCCGGGACGAACAAGCGGTTTCGACCGCTCTGACGGTACCGGGTGAGGAAGCACCGGCTAACTCCGTGCCAGCAGCCGCGGTAATACGGAGGGTGCGAGCGTTGTCCGGAATCACTGGGCGTAAAGGGCGCGTAGGTGGCGCGAGAAGTCAACGGTGAAAGTTCAGGGCTCAACCCTGAATCGGCCGTCGATACTCTCGGGCTCGAGCACTGTAGAGGCAGGTGGAATTCCGGGTGTAGCGGTGGAATGCGTAGAGATCCGGAAGAACACCGGTGGCGAAGGCGGCCTGCTGGGCAGTTGCTGACACTGAGGCG…
OTU569	GTGGGGAATATTGGACAATGGGCGCAAGCCTGATCCAGCAATGCCGCGTGGGTGAAGAAGGTCTTCGGATTGTAAAGCCCTTTCGGCGGGGACGATGATGACGGTACCCGCAGAAGAAGCCCCGGCTAACTTCGTGCCAGCAGCCGCGGTAATACGAAGGgggCTAGCGTTGCTCGGAATGACTGGGCGTAAAGGGCGCGTAGGCGGCCGTGACAGTCGGGCGTGAAATTCCTGGGCTCAACCTGGgggCTGCGTTCGAGACGTGATGGCTGGAGTGCGGAAGAGGGTCGTGGAATTCCCAGTGTAGAGGTGAAATTCGTAGATATTGGGAAGAACACCGGTGGCGAAGGCGGCGACCTGGTCCGTGACTGACGCTGAGGCGCGAAAGCGTGGGGAGCA…
OTU570	GTGGGGAATATTGGACAATGGGCGCAAGCCTGATCCAGCAATGCCGCGTgtgtgAAGAAGGCCTGCGGGTTGTAAAGCACTTTCGGTGGGGAGGAAGTTtttGGCATGAATAATGCTGGGGATTGACGTTACCCACATAAGAAGCACCGGCTAACTCTGTGCCAGCAGCCGCGGTAATACAGAGGGTGCGAGCGTTAATCGGAATTATTGGGCGTAAAGGGCGCGTAGGTGGTTAATTAAGTTATGtgtgAAATCCCTGGGCTTAACCTAGGAATGGCATATAAGACTGGTTAGCTAGAGTTCGAgagagGGAAGTGGAATTTCCGGTGTAGCGGTGAAATGCGTAGATATCGGAAGGAACATCAGTGGCGAAGGCGACTTCCTGGCTCGATACTGACA…
OTU571	GTAAGGAATATTGCGCAATGGGCGACAGCCTGACGCAGCGACGCCGCGTGGgggACGAAGGTCTTCGGATTGTAAACCCCTTTCGGGAGGGAAGATGGGATGGGTAACCATTCGGACGGTACCTCCAGAAGCAGCCACGGCTAACTTCGTGCCAGCAGCCGCGGTAATACGAAGGTGGCAAGCGTTGTTCGGATTTACTGGGCGTACAGGGAGCGTAGGCGGTTCAGTAAGCCCTTTGTGAAATCTCCAGGCTTAACCTGGAACAGCCGGAGGGGACTGCTGAGCTAGAGGATGGGAGAGGAGCGCGGAATTCCCGGTGTAGCGGTGAAATGCGTAGAGATCGGGAGGAAGGCCGGTGGCGAAGGCGGCGCTCTGGAACATTTCTGACGCTGAGGCTCG…
OTU572	GTGAGGAATTTTCCGCAATGGGCGCAAGCCTGACGGAGCAACGCCGCGTGCAGGAGGACGGCCTTCGGGTTGTAAACTGCTTTTCTGGgggACGAGGTAAGGACGGTACCCCAGGAAGAAGCCCCGGCTCACTACGTGCCAGCAGCCGCGGTAATACGTAGGgggCGAGCGTTGTCCGGAGTTACTGGGCGTAAAGCGTCCGCAGGCGGTTCTGCGCGTGGCCGGTGCCAGCTCGTTGCTTAACGACGGGAGTGCCGGGCAGACGGCAGGACTCGAGGGCCTCAGAGGGACATAGAATTCCGGGTGGAGTGGTGAAATGCGTAGAGATCCGGAGGAATACCAATGGCGCAGGCAGTGTCCTGGGAGGCATCTGACGCTGAGGGACGAAAGCCAGGGGAG…
OTU573	GTGGGGAATTTTGCGCAATGGgggAAACCCTGACGCAGCAACGCCGCGTGGAGGATGAAGCCCCTTGGGGTGTAAACTCCTTTCGATCGGGACGATTATGACGGTACCGGATGAAGAAGCACCGGCTAACTCTGTGCCAGCAGCCGCGGTAATACAGAGGGTGCAAGCGTTGTTCGGAATTATTGGGCGTAAAGGGCGCGTAGGCGGTGCGGTAAGTCTGTTGTGAAATCTCCGGGCTCAACTCGGAGCTTGCAACGGAAACTGCCGTGCTCGAGTGTGGGAGAGGTGAGTGGAATTCCCGGTGTAGCGGTGAAATGCGTAGATATCGGGAGGAACACCTGTGGCGAAAGCGGCTCACTGGACCACAACTGACGCTGATGCGCGAAAGCTAGGGGAGCA…
OTU574	GTCGAGAATATTCGTCAATGGGCGAAAGCCTGAACGAGCGACGCCGCGTGCGGGATGAAGGCCTTCGGGTTGTAAACCGCGGTAGCAGGGGAGGAATTATTGACTGTACCCTGCGGAAAGAGGTGGGTAACTACGTGCCAGCACCAGCGGTAAAACGTAGACCTCAAGCGTTATCCGGATTTATTGGGCGTAAAGCGTgtgtAGGgggCTTTGTGCGTCTCGGGTGAAATCTCACTGCCTAACGGTGAGCCTGCCCGGGATACGGCGAAGCTAGAGGAGGTTAGAGGTGAACGGAACGCACGGTGTAGGGGTGATATCCGTTGATATCGTGCGGAACACCAAAGGCGAAGGCAGTTCACTGGGGCTTTCCTGACCCTGAGACACGAAAGCGTGGGGAGC…
OTU575	GTGGGGAATTTTGCGCAATGGgggAAACCCTGACGCAGCAACGCCGCGTGGAGGATGAAGTCCCTTGGGATGTAAACTCCTTTCGATCGGGACGATTATGACGGTACCGGAAGAAGAAGCACCGGCTAACTCTGTGCCAGCAGCCGCGGTAATACAGAGGGTGCAAGCGTTGTTCGGAATTATTGGGCGTAAAGGGCGCGTAGGCGGTGCGGTAAGACTGTGGTGAAATCTCCGGGCTCAACTCGGAAATTGCCGCGGTGACTGCCGTGCTGGAGTGTGGGAGAGGTGAGTGGAATTCCCGGTGTAGCGGTGAAATGCGTAGATATCGGGAGGAACACCTGTGGCGAAAGCGGCTCACTGGACCACAACTGACGCTGAGGCGCGAAAGCTAGGGGAGCA…
OTU576	GTGGGGAATTTTGGACAATGGgggCAACCCTGATCCAGCGACGCCGCGTGAAGGATGAAGGCCTTCGGGTTGTAAACTTCTTTTGATGGGGAGGAATGGTCTGGTGAATAGCCAGGCGTGACAGTACCCATTGAATAAGCCACGGCTAACTACGTGCCAGCAGCCGCGGTAATACGTAGGTGGCAAGCGATACTCGGAATCACTAGGCGTAAAGCGCAGGTAGGCGGTTCGGTAAGTCTTTTGTGAAAGCTCCCGGCTCAACTGGGAGAGGTCAAAGGAAACTACCGGGCTGGAGTGTGGTAGGGGATACTGGAATTCCCGGTGTAGCGGTGAAATGCGTAGATATCGGGAGGAATACCTATGGCGAAAGCAGGTATCTGGGCCATCACTGACGCTGAG…
OTU577	GTTTGGAATTTTGGACAATGGGCGAAAGCCTGATCCAGCGACGCCGCGTGGACGACGAAGGCCTTCGGGTTGTAAAGTCCTTTTGCTCGGGAACAATATTTTGAGCGTACCGAgagaATAAGAGGTTGCTAACTCTGTGCCAGCAGCAGCGGTAATACAGAGACCTCAAGCGTTATCCGGAATCATTGGGCGTAAAGCGTACCGATAGGTGGTTTTACAAGTCAGAAGTGAAATCtctcAGCTTAACTGGGAGAATGTCTTTTGAAACTGTAAAACTAGAAGGGCAAAGAGGAAGCTGGAACAAACGGTGTAGTAGTGAAATGCGTTGATATCGTTTGGAACACCAATAGCGTAGGCAGGCTTCTGGGTGCCACTTGACACTGCTAGGACGAAAGCGTG…
OTU578	GTGAGGAATTTTCCGCAATGGAGGCAACTCTGACGGAGCAACGCCGCGTGCAGGAGGACGGCCTTCGGGTTGTAAACTGCTTTTACCAGGGACGAGAATGGACGGTACCTGGTGAACAAGCCCCGGCTAACTACGTGCCAGCAGCCGCGGTAATACGTAGGgggCAAGCGTTGTCCGGAGTTACTGGGCGTAAAGGGCACGCAGGCGGTCCGGTCAGTTTGCGGGGACAGTGGGTGGCTTAACTGCCCAAGGGTCGCAAAGACGGCCGGACTGGAGAGCGAgagagGGACCTGGAACTCCGGGTGGAGCGGTGAAATGCGTAGAGATCCGGAAGAACACCACTGGCGAAGGCAAGGTCCTGGCTCGACTCTGACGCTGAGGTGCGAAAGCTAGGGGAGC…
OTU579	GTGGGGAATCTTGCACAATGGGCGAAAGCCTGATGCAGCGACGCCGCGTGGgggATGAAGCTTCTCGGAGTGTAAACCCCTTTCGATCCGGACGAATACCCGCAAGGgggTGACGGTACGGATATAAGAAGCCCCGGCTAACTACGTGCCAGCAGCCGCGGTAAGACGTAGGgggCCAGCGTTGTTCGGAATTACTGGGTGTAAAGGGTCAGTAGGCGGTGTGGCAAGTTGGGAGTGAAATCTCTGGGCTCAACCCAGAGGCTGCTTCCAAAACTGCTGTGCTTGAGTGTGGGAGAGGCGCGTGGAATTGCAGGTGTAGCGGTGAAATGCGTAGATATCTGCAGGAACACCCGTGGCGAAAGCGGCgcgcTGGACCACAACTGACGCTGAATGACGAAA…
OTU580	GTGAGGAATTTTCGTCAATGGgggCAACCCTGAACGAGCAACGCCGCGTGCAGGAAGAAGGTCTTCGGATCGTAAACTGCTTTTCTCTGGGACGAGCAAGGACGGTACCAGAGGAATCAGCCTCGGCTAACTACGTGCCAGCAGCCGCGGTAATACGTAGGAGGCAAGCGTTGTCCGGAGTTACTGGGCGTAAAGCGCACGCAGGCGGTCTCTTAAGTTTGTAGGGACAGGGCACAGCTCAACTGTGTCAGGCTTACGAAAACTGGGAGACTTGAGGGCTTCAGAGGGATGGGGAATTCCGGGTGGAGTGGTGAAATGCGTAGAGATCCGGAAGAACACCAAAGGCGAAGGCACCATCCTGGGGAGTCACTGACGCTCGGGTGCGAAAGCCAGGGGAGC…
OTU581	GTGAGGAATTTTCCGCAATGGGCGAGAGCCTGACGGAGCAACGCCGCGTGCAGGAGGACGCTTTTCGGAGTGTAAACTGCTTTTCTGTGGGACGAGGATGGACGGTACCACAGGAAGAAGCCCCGGCTAACTACGTGCCAGCAGCCGCGGTAATACGTAGGgggCGAGCGTTGTCCGGAGTTACTGGGCGTAAAGGGCATGCAGGCGGTCGAGCGCGTTTGGTGTGACAGCGCAGGGCTTCACCCTGCGAGCATACGAAAGACGGCTCGACTTGAGGACTCGAGAGGGACACGGAATTCCGGGTGGAGTGGTGAAATGCGTAGAGATCCGGAGGAACACCGAAGGCGAAGGCAGTGTCCTGGCGAGTGACTGACGCTGAGGTGCGAAAGCCAGGGGAGC…
OTU582	GTGGGGAATTGTTCGCAATGGGCGCAAGCCTGACGACGCAACGCCGCGTGGAGGATGAAGACCTTCGGGTCGTAAACTCCTTTCGACCGAGATGAAGAGGCGCCGACCTAACACGTCGGCGTCCTGACAGTATCGAGGGAAGCAGCCCCGGCTAACTCCGTGCCAGCAGCCGCGGTAATACGGggggggCAAGCGTTGTTCGGAATTACTGGGCGTAAAGGGTTTGTAGGTGGCCGGCTAAGTCAGACGTGAAATCCCTCAGCTTAACTGGGGAACTGCGTCTGGGACTGGTCGGCTTGAGGGCCGGAGAGGAACGCGGAATTCCAGGTGTAGCGGTGAAATGCGTAGATATCTGGAGGAACACCGGTGGCGAAGGCGGCGTTCTGGACGGCATCTGAC…
OTU583	GTGGGGAATATTGCGCAATGGGCGCAAGCCTGACGCAGCGACGCCGCGTGGgggATGACGGCCTTCGGGTTGTAAACCCCTTTCACCGCCGACCAAGTCTCGTGCTTTTGTGCGGGGTGAGTGTAGGCGGGGAAGAAGCACCGGCTAACTACGTGCCAGCAGCCGCGGTAATACGTAGGGTGCGAGCGTTGTCCGGATTTATTGGGCGTAAAGGGCTCGTAGGCGGCCTGTCGCGTCGGGAGTGAAAGCCCGCTGCTCAACGGCGGGTTGGCTTCCGGTACGGGCTGGCTGGAGTGTGGCAGGGGAGACTGGAATTCCTGGTGTAGCGGTGGAATGCGCAGATATCAGGAGGAACACCGGTGGCGAAGGCGGGTCTCTGGGCCATTACTGACGCTGAGG…
OTU584	GTGGGGAATATTGGACAATGGGCGCAAGCCTGATCCAGCAATGCCGCGTGAGTGATGAAGGCCTTAGGGTTGTAAAGCTCTTTCGGCGGGGACGATGATGACGGTACCCGCAGAAGAAGCCCCGGCTAACTTCGTGCCAGCAGCCGCGGTAATACGAAGGgggCGAGCGTTGTTCGGATTTACTGGGCGTAAAGGGCGCGTAGGCGGCGGGTCAAGTCGAGTGTGAAAGCCCCGGGCTCAACCTGGGAATTGCGCTCGAGACTGGTCTGCTTGAGTTCGGGAGAGGAGCGTGGAATTCCCAGTGTAGAGGTGAAATTCGTAGATATTGGGAAGAACACCGGTGGCGAAGGCGGCGCTCTGGACCGAGACTGACGCTGAGGCGCGAAAGCGTGGGGAGCA…
OTU585	GTGGGGAATATTGGACAATGGgggCAACCCTGATCCAGCAATGCCGCGTGAGTGATGAAGGCCTTCGGGTTGTAAAGCTCTTTCGCCCGCGACGATGATGACGGTAGCGGGAGAAGAAGCCCCGGCTAACTTCGTGCCAGCAGCCGCGGTAATACGAAGGgggCGAGCGTTGTTCGGAATTACTGGGCGTAAAGGGCGCGTAGGCGGCGCTGCCAGTTGCGTGTGAAAGCCCCGGGCTCAACCTGGGAATGGCgcgcAAGACGGCGGGGCTGGAGTTCGGGAGAGGAGCGTGGAATTCCCAGTGTAGAGGTGAAATTCGTAGATATTGGGAAGAACACCGGTGGCGAAGGCGGCGCTCTGGACCGAGACTGACGCTGAGGCGCGAAAGCGTGGGGAGCA…
OTU586	GTGGGGAATATTGGACAATGGGCGCAAGCCTGATCCAGCAATGCCGCGTGGGTGAAGAAGGTCTTCGGATTGTAAAGCCCTTTCGGCGGGGACGATGATGACGGTACCCGCAGAAGAAGCCCCGGCTAACTTCGTGCCAGCAGCCGCGGTAATACGAAGGgggCTAGCGTTGCTCGGAATGACTGGGCGTAAAGGGCGCGTAGGCGGTTTGGACAGTTGGGCGTGAAATTCCCGGGCTTAACCTGGgggCTGCGCTCAATACATCCGGACTTGAGTGAGGAAGAGGGTCGTGGAATTCCCAGTGTAGAGGTGAAATTCGTAGATATTGGGAAGAACACCGGTGGCGAAGGCGGCGACCTGGTCCTTTACTGACGCTGAGGCGCGAAAGCGTGGGGAGCA…
OTU587	GTGGGGAATTTTGGACAATGGgggAAACCCTGATCCAGCAACTCTGCGTGAGGGACGAAGATCTTCGGATTGTAAACCTCTTTTGCATGGGACGAAACCCCGCAAGGGTCTGACGGTACCATGCGAATAAGCCACGGCTAACTATGTGCCAGCAGCCGCGGTAAGACATAGGTGGCGAGCGTTATTCGGAATTACTAGGCGTAAAGCGAGTGTAGGCGGGCGCTTAAGTCCGACGTTCAATCTCCCGGCTCAACTGGGAACAGTCGTTGGATACTGAGCGTCTCGAGTAGGGTAGGgggCAGTGGAATTCCCGGTGTAGCGGTGAAATGCGTAGAGATCGGGAGGAACACCTATGGCGAAAGCAGCTGCCTGGGCCTTTACTGACGCTAAGACTCGAAA…
OTU588	GTGGGGAATCTTGCACAATGGGCGAAAGCCTGATGCAGCAACGCCGCGTGGgggATGAAGCTTCTCGGAGTGTAAACCCCTTTCGACCCGGAAGAAAGCCCGCAAGGGTTTGACGGTACGGGTATAAGAAGCCCCGGCTAACTACGTGCCAGCAGCCGCGGTAATACGTAGGgggCCAGCGTTGCTCGGAATTACTGGGCGTAAAGGGTCCGTAGGCGGTGCGGCAAGTCGATAGTGAAATCTCTGGGCTTAACTCAGAGGCTGCTAACGAAACTGCCGTGCTAGAGTGCGAgagagGCGAGTGGAATTGCGGGTGTAGCGGTGAAATGCGTAGATATCCGCAGGAACATCCGAGGCGAAAGCGGCTCGCTGGATCGCAACTGACGCTGAGGGACGAAA…
OTU589	GTGAGGAATTTTCCGCAATGGGCGCAAGCCTGACGGAGCGACGCCGCGTGTGGGAAGAAGGCCTTCGGGTCGTAAACCACTGTCGAAGGGGACGATAATGACGGTACCCTTGGAGGAAGCCCCGGCTAACTACGTGCCAGCAGCCGCGGTAAGACGTAGGgggCAAGCGTTATTCGGAATCATTGGGCGTAAAGCGCTCGTAGGCGGATCGGACAGTCGGTGAAGAAAGACCTGGGCTCAACTCAGGGAACGGCACCGATACTATCGGTCTTGAGGCAATCAGAGGGTGATGGAATTCCCGGTGTAGCGGTGAAATGCGTAGATATCGGGAGGAACACCAGTGGCGAAGGCGATCACCTGGGGTTGTTCTGACGCTGAGGAGCGAAAGCTAGGGGAGCA…
OTU590	GTGGGGAATATTGGACAATGGGCGCAAGCCTGATCCAGCAATGCCGCGTGAGCGATGAAGGCCTTAGGGTTGTAAAGCTCTTTCGGCGGGGACGATGATGACGGTACCCGCAGAAGAAGCCCCGGCTAACTCCGTGCCAGCAGCCGCGGTAATACGGAGGgggCGAGCGTTGTTCGGAATGACTGGGCGTAAAGGGCGCGTAGGCGGTCGACTTTGTCAGGCGTGAAAGCCCTGGGCTCAACCTGGGAGGTGCGCTTGAGACGGGTCGGCTTGAGGTCGGGAGAGGTGAGTGGAATTCCCAGTGTAGAGGTGAAATTCGTAGATATTGGGAAGAACACCGGTGGCGAAGGCGGCTCACTGGACCGATACTGACGCTGAGGCGCGAAAGCGTGGGGAGCA…
OTU591	GTGGGGAATATTGGACAATGGgggAAACCCTGATCCAGCAATGCCGCGTGAATGAAGAAGGCCTTAGGGTTGTAAAGTTCTTTCACCTGTGAAGATAATGACGGTAGCAGGAGAAGAAGCCCCGGCTAACTCCGTGCCAGCAGCCGCGGTAAGACGGAGGgggCTAGCGTTGTTCGGAATGACTGGGCGTAAAGGGCGCGTAGGCGGTTttttAAGTGAGGCGTGAAAGCCCTGGGCTTAACCCAGGAGGTGCGTTTCATACTGGAAGACTTGAGTACGAgagagGAAAGTGGAATTCCTAGTGTAGAGGTGAAATTCGTAGATATTAGGAAGAACACCAGTGGCGAAGGCGACTTTCTGGCTCGTAACTGACGCTGAGGCGCGAAAGCGTGGGGAGCA…
OTU592	GCTAAGAATCTTGCGCAATGGGCGAAAGCCTGACGCAGCAATTCCGCGTGGgggACGAAGGCCCTCGGGTCGTAAACCCCTTTTGCGAGGGAAGAAGTTCTGACGGTACCTCGCGAATAAGACACGGCTAACTACGTGCCAGCAGCCGCGGTAATACGTAGGTGTCGAGCGTTGTCCGGATTTATTGGGCGTAAAGCGCCCGCAGGCGGCTTGGCAAGTTCGAGGTGAAATCTCCCGGCTCAACTGGGAGGGTGCCTCGGAAACTGCCAGGCTTGAGGCAGGGAGAGGGATGTGGAATTCCCGGTGTAGTGGTGAAATGCGTAGATATCGGGAGGAACACCAGTGGCGAAGGCGGCATCCTGGCCCTGTCCTGACGCTCAGGGGCGAAAGCGTGGGGAG…
OTU593	GGCGCGAAACCTCCACAATGTGGGCAACCACGATGGgggAACTCCAAGTGCCTACACTTAGTGTAGGCTGTTCTCGAGCCTAAaaaGCTCGAGAAGTAAGGGCCGGGTAAGACGGGTGCCAGCCGCCGCGGTAATACCCGCGGCCCGAGTGGTGCTCATTATTATTGAGCCTAAAGCGTCCGTAGCTGGCCGGGCAAATCTTCGGGTAAATCGGGCGGCTCAACCGTCCGAATTCCGGGGACACTGCACGGCTTGGGATCGGGAGAGGGTGAAGGTACTCCCGGGGTAGGGGTAAAATCCTGTAATCCGGgggggACCACCAGTGGCGAAGGCGTTCACCTAGAACGAGTCCGACAGTGAGGGACGAAGCCCTAGGGCGCAAACGGGATTAGAAACCCG…
OTU594	GTGGGGAATCTTAGACAATGGgggAAACCCTGATCTAGCGATGCCGCGTGGATGAAGAAGGCCTTCGGGTTGTAAAGTCCTTTCGCCTGTGACGATAATGACGGTAGCAGGAGAAGAAGCACCGGCAAACTCTGTGCCAGCAGCCGCGGTAAGACAGAGGGTGCTAGCGTTGTTCGGAATGACTGGGCGTAAAGGGCGCGTAGGCGGGAATATTAGTCAAGCGTGAAAGCCCCGGGCTTAACCTGGGAATTGCGCATGAAACGGTATACCTAGAGGACGAgagagGAAAGCGGAATTCCTAGTGTAGAGGTGAAATTCGTAGATATTAGGAGGAACATCAGAGGCGAAGGCGGCTTTCTGGCTCGTTACTGACGCTGAGGCGCGAAAGCGTGGGGAGCA…
OTU595	GTGAGGAATCTTCGGCAATGGGCGCAAGCCTGACCGAGCGACGCCGCGTGGAGGACGACGCCTTTCGGGGTGTAAACTCCTTTTCTGGggggCGAGACCGGACGGTACCCCAGGAATAAGCCTCGGCTAACTACGTGCCAGCAGCCGCGGTAATACGTAGGAGGCGAGCGTTGTCCGGAGTTACTGGGCGTAAAGCGTGTGCAGGCGGCTTGCCACATCACCAGTGAAATCTCCCGGCTCAACTGGGAGGCGGTTGGTGAGATGGGCAGGCTTGAGGGCTGGAGAGGGACATAGAACTCCCGGTGGAACAGTGAAATGTGTAGAGATCGGGAAGAATACCAGAGGGGAAGCCGGTGTCCTGGCCAGTGCCTGACGCTCAGACACGACAGCGTGGGGAGC…
OTU596	GTGGGGAATATTGGGCAATGGGCGAAAGCCTGACCCAGCCATGCCGCGTGAGTGATGAAGGCCTTCGGGTCGTAAAGCTCTGTGGGGAGGGAAGAAACACCTTGTGGCTAACATCCACGAGGCTTGACGGTACCTCCTTAGCAAGCACCGGCTAACTCCGTGCCAGCAGCCGCGGTAATACGGAGGGTGCAAACGTTGCTCGGAATCATTGGGCGTAAAGCGCACGTAGGCGGCCTATTAAGTCGGATGTGAAAGCCCCGGGCTCAACCCGGGAAGTGCATTCGAAACTGGTAGGCTTGAATATGGAAGAGGGTCGCGGAATTCCCGGTGTAGAGGTGAAATTCGTAGATATCGGGAGGAACACCAGTGGCGAAGGCGGCGACCTGGGCCAATATTGAC…
OTU597	GTGGGGAATATTGCACAATGGGCGGAAGCCTGATGCAGCGACGCCGCGTGGgggATGAAGGCCTTCGGGTTGTAAACCTCTTTCAGCACCGACGAATTCAGACGGTAGGTGCAGAAGAAGCGCCGGCTAACTACGTGCCAGCAGCCGCGGTAATACGTAGGGCGCAAGCGTTGTCCGGAATTATTGGGCGTAAAGAGCTCGTAGGCGGCTTGTCGCGTCGGACGTGAAAGCTTAGGGCTTAACCCTAGGTCTGCGTTCGATACGGGCAGGCTAGAGGCAGGTAGGGGAGAACGGAATTCCCGGTGTAGCGGTGAAATGCGCAGATATCGGGAGGAACACCGGTGGCGAAGGCGGTTCTCTGGGCCTGTACTGACGCTGAGGAGCGAAAGCGTGGGGAGC…
OTU598	GTGGGGAATATTGGACAATGGgggCAACCCTGATCCAGCCATGCCGCGTGAGTGATGAAGGCCTTCGGGTTGTAAAGCTCTTTTGGCGGGGACGATGATGACGGTACCCGCAGAATAAGCCCCGGCTAACTTCGTGCCAGCAGCCGCGGTAAGACGAAGGgggCTAGCGTTGTTCGGAATTACTGGGCGTAAAGCGAGTGTAGGCGGTTGCCCAAGTCAGGTGTGAAAGCCTTGAGCTCAACTCAAGAAATGCACTTGGTACTGGGTGGCTAGAGGACCGGAGAGGATAGTGGAATTCCCAGTGTAGTGGTGAAATACGTAGAGATTGGGAAGAACACCAGTGGCGAAGGCGGCTATCTGGACGGTTACTGACGCTAAGACTCGAAAGCGTGGGGAGCA…
OTU599	GTGGGGAATATTGCACAATGGGCGCAAGCCTGATGCAGCGACGCCGCGTGAGGGATGAAGGCCTTCGGGTTGTAAACCTCTTTCGACAGGGACGAAGCGAGAGTGACGGTACCTGGAGAAGAAGCGCCGGCCAACTACGTGCCAGCAGCCGCGGTAAGACGTAGGGCGCAAGCGTTGTCCGGATTTATTGGGCGTAAAGAGCTCGTAGGCGGCTTGTCGCGTCGACTGTGAAAACCCGCGGCTTAACTGCGGGACTGCAGTCGATACGGGCAGGCTAGAGTTCGGTAGGGGAGACTGGAATTCCTGGTGTAGCGGTGAAATGCGCAGATATCAGGAGGAACACCGGTGGCGAAGGCGGGTCTCTGGGCCGACACTGACGCTGAGGAGCGAAAGCGTGGG…
OTU600	GTGGGGAATATTGGACAATGGGCGCAAGCCTGATCCAGCCATGCCGCGTGAGTGATGACGGCCCTAGGGTTGTAAAGCTCTTTCACCCACGACGATAATGACGGTAGTGGGAGAAGAAGCCCCGGCTAACTTCGTGCCAGCAGCCGCGGTAATACGAAGGgggCTAGCGTTGTTCGGATTTACTGGGCGTAAAGCGCACGTAGGCGGATCTTTAAGTCAGGGGTGAAATGCCGGAGCTCAACTTCGGAACTGCCTTTGATACTGGAGATCTTGAGTTCGGGAGAGGTGAGTGGAACTGCGAGTGTAGAGGTGAAATTCGTAGATATTCGCAAGAACACCAGTGGCGAAGGCGGCTCACTGGCCCGATACTGACGCTGAGGTGCGAAAGCGTGGGGAGCA…
OTU601	GTGAGGAATTTTCGGCAATGGTCGCAAGACTGACCGAGCAACGCCGCGTGCAGGAAGACGCTTTTCGGAGTGTAAACTGCTTTTCTGTGGGACGAgagaAGGACGGTACCACAGGAAGAAGCCCCGGCTAACTACGTGCCAGCAGCCGCGGTAATACGTAGGgggCGAGCGTTGTCCGGAGTGACTGGGCGTAAAGCGCCCGCAGGCGGTCGTGCGCGTTGGgggTGACAGTCGGCGGCTTAACTGCCGGAGGACTCCCAAGACGGTGCGACTGGAGGGCCTCAGAGGGACATGGAATTCCGGGTGGAGCGGTGAAATGCGTAGAGATCCGGAGGAACACCAAAGGCGCAGGCAGTGTCCTGGGAGGCACCTGACGCTCGGgggCGAAGGCCAGGGGAG…
OTU602	GTTAGGAATTTTCCGCAATGGGCGAAAGCCTGACGGAGCAACGCCGCGTGGGTGATGAAGACCTTCGGGTTGTAAAGCCCTGTCGGAGGGGAAGAAGATCTGACGGTACCCTCCAAGGAAGCCCCGGCTAACTACGTGCCAGCAGCCGCGGTAATACGTAGGgggCGAGCGTTATCCGGATTTACTGGGCGTAAAGCgcgcTAAGGCGGCCGGCTAAGTTGGTGGTGAAATTTCGGGGCTCAACCCCGAAACTGCCTCCAATACTGGTCGGCTCGAGTGCGGGAGAGGAAGGTGGAATTCCCGGTGTAGTAGTGAAATGCGTAGATATCGGGAGGAACACCAGTGGCGAAGGCGGCCTTCTGGCCCGCAACTGACGCTGTAGCGCGAAAGCGTGGGGAG…
OTU603	GTGGGGAATATTGCACAATGGGCGGAAGCCTGATGCAGCGACGCCGCGTGAGGGATGACGGCCTTCGGGTTGTAAACCTCTTTCGACAGGGACGAAGCGTGAGTGACGGTACCTGTAGAAGAAGCACCGGCCAACTACGTGCCAGCAGCCGCGGTAATACGTAGGGTGCGAGCGTTGTCCGGAATTACTGGGCGTAAAGAGCTTGTAGGCGGTTCGTCGCGTCGCTCGTGAAAACCGGCAGCTCAACTGTTGGCTTGCGGGCGATACGGGCGGACTAGAGTACTGCAGGGGAGACTGGAATTCCTGGTGTAGCGGTGAAATGCGCAGATATCAGGAGGAACACCGGTGGCGAAGGCGGGTCTCTGGGCAGTAACTGACGCTGAGAAGCGAAAGCGTGGG…
OTU604	GTGGGGAATCTTGCGCAATGGGCGAAAGCCTGACGCAGCAACGCCGCGTgtgtgATGAAGGTCTTCGGATCGTAAAGCACTGTCGCGAGGGAAGATACGCCGGCGGCTAACATCTGCCGGCTGAGACGGTACCTCGAGAGGAAGCACCGGCTAACTCTGTGCCAGCAGCCGCGGTAATACAGAGGGTGCGAGCGTTGTTCGGAATTATTGGGCGTAAAGCGCTTGTAGGCGGCCTGTTAAGTTCCGTGTGAAATCCCCAGGCTTAACCTGGGAAGTGCGCGGAAAACTGGCGGGCTTGAGTGCCGGAGAGGGTCGCGGAATTCCCGGTGTAGAGGTGAAATTCGTAGATATCGGGAGGAACACCAGTGGCGAAGGCGGCGACCTGGACGGACACTGACG…
OTU605	GTCGAGGATCTTCGGCAATGGGCGCAAGCCTGACCGAGCGACGCCGCGTGCGCGATGAAGGCCTTCGGGTTGTAAAGCGCTGTCGAGGgggAGGAAGCCGCAAGGTTGACCTATCCCTGGAGGAAGCACGGGCTAAGTTCGTGCCAGCAGCCGCGGTAAGACGAACCGTGCGAACGTTGTTCGGAATCACTGGGCTTAAAGGGCGCGTAGGCGGTCGATCACGTCCGGGGTGAAATCTTTCGGCTTAACCGGAAACGTGCCTGGGATACGGATCGGCTGGAGGGAGGTAGGGGCAGCTGGAACTTCCAGTGGAGCGGTGAAATGCGTTGATATTGGAAGGAACTCCGGTGGCGAAAGCGAGCTGCTGGACCTCTTCTGACGCTGAGGCGCGAAAGCCAG…
OTU606	GTGGGGAATCTTGCACAATGGgggAAACCCTGATGCAGCGACGCCGCGTGAGCGATGAAGCCCTTCGGGGTGTAAAGCTCTTTCGGCAGGGAAGATTATGACGGTACCTGCAGAAGCAGCTGCGGCTAACTACGTGCCAGCAGCCGCGGTAATACGTAGGCAGCAAGCGTTGTTCGGAGTTACTGGGCGTAAAGGGTGCGTAGGCGGCTCTGTAAGTATGGTGTGAAATCTCCCGGCTTAACTGGGAGGGTGCGCTATAGACTGCGGGGCTCGAGTGTGGGAGAGGAAAGTGGAATTCCTGGTGTAGCGGTGAAATGCGTAGATATCAGGAGGAACACCGGTGGTGTAAACGGCTTTCTGGACCATAACTGACGCTGAGGCACGAAAGCGTGGGTAGCA…
OTU607	GTGGGGAATCTTGCGCAATGGACGAAAGTCTGACGCAGCCACGCCGCGTGAGTGAAGAAGGCCTTCGGGTTGTAAAGCTCTGTCGCCCGGGACGAAAATCTAGTGAGTGAATAGCTCATTAGACTGACGGTACCGGGAGAGGAAGCACCGGCTAACTCCGTGCCAGCAGCCGCGGTAATACGGAGGGTGCAAGCGTTGCTCGGAATTATTGGGCGTAAAGGGTAGGTAGGTGGTCTCATTTGTCTGGGGTGAAATCCTTGAGCTTAACTCAAGAAGTGCCCCAGAAACGGTGAGACTAGAGTCTTGGAGAGGGTCGTGGAATTCCCGGTGTAGCGGTGAAATGCGTAGAGATCGGGAGGAACACCAGAGGCGAAGGCGGCGACCTGGACAAGTACTGAC…
OTU608	GTGAGGAATCTTGCTCAATGGGCGAAAGCCTGAAGCAGCGACGCCGCGTGAGGGATGAAATCCGTTAGGATGTAAACCTCTTTTGCAGGGGATGAAAATCCCGTTTCACGGGACTGACCGTACCCTGCGAATAAGCACCGGCCAACTACGTGCCAGCAGCCGCGGTAATACGTAGGGTGCAAGCGTTGTCCGGAATTACTGGGTGTAAAGGGTCCGCAGGCGGGCAAGCAAGTCGGTGGTGAAATCTCATAGCTCAACTATGAAATTGCCATTGATACTACTTGTCTTGAGTTCGAgagagGATAATGGAATTCATGGTGTAGCAGTGAAATGCGTAGAGATCATGAAGAACACCAGTAGCGAAGGCGGTTATCTGGCTCGATACTGACGCTCAGGGAC…
OTU609	GTGAGGAATATTGCGCAATGGGCGAAAGCCTGACGCAGCGACGCCGCGTGGgggATGAAGGTCTTCGGATTGTAAACCCCTTTCGGGAGGGAAGATGGGACGGGCAACCGTTCGGACGGTACCTCCAGAAGCAGCCACGGCTAACTTCGTGCCAGCAGCCGCGGTAATACGAAGGTGGCAAGCGTTGTTCGGATTTACTGGGCGTACAGGGTGCGTAGGCGGTTCGGTAAGCCCTTCGTGAAATCTCCAGGCTCAACCTGGAAAGTTCGGAGGGGACTGCCGGGCTAGAGGATGGGAGAGGAGCGCGGAATTCCCGGTGTAGCGGTGAAATGCGTAGAGATCGGGAGGAAGGCCGGTGGCGAAGGCGGCGCTCTGGAACATTCCTGACGCTGAGGCACG…
OTU610	GTGAGGAATTTTCCGCAATGGGCGCAAGCCTGACGGAGCAACGCCGCGTGCAGGAGGACGGCCTTCGGGTTGTAAACTGCTTTTCCCAGGGACGAAGCAAGACGGTACCTGGGGAAGAAGCCCCGGCAAACTACGTGCCAGCAGCCGCGGTAATACGTAGGgggCGAGCGTTGTCCGGAGTTACTGGGCGTAAAGGGCGCGTAGGCGGCCCTGCGCGTGTTCGGTGCCAGCCGCTGGCTTAACCAGGGGAGTGCCGGGCAGACGGCAGAGCTCGAGGGCCTCAGAGGGACATAGAATTCCGGGTGGAGTGGTGAAATGCGTAGAGATCCGGAGGAATACCAATGGCGCAGGCAGTGTCCTGGGAGGCAACTGACGCTGAGGAGCGAAAGCCAGGGGAGC…
OTU611	GTAGGGAATCTTGCGCAATGGGCGAAAGCCTGACGCAGCCATGCCGCGTGAATGATGAAGGTCTTAGGATTGTAAAATTCTTTCAGCGGGGAAGATAATGACGGTACCCGCAGAAGAAGCCCCGGCTAACTTCGTGCCAGCAGCCGCGGTAATACGAAGGgggCTAGCGTTGCTCGGAATTACTGGGCGTAAAGGGCGCGTAGGCGGGTGGCTAAGTCAGAGGTTAAATCCCAGGGCTCAACCCTGGAACTGCCTTTGATACTGGACACCTAGAGTGTGGGAGAGGTGAGTGGAACTCCGAGTGTAGAGGTGAAATTCGTAGATATTCGGAAGAACACCAGTGGCGAAGGCGACTCACTGGCCCATTACTGACGCTGAGGCGCGAAAGCGTGGGGAGCA…
OTU612	GTGGGGAATTTTGGACAATGGgggCAACCCTGATCCAGCGACGCCGCGTGGAGGACGAAGGTCTTCGGATTGTAAACTCCTTTTGGAGGGGATGAATGGCCTGGTGAATAGCCAGGAGTGACAGTACTctctGAATAAGCCACGGCTAACTACGTGCCAGCAGCCGCGGTAATACGTAGGTGGCAAGCGATACTCGGAATCACTAGGCGTAAAGCGCAGGTAGGCGGTTCGGTAAGTCTCTTGTGAAAGCTCCTGGCTCAACTGGGAGAGGTCAAGGGAAACTACCGGGCTAGAGTGTGGCAGAGGAAGCTGGAATTCCCGGTGTAGCGGTGAAATGCGTAGATATCGGGAGGAATACCTATGGCGAAAGCAGGCTTCTGGGCCATCTCTGACGCTGAT…
OTU613	GTTAGGGATCTTGTGCAATGGgggAAACCCTGACACAGCAACGCCGCGTGAGGGATGAAGGCCTTCGGGTCGTAAACCTCTTTTCTGAGGGAAGAACCCTGACGGTACCTCAGGAATAAGCAACGGCTAACTACGTGCCAGCAGCCGCGGTAATACGTAGGTTGCGAGCGTTGTCCGGAATCACTGGGCGTAAAGCGCACGCAGGCGGCTTCGAAAGCCCACGGTGAAAGCCCTCGGCCCAACCGAGGGAGGCCCGCGGGAACTCCGAGGCTTGAAGGCGGGAGAGGCAGATGGAATTTCCGGTGTAGCGGTAAAATGCGTAGATACCGGAAGGAACACCAGTGGCGAAAGCGATCTGCTGGCCCGCTCTTGACGCTCAGGTGCGAAAGCTAGGGTAGC…
OTU614	GTGGGGAATCTTGCGCAATGGGCGAAAGCCTGACGCAGCAACGCCGCGTGAGGGATGAAGGCCTTCGGGTTGTAAACCTCTTTCGAGCAGGGACGATAGTGACGGTACCTGCAGAAGAAGCTCCGGCCAACTACGTGCCAGCAGCCGCGGTGATACGTAGGGAGCGAGCGTTGTCCGGATTCATTGGGCGTAAAGAGCTCGTAGGCGGCTCAGTAAGTCAGGTGTGAAATCCTCAGGCTCAACCTGGGGTCGCCATCTGATACTGCTGTGGCTAGAGCCCGGTAGGGGCGCACGGAATTCCTGGTGTAGCGGTGAAATGCGCAGATATCAGGAGGAACACCGGTGGCGAAGGCGGTGCGCTGGGCCGGAGCTGACGCTGAGGAGCGAAAGCGTGGGGAG…
OTU615	GTCGAGGATCTTCGGCAATGGGCGCAAGCCTGACCGAGCGACGCCGCGTGCGCGATGAAGGCCTTCGGGTTGTAAAGCGCTGTCGAGGgggAGGAAAGCCGCAAGGTCTGACCTATCCCTGGAGGAAGCACGGGCTAAGTTCGTGCCAGCAGCCGCGGTAAGACGAACCGTGCGAACGTTGTTCGGAATCACTGGGCTTAAAGGGCGCGTAGGCGGGCCTTCCAGTCCGGAGTGAAAGCCcccGGCTCAACCGGGGAATCGCTTTGGATACTGAAGGTCTCGAGGGAGGTAGGGGCACGTGGAACTTCCGGTGGAGCGGTGAAATGCGTTGATATCGGAAGGAACGCCGGTGGCGAAAGCGGCGTGCTGGATCTTTTCTGACGCTGAGGCGCGAAAGCT…
OTU616	GTGAGGAATTTTCCGCAATGGGCGCAAGCCTGACGGAGCAACGCCGCGTGCAGGAGGACGGCCTTCGGGTTGTAAACTGCTTTTCTGCCCGACGAGACAAGACGGTAGGGCAGGAAGAAGCCCCGGCTCACTACGTGCCAGCAGCCGCGGTAATACGTAGGgggCGAGCGTTGTCCGGAGTTACTGGGCGTAAAGGGCGCGTAGGCGGTGCGGCGCGTGTGCGGTGCCAGCTCTCCGCTTAACGGGGAGAGTGCCGTGCAGACGGTCGCACTGGAGGGCTTCAGAGGGACATAGAATTCCGGGTGGAGTGGTGAAATGCGTAGAGATCCGGAGGAATACCAATGGCGAAGGCCGTGTCCTGGGAAGCCACTGACGCTGAGGCGCGAAAGCCAGGGGAGC…
OTU617	GTTAGGAATCTTGCTCAATGGgggAAACCCTGAAGCAGCGACGCCGCGTGCGGGATGAAGGCCCTCGGGTCGTAAACCGCTTTCAGCAGGAACGAAATTGACGGTACCTGCAGAAGAAGCCCCGGCCAACTACGTGCCAGCAGCCGCGGTAATACGTAGGgggCGAGCGTTGTCCGGATTCATTGGGCGTAAAGAGCTCGTAGGCGGTTCGGTAAGTCAGGTGTGAAATCTCCACGCTCAACGTGGAGGGGCCACCTGATACTGCCGTGACTCGAGTCCGGTAGGGGAGTGTGGAATTCCCGGTGTAGCGGTGAAATGCGCAGATATCGGGAGGAACACCAGTGGCGAAGGCGGCACTCTGGGCCGGAACTGACGCTGAGGAGCGAAAGCGTGGGTAGC…
OTU618	GTGGGGAATATTGCACAATGGGCGAAAGCCTGATGCAGCGACGCCGCGTGAGGGATGACGGCCTTCGGGTTGTAAACCTCTTTCAGCAGGGACGAAGCGCAAGTGACTGTACCTGCAGAAGAAGCACCGGCTAACTACGTGCCAGCAGCCGCGGTAATACGTAGGGTGCGAGCGTTGTCCGGAATTATTGGGCGTAAAGAGCTTGTAGGTGGCTCGTTGCGTCGGGAGTGAAAACCCGCGGCTTAACCGCGGGCCTGCTTCCGATACGGGCGAGCTAGAGTTCGGCAGGGGAGACTGGAATTCCTGGTGTAGCGGTGGAATGCGCAGATATCAGGAGGAACACCGGTGGCGAAGGCGGGTCTCTGGGCCGATACTGACACTGAGAAGCGAAAGCGTGGG…
OTU619	GTAGGGAATCTTGCGCAATGGGCGAAAGCCTGACGCAGCCATGCCGCGTGAATGATGAAGGTCTTAGGATTGTAAAATTCTTTCAGCGGGGACGATAATGACGGTACCCGCAGAAGAAGCTCCGGCTAACTTCGTGCCAGCAGCCGCGGTAATACGAAGGgggCTAGCGTTGCTCGGAATTACTGGGCGTAAAGGGCGCGTAGGCGGATGTTTAAGTCAGAGGTGAAAGCCCAGGGCTCAACCTTGGAATTGCCTTTGATACTGGACATCTTGAGTACGGGAGAGGTGAGTGGAACTCCGAGTGTAGAGGTGAAATTCGTAGATATTCGGAAGAACACCAGTGGCGAAGGCGACTCACTGGCCCGTTACTGACGCTGAGGCGCGAAAGCGTGGGGAGCA…
OTU620	GTTAGGAATCTTCCGCAATGGGCGAAAGCCTGACGGAGCAACGCCGCGTGAGTGATGAAGACCCTTGGGTTGTAAAGCTCTGTCGGATGGGAAGAATTAATGACGGTACCATCCAAGAAAGCCCCGGCTAACTACGTGCCAGCAGCCGCGGTAATACGTAGGgggCAAGCGTTATCCGGATTTACTGGGCGTAAAGCGCGTTAAGGCGGTTGGCAAAGTTGGCTGTGAAATTTCAGGGCTCAACCCTGAAACTGCGGCCAATACTGGTTGACTAGAGTGCGAgagagGAAGGTGGAATTCCCGGTGTAGTAGTGAAATGCGTAGATATCGGGAGGAACACCAGTGGCGAAGGCGGCCTTCTGGCTCGCAACTGACGCTGTAGCGCGAAAGCGTGGGGAG…
OTU621	GTGGGGAATTTTGGACAATGGGCGCAAGCCTGATCCAGCAATGCCGCGTgtgtgAAGAAGGCCTTCGGGTTGTAAAGCACTTTTGTCCGGGAAGAAATCCCTGGTCCTAATATGGCCGGgggATGACGGTACTGGAAGAATAAGCACCGGCTAACTACGTGCCAGCAGCCGCGGTAATACGTAGGGTGCGAGCGTTAATCGGAATTACTGGGCGTAAAGCGTGCGCAGGCGGTGATGTAAGACCGATGTGAAATCCCCGGGCTTAACCTGGGAACTGCATTGGTGACTGCATCGCTCGAGTATGGCAGAGGggggTAGAATTCCACGTGTAGCAGTGAAATGCGTAGAGATGTGGAGGAATACCGATGGCGAAGGCAGCCcccTGGGTCAATACTGACG…
OTU622	GTGGGGAATCTTGCGCAATGGgggAAACCCTGACGCAGCGACGCCGCGTGCGGGATGAAGGCCTTCGGGTTGTAAACCGCTTTCAGCAGGGACGAAATTGACGGTACCTGCAGAAGAAGGCCCGGCCAACTACGTGCCAGCAGCCGCGGTAATACGTAGGGGCCTAGCGTTGTCCGGATTTATTGGGCGTAAAGAGCTCGTAGGCGGTTCGGTAAGTCAGGTGTGAAATCTCCACGCTCAACGTGGAGGCGCCACCTGAAACTGCCGTGACTCGAGTCCGGTAGGGGAGTGTGGAATTCCCGGTGTAGCGGTGAAATGCGCAGATATCGGGAGGAACACCAGTAGCGAAGGCGGCACTCTGGGCCGGTACTGACGCTGAGGAGCGAAAGCGTGGGGAGC…
OTU623	GTGGGGAATTTTGCACAATGCCCGAAAGGGTGATGCAGCAACGCCGCGTGAGGGATGAAGGCCTTCGGGTCGTAAACCTCTTTCGACCGGGAAaaaTGGGCTGGTGAAGAGCCAGCTCTGATGGTACCGGTGGAAGAAGCCCCGGCCAACTACGTGCCAGCAGCCGCGGTAATACGTAGGgggCGAGCGTTGTTCGGAATTACTGGGCGTAAAGGGCGTGTAGGCGGTGCGGTAAGTGGGGCGTGAAATCCCCGGGCTTAACCCGGGGCGGTCGCTCCAGACTGCCGTGCTAGAGTGTGGGAGAGGGAAGTGGAATTCCCGGTGTAGCGGTGAAATGCGTAGATATCGGGAGGAACACCTGCGGCGAAGGCGGCTTCCTGGACCACAACTGACGCTGAG…
OTU624	GTGAGGAATCTTCGGCAATGGgggCAACCCTGACCGAGCGACGCCGCGTGCGGGACGACGGCCTTCGGGTTGTAAACCGCTTtttGTGGGGACGAGGTTGGTACGGACGGTACCCACAGAAGAAGCCTCGGCTAACTACGTGCCAGCAGCCGCGGTAATACGTAGGAGGCGAGCGTTGTCCGGAGTTATTGGGCGTAAAGGGTGCGCAGGCGGCCCTCTGCGGTGCGTGGGTAAAATCTCCCGGCTCAGCTGGGAGGgggCCCGGCAGACGGgggggCTTGGAGGGACGGCGAGGGACGTGGAATTCCGGGTGGAGCGGTGAAATGCGTAGAGATCCGGAGGAACACCGACGGCGCAGGCAGCGTCCTAGCCGTTTCCTGACGCTCAGGCACGAAAGCG…
OTU625	GTAAGGAATATTGGACAATGGTCGCAAGACTGATCCAGCCATGCCGCGTGCAGGATGAAGGCGCTCAGCGTTGTAAACTGCTTTTGTTCGGGAAaaaTTGTTCGGTTTCTACCGGACTTGATTGTACTGAAAGAATAAGGGACGGCTAACTTCGTGCCAGCAGCCGCGGTAATACGAAGGTCCCAAGCGTTATCCGGATTTATTGGGTTTAAAGGGTGCGTAGGCGGGCTGTTAAGTCAGTGGTGAAAGCTCCATGCCTAACATGGAAATTGCCATTGATACTGACGGTCTTGAGTACATTTGAAGTGGGCGGAATGTGTCATGTAGCGGTGAAATGCTTAGATATGACACAGAACACCGATTGCGAAGGCAGCTCACTAAACTGTAACTGACGCTGAG…
OTU626	GTGGGGAATATTGCGCAATGGgggAAACCCTGACGCAGCGACGCCGCGTGGGTGATGAAGGCCTTCGGGTCGTAAAGCCCTGTCGGAGGGGAAGAAGGATTGTCGGGTGAACAATCCGATGGTCTGACGGTACCCTTAGAGGAAGCACCGGCTAACTCCGTGCCAGCAGCCGCGGTAATACGGAGGGTGCAAGCGTTGCTCGGAATTACTGGGCGTAAAGGGCGTGTAGGCGGTCTCGTATGTCTGTCGTGAAAGCCCCGGGCTCACCCCGGGAAGTGCGATGGAAACTGCGAGACTAGAGTCCCGGAGAGGAAGGTGGAATTCCAGGTGTAGCGGTGAAATGCGTAGATATCTGGAAGAACACCGGTGGCGAAGGCGGCCTTCTGGACGGTGACTGAC…
OTU627	GTGGGGAATCTTGCGCAATGGGCGAAAGCCTGACGCAGCGACGCCGCGTGGgggATGAAGCTTTTCGGAGCGTAAACCCCTTTCGACCCGGACGAAAGCCCGCAAGGGTTTGACGGTACGGGTAGAAGAAGCCCCGGCTAACTACGTGCCAGCAGCCGCGGTAAAACGTAGGgggCCAGCGTTGCTCGGAATTACTGGGCGTAAAGGGTCCGTAGGCGGTGCGGCAAGTCGGAAGTGAAATCCCGTGGCTTAACTGCGGGACTGCTCCCGAAACTGCCGTGCTTGAGTGCAAGagagGCGGGTGGAATTGCAGGTGTAGCGGTGAAATGCGTAGATATCTGCAGGAACATCCGAGGCGAAAGCGGCCCGCTGGATCGCAACTGACGCTGAGGGACGAAA…
OTU628	GTTAGGAAATTtttCCAATGGgggACACCCTGAgagagTAACGCCGCGTGGAGGATGACGGCCTTCGGGTTGTAAACTCCTTTTCTGTGGGACGAGCAGATGACGGTACCGCAGGAAGAAGCCTCGGCTAACTACGTGCCAGCAGCCGCGGTAATACGTAGGAGGCGAGCGTTGTCCGGAATTACTGGGCGTAAAGAGCGCGTAGGCGGCCCTGAGTACGACCGCGGTGAAAGCCcccGGCTCAACTGGGGAGGGTCCGTGGTAACGGCCGGGCTCGAGACAAGGAGAGGGAAGTGGAACTCCGGGAGTAGCGGTGAAATGCGTAGAGACCCGGAGGAACACCAGTGGCGAAGGCGGCTTCCTGGCCTTGGTCTGACGCTGTGGCGCGAAAGCTAGGGG…
OTU629	GTGGGGAATATTGCACAATGGGCGGAAGCCTGATGCAGCGACGCCGCGTGAGGGATGAAGGCCTTCGGGTTGTAAACCTCTTTCAGCACCGACGAATTTAGACGGTAGGTGCAGAAGAAGCGCCGGCTAACTACGTGCCAGCAGCCGCGGTAATACGTAGGGCGCAAGCGTTGTCCGGAATTATTGGGCGTAAAGAGCTCGTAGGCGGTTTGTCGCGTCTGCCGTGAAAGCTCACAGCTTAACTGTGGGTCTGCGGTGGATACGGGCAGACTAGAGGCAGGTAGGGGAGAACGGAATTCCCGGTGTAGCGGTGAAATGCGCAGATATCGGGAGGAACACCGGTGGCGAAGGCGGTTCTCTGGGCCTGTACTGACGCTGAGGAGCGAAAGCGTGGGGAGC…
OTU630	GTGGGGAATTTTACACAATGGgggAAACCCTGATGTAGCGACACCGCGTGAGTGAAGAAGCCCTTTGGGGTGTAAAACTCTGTCGGCAGGGACGAAACAAATGACGGTACCTGCAAAGGAAGCATCGGCTAACTACGTGCCAGCAGCCGCGGTAAGACGTAGGATGCAAGCGTTGTCCGGATTTATTGGGCGTAAAGAGTTCGTAGGTGGTTCGTTAAGTCTGATGTTAAAGATCGGGGCTCAACCTCGGGAGTGCATTGGATACTGGCGGACTGGAGTGCAGTAGAGGCAAGCGGAATTCCCAGTGTAGCGGTGAAATGCGTAGATATTGGGAAGAACACCGGTGGCGTAAGCGGCTTGCTGGGCTGTAACTGACACTGAGGAACGAAAGCTAGGGGA…
OTU631	GTGGGGAATATTGGACAATGGgggCAACCCTGATCCAGCAATGCCGCGTGAGTGATGAAGGCCTTCGGGTTGTAAAGCTCTTTTGCCAGGGACGATGATGACGGTACCTGGAGAATAAGCCCCGGCTAACTTCGTGCCAGCAGCCGCGGTAATACGAAGGgggCAAGCGTTGTTCGGAATTACTGGGCGTAAAGGGCGCGTAGGCGGCTTATCAAGTCAGGCGTGAAATTCCCGGGCTCAACCTGGgggCTGCGTTTGATACTGATGAGCTTGAATGCGGGAGAGGATGGTGGAATTCCCAGTGTAGAGGTGAAATTCGTAGATATTGGGAAGAACACCGGTGGCGAAGGCGGCCATCTGGCCCGTGATTGACGCTGAGGCGCGAAAGCGTGGGGAGCA…
OTU632	GTGGGGAATATTGCGCAATGGCCGAAAGGCTGACGCAGCGACGCCGCGTGTGGGATGAAGCCCTTCGGGGTGTAAACCACTGTTGCCCGGGAAGAACGGCGGGATTTGTCCCGCGTGACGGTACCGGGTGAGGAAGCACCGGCTAACTCCGTGCCAGCAGCCGCGGTAATACGGAGGGTGCGAGCGTTGTCCGGAATCACTGGGCGTAAAGGGCGCGTAGGCGGCCGAATAAGGgggCGGTGAAAGCCCGGGGCTCAACCCCGGGTCTGCCGGACCGACTGTTTGGCTGGAGCACACTAGAGGCGGGTGGAACTCCGGGTGTAGCGGTGGAATGCGTAGAGATCCGGAAGAACACCGGTGGCGAAGGCGGCCCGCTGGGGTGTGGCTGACGCTGAGGCG…
OTU633	GTGGGGAATCTTGCGCAATGGACGAAAGTCTGACGCAGCGACGCCGCGTGGGTGATGAAGGCCTTCGGGTTGTAAAGCCCTGTGGGGAGGGACGAATAAGTTGCAGCTAATACCTGCAGCGATGACGGTACCTCCTTAGCAAGCACCGGCTAACTCTGTGCCAGCAGCCGCGGTAAGACAGAGGGTGCAAACGTTGTTCGGAATTACTGGGCGTAAAGCGCGTGTAGGCGGCTATGCAAGTCGGATGTGAAAGCCCTCGGCTCAACCGGGGAAGTGCACCCGAAACTGCAAAGCTAGAGTCTCGGAGAGGATCGTGGAATTCTCGGTGTAGAGGTGAAATTCGTAGATATCGAGAGGAACACCGGTGGCGAAGGCGGCGATCTGGACGATGACTGACGC…
OTU634	GTGGGGAATATTGCGCAATGGGCGAAAGCCTGACGCAGCGACGCCGCGTGGAGGATGAAGGTCTTCGGATTGTAAACTCCTGTTAAGTGGGAAGAAAATCCAATCTCTAATATAGATTGGGAATGACGGTACTACTAGAGAAAGCACTGGCTAACCTCGTGCCAGCAGCCGCGGTAATACGAGGGGTGCAAACGTTATTCGGATTTACTGGGTGTAAAGGGTgtgtAGACGGTTTGTTAAGTTTGTTGTTAAATTtttCGGCCTAACCGGAAACTTGCGGTGAAAACTGGCAGACTTGAGAGTGAAAGagagaAGCGGAATTCTCGGAGTAGCGGTAAAATGCGTAGATCTCGAGAGGAACACCGATGGCGAAAGCAGCTTCTTGGTTCACTTCTGACG…
OTU635	GTGGGGAATCTTGGACAATGGGCGCAAGCCTGATCCAGCCATGCCGCGTGAGTGAAGAAGGCCTTAGGGTTGTAAAGCTCTTTTGCCAGGGACGATAATGACGGTACCTGGAGAATAAGCCCCGGCAAACTTCGTGCCAGCAGCCGCGGTAATACGAAGGgggCTAGCGTTGTTCGGATTTACTGGGCGTAAAGCGCACGTAGGCGGGTCGTTAAGTCAGGGGTGAAATCCCGGAGCTCAACTCCGGAACTGCCTTTGATACTGGCGACCTTGAGGCTGGAAGAGGTTAGTGGAATTCCCAGTGTAGAGGTGAAATTCGTAGATATTGGGAAGAACACCAGTGGCGAAGGCGGCTAACTGGTCCAGATCTGACGCTGAGGTGCGAAAGCGTGGGGAGCA…
OTU636	GTGAGGAATTTTCGTCAATGGgggCAACCCTGAACGAGCAACGCCGCGTGCAGGACGACGGTCTTCGGATTGTAAACTGCTTTTCTCTGGGACGAGCAAGGACGGTACCAGAGGAAGAAGCCCCGGCTAACTACGTGCCAGCAGCCGCGGTAATACGTAGGgggCAAGCGTTGTCCGGATTTATTGGGCGTAAAGCGTCCGCAGGCGGTCtctcGCGTTTGGGGTGACAGTTCCCGGCTCAACCGGGGAAGTGCTCCGAAGACGGAgagaCTTGAGGGCTTCAGAGGAAAGCGGAACTCCGGGTGGAGTGGTGAAATGCGTAGATATCCGGAAGAACACCGATGGCGTAGGCAGCTTTCTGGGAAGCATCTGACGCTCATGGACGAAAGCCAGGGGAGC…
OTU637	GTGGGGAATTGTTCGCAATGGGCGCAAGCCTGACGACGCAACGCCGCGTGGAGGATGAAGGTCTTCGGATTGTAAACTCCTGTTGCCCGGGACGAATGGCCCCGACCTAATACGTCGGGGTGTGACGGTACCGGGTGAGGAAGCCCCGGCTAACTCTGTGCCAGCAGCCGCGGTAATACAGAGGgggCAAGCGTTGTTCGGAATTACTGGGCGTAAAGGGCGCGTAGGCGGCCTGTTAAGTCGAACGTGAAATCCCCGGGCTCAACCCGGGAACTGCGTCCGATACTGGCAGGCTTGAATCCGGGAGAGGGATGCGGAATTCCAGGTGTAGCGGTGAAATGCGTAGATATCTGGAGGAACACCGGTGGCGAAGGCGGCATCCTGGACCGGCATTGACGC…
OTU638	GTGAGGAATCTTCCACAATGGACGAAAGTCTGATGGAGCAACGCCGCGTGCAGGATGACGGCCTTCGGGTTGTAAACTGCTTTTCTGAGGGAAGATTATGACGGTACCTCAGGAATAAGGACCGGCTAACTACGTGCCAGCAGCCGCGGTAATACGTAGGGTCCAAGCGTTATCCGGAATCACTGGGCGTAAAGCGTACGTAGGCGGGTGCCTAAGTGCAATGCGAAATCTTGCGGCTCAACCGTGTAGACTGTATTGCATACTGGGTACCTAGAGGAGTGCAGAGGCAAGTGGAATTACCGGTGTAGCAGTGAAATGCGTAGAGATCGGTAGGAACACCAATGGCGAAGGCAGCTTGCTGGGCACCACCTGACGCTAAGGTACGAAAGCGTGGGGAGC…
OTU639	GTGGGGAATATTGGACAATGGgggCAACCCTGATCCAGCAATGCCGCGTgtgtgAAGAAGGCCTGCGGGTTGTAAAGCACTTTCGGTGGGGAGGAAGGACATCTGTGTTAATAACATAGGTGTTTTGACGTTACCCACATAAGAAGCACCGGCTAACTCTGTGCCAGCAGCCGCGGTAATACAGAGGGTGCAAGCGTTAATCGGAATTACTGGGCGTAAAGGGCGCGTAGGTGGTTAATTAAGTCAGATGTGAAATCCCCGGGCTTAACCTGGGAATGGCATATGAAACTGATTAGCTAGAGTTTGGGAGAGGGAAGTGGAATTTCAGGTGTAGCGGTGAAATGCGTAGATATCTGAAGGAACACCAGTGGCGAAGGCGACTTCCTGGCCCGATACTGA…
OTU640	GTGAGGAATTTTCCGCAATGGGCGCAAGCCTGACGGAGCAACGCCGCGTGCAGGAAGACGGCCTTCGGGTTGTAAACTGCTTTTCTCGCCGACGAGACAGTCGGACGGTAGGCGAGGAAGAAGCCCCGGCTCACTACGTGCCAGCAGCCGCGGTAATACGTAGGgggCGAGCGTTGTCCGGAGTTACTGGGCGTAAAGGGCCTGTAGGCGGTTCGGCGCGTTTCCGGTGCCAGCCTGCTGCTTAACGGCAGGAGGGCCGGGAAGACGGTCGGACTCAGAGGGCCTCAGAGGGACATCGAATTCCGGGTGGAGTGGTGAAATGCGTAGAGATCCGGAGGAAGACCGATGGCGAAGGCAGTGTCCTGGGAGGCGCCTGACGCTGAGGGGCGAAAGCCAGGG…
OTU641	GTGAGGAATTTTCCGCAATGGgggCAACCCTGACGGAGCAACGCCGCGTGCAGGAGGACGGCCTTCGGGTTGTAAACTGCTTTTCTCGCCGACGAGAACACGGACGGTAGGCGAGGAACAAGCCCCGGCTCACTACGTGCCAGCAGCCGCGGTAATACGTAGGgggCGAGCGTTGTCCGGAGTTACTGGGCGTAAAGGGCGCGTAGGCGGTGCGGCGCGTGTCCGGTGCCAGCTCCTTGCTTAACGAGGGGAGTGCCGGGCAAACGGTCACACTCGAGGGCCTCAGAGGGACATAGAATTCCGGGTGGAGTGGTGAAATGCGTAGAGATCCGGAGGAATACCACTGGCGCAGGCAGTGTCCTGGGAGGCAACTGACGCTGAGGCGCGAAAGCCAGGGGA…
OTU642	GTGGGGAATTTTGCGCAATGGgggAAACCCTGACGCAGCAACGCCGCGTGGAGGATGAAGGTCTTTGGATTGTAAACTCCTTTCGACCGGGACGATGATGACGGTACCGGTGGAAGAAGCACCGGCTAACTCTGTGCCAGCAGCCGCGGTAATACAGAGGGTGCAAGCGTTGTTCGGAATTATTGGGCGTAAAGGGCGCGTAGGCGGCGTCGCAAGTCCGTGGTGAAATCTCCAGGCTCAACTTGGAGTCTGCCACGGAAACTGCGGTGCTTGAGTGTGGGAGAGGTGCGTGGAATTCCCGGTGTAGCGGTGAAATGCGTAGATATCGGGAGGAACACCTGTGGCGAAAGCGGCGCACTGGACCACAACTGACGCTGATGCGCGAAAGCTAGGGGAGCA…
OTU643	GTGGGGAATATTGCACAATGGGCGAAAGCCTGATGCAGCGACGCCGCGTGCGGGATGAAGGCCTTCGGGTTGTAAACCGCTTTCACCAGGGACGAAGCGAGAGTGACGGTACCTGGGGAAGAAGCGCCGGCTAACTACGTGCCAGCAGCCGCGGTAATACGTAGGGCGCAAGCGTTGTCCGGAATTATTGGGCGTAAAGAGCTCGTAGGCGGCTTGTCACGTCTGCTGTGAAATCCCAGGGCTCAACCCTGGGCTTGCAGTGGATACGGGCTTGCTAGAGGCAGGCAGGGGAGAACGGAATTCCCGGTGTAGCGGTGAAATGCGCAGATATCGGGAGGAACACCGGTGGCGAAGGCGGTTCTCTGGGCCTGTACTGACGCTGAGGAGCGAAAGCGTGGG…
OTU644	GTGGGGAATATTGCGCAATGGGCGGAAGCCTGACGCAGCGACGCCGCGTGGgggATGAAGGCCTTCGGGTTGTAAACCCCTTTCACCGGAGACGAAGGGAGACTGACGGTATCCGGGGAAGAAGCGCCGGCTAACTACGTGCCAGCAGCCGCGGTAATACGTAGGGCGCGAGCGTTGTCCGGAATTATTGGGCGTAAAGAGCTCGTAGGCGGCCGGTTGCGTCTGCTGTGAAATCCCGGGGCTTAACCCCGGGCGTGCAGTGGATACGGGCCGGCTGGAGGCAGGCAGGGGAGAATGGAATTCCCGGTGTAGCGGTGAAATGCGCAGATATCGGGAGGAACACCGGTGGCGAAGGCGGTTCTCTGGGCCTGTGCTGACGCTGAGGAGCGAAAGCGTGGG…
OTU645	GTCGAGGATCTTTCGCAATGGGCGCAAGCCTGACGAAGCGACGCTGCGTGAGCGATGAAGGCCTTCGGGTCGTAAAGCTCTTTCGCGCAAGAACAAGGAAGAGGCGTGAATAACGTTTTAACTTGAGGGTACTGCGTAAAGAAGCACCGGCTAACTCCGTGCCAGCAGCTGCGGTAATACGGAGAGTGCAAGCATTAATCGGAATGATTGGGCGTAAAGGGCGCGTAGGCTGGAAGATAAGTCAGATGTGAAATTCCGAAGCTCAACTTCGGAGCTGCATTTGAAACTATCATTCTAGAGGGTTGACGGAGAAAACGGAATTCCACGTGTAGCGGTGAAATGCGTAGATATGTGGAAGAACACCAGTGGCGAAAGCGGTTTTCTAGTTAATACCTGACG…
OTU646	GTCGAGAATCTTCCGCAATGGGCGAAAGCCTGACGGAGCGACGTTACGTGAAGGATGAAGCCCTTCGGGGTGTAAACTTCTTTTATCTGGGAGGAAGCCGCAAGGCAGACAGTACCAGATGAATAAGGGGATCCTAATTCTGTGCCAGCAGGAGCGGTAATACAGAATCCCCGAGCGTTACCCGGATTTATTGGGCGTAAAGGGTCTGTAGGTGGTGGAGTAAGTTGGCAATTAAAACTCATCGGCTTAACCTTTGAGATGTTTCCAATACTGCTCTACTGAGAGGGCGTTAGAGGCTAACGGAACCGACGAAGTAGGGGTGAAATCCGTTGATATCGTCGGGAACACCAAAAGCGAAGGCAGTTAGCTGGGGCGACCCTGACACTGAgagaCGAAAGC…
OTU647	GTGGGGAATCTTGCGCAATGGGCGAAAGCCTGACGCAGCAACGCCGCGTGGgggATGAAGGCTCTCGGGTTGTAAACCCCTTTCAGCAGGAACGAAAACAGACGGTACCTGCAGAAGAAGCCCCGGCCAACTACGTGCCAGCAGCCGCGGTGATACGTAGGgggCGAGCGTTGTCCGGATTCATTGGGCGTAAAGAGCTCGTAGGCGGCTTGGCAAGTCGGGTGTGAAACCTCCAGGCTCAACCTGGAGACGCCACTCGATACTGCTATGGCTAGAGTCCGGTAGGGGACCACGGAATTCCTGGTGTAGCGGTGAAATGCGCAGATATCAGGAGGAACACCGGTGGCGAAGGCGGTGGTCTGGGCCGGCACTGACGCTGAGGAGCGAAAGCGTGGGGAG…
OTU648	GTAGGGAATCTTGCGCAATGGGCGAAAGCCTGACGCAGCAACGCCGCGTGGAGGACGAAGGCTTTCTGAGTTGTAAACTCCTTTCAGCAGGGACGATAGTGACGGTACCTGCAGAAGAAGCACCGGCCAACTACGTGCCAGCAGCCGCGGTGATACGTAGGGTGCAAGCGTTGTCCGGATTCATTGGGCGTAAAGAGCTCGTAGGCGGTTCGATAAGTCGGGTGTGAAACCcccAGGCTCAACCTGGGGCCGCCACTCGATACTGTCGTGACTAGAGTCCGGTAGGGGACCATGGAATTCCTGGTGTAGCGGTGAAATGCGCAGATATCAGGAGGAACACCAGCAGCGAAGGCGGTGGTCTGGGCCGGCACTGACGCTGAGGAGCGAAAGCGTGGGGAG…
OTU649	GTGGGGAATATTGGACAATGGgggCAACCCTGATCCAGCAATGCCGCGTgtgtgAAGAAGGCCTGCGGGTTGTAAAGCACTTTCGGTGGGGACAAaaaGCGTCGCACCAACACTGCGATGTTTGATTTAACCCATAGAAGAAGCACCGGCTAACTCTGTGCCAGCAGCCGCGGTAATACAGAGGGTGCGAGCGTTAATCGGAATTACTGGGCGTAAAGCGCACGTAGGCGGCGCACTAAGTTGGATGTGAAATCCCCGGGCTTAACTTGGGAATTGCATTCAAGACTGGTGTGCTGGAGTGTGGGAgagagaAGTGGAATTCCAGGAGTAGCGGTGAAATGCGTAGATACCTGGAGGAACATCAGTGGCGAAGGCGGCTTCTTGGCCCAACACTGACGC…
OTU650	GTAGGGAATTTTCCGCAATGGGCGCAAGCCTGACGGAGCAACGCCGCGTGAGGGATGAAGGTTTTCGGATTGTAAACCTCTTTGGAGCGAGACGAATGAGCTTTCGGTGAATAATCGAGAGTTGTGACGGTATCGCTAGAACAAGTCACGGCTAACTCTGTGCCAGCAGCCGCGGTAATACAGAGGTGACAAACGTTGTCCGGAATTATTGGGCGTAAAGGGCGCGTAGGCGGTCGTGTAAGTCAGATGTGAAAGTTCTGGGCTTAACCCAGGAATTGCATTTGATACTGCTCGGCTTGAGTACGGTAGAGGAGGGTGGAATTCCCAGTGTAGCGGTGAAATGCGTAGATATTGGGAGGAACACCGGTGGCGAAGGCGGCCCTCTGGACCGAAACTGAC…
OTU651	GTGGGGAATCTTGCGCAATGGGCGAAAGCCTGACGCAGCAACGCCGCGTGGAGGATGAAGGCCCTTGGGTTGTAAACTCCTGTCGGCTGGGAAGAAATCGTACGGTGCTCATACCACCGTGCGTTGACTGTACCAGCAAAGGAAGCCCCGGCTAACTCTGTGCCAGCAGCCGCGGTAATACAGAGGgggCCAGCGTTATTCGGAATTATTGGGCGTAAAGGGCGCGTAGGCGGCCTTGCGTGTCTTCCGTGAAATCCCTCGGCTCAACTGAGGACGTGCGGAAGAAACTGCAGGGCTCGAGTCCGGGAGAGGggggTGGAATTCCCAGTGTAGCGGTGAAATGCGTAGATATTGGGAGGAACACCGGTGGCGAAGGCGGCCcccTGGACCGGTACTGAC…
OTU652	GTGGGGAATATTGGACAATGGGCGCAAGCCTGATCCAGCCATGCCGCGTGGGTGATGAAGGCCCTAGGGTTGTAAAGCCCTTTCGGCGGGGAAGATAATGACGGTACCCGCAGAAGAAGCCCCGGCTAACTTCGTGCCAGCAGCCGCGGTAATACGAAGGgggCTAGCGTTGCTCGGAATCACTGGGCGTAAAGCGCACGTAGGCGGGTTGCTAAGTCGGgggTGAAATCCTGGAGCTCAACTCCAGAACTGCCCTCGATACTGGCGATCTTGAGTCCGGGAGAGGTGAGTGGAACTGCGAGTGTAGAGGTGAAATTCGTAGATATTCGCAAGAACACCAGTGGCGAAGGCGGCTCACTGGCCCGGTACTGACGCTGATGTGCGAAAGCGTGGGGAGCA…
OTU653	GTAGGGAATCTTGCGCAATGGGCGAAAGCCTGACGCAGCAACGCCGCGTGGgggATGAAGGCTCTCGGGTCGTAAACCCCTTTCAGTGGGAACGAAATTGACGGTACCCACAGAAGAAGGACCGGCCAACTACGTGCCAGCAGCCGCGGTAACACGTAGGGTCCGAGCGTTGTCCGGATTTATTGGGCGTAAAGGGCCCGTAGGCGGCTTGGTAAGTCGGGTGTGAAAACCCCAGGCTCAACCTGGGGACGCCACCCGATACTGCCATGGCTTGAGTCTGGTAGGGGAGTGCGGAACTCCTGGTGTAGCGGTGAAATGCATAGATATCAGGAAGAACACCGGTGGCGAAGGCGGCACTCTGGGCCAGTACTGACGCTGATGGGCGAAAGCGTGGGGAGC…
OTU654	GTGGGGAATCTTGCACAATGGgggAAACCCTGATGCAGCGACGCCGCGTGAGCGATGAAGCCCTTCGGGGTGTAAAGCTCTTTCGACGGGAACGATAATGACGGTACCCGAAGAAGAAGCTGCGGCTAACTACGTGCCAGCAGCCGCGGTAATACGTAGGCAGCAAGCGTTGTTCGGAATTACTGGGCGTAAAGAGTgtgtAGGCGGTGCTCTAAGTTCGGTGTGAAATCTCCCGGCTCAACTGGGAGGGTGCGCCGGAAACTGGAGTGCTCGAGGTTGGGAGAGGAAAGCGGAATTCCCGGTGTAGCGGTGAAATGCGTAGATATCGGGAGGAACACCTGTGGTGTAGACAGCTTTCTGGACCATCCCTGACGCTGAGACACGAAAGCGTGGGTAGCA…
OTU655	GTGGGGAATTTTACGCAATGGGCGAAAGCCTGACGTAGCGACACCGCGTGAGCGAAGAAGCCCTTTGGGGTGTAAAGCTCTGTCAGCTGGAACGAAaaaaaTGACGGTACCAGCAGAGGAAGCATCGGCTAACTACGTGCCAGCAGCCGCGGTAAGACGTAGGATGCGAGCGTTGTCCGGATTTATTGGGCGTAAAGGGTTCGTAGGCGGTTTGTTAAGTCTGGTGTTAAAGATCGGGGCCCAACCCTGGGAGTGCATTGGATACTGGCAGACTGGAGTGCGGTAGAGGTTAGTGGAATTCCTGGTGTAGCGGTGAAATGCGTAGATATCAGGAAGAACACCAGTGGCGTAGGCGACTAACTGGGCCGTAACTGACGCTGATGAACGAAAGCCAGGGGA…
OTU656	GTATGGAATCTTCCGCAATGGGCGAAAGCCTGACGGAGCAACGCCGCGTGTGGGATGAAGTCTTTCGGGATGTAAACCACTGTCGGAGGGGAAGAACACAATGACGGTACCCTCCAAGAAAGCCCCGGCTAACTACGTGCCAGCAGCCGCGGTAATACGTAGGgggCGAGCGTTATCCAGATTCACTGGGCGTAAAGAGCGAGCAGGCGGTTGGTTAAGTGTGATGTGAAATCTTCGGGCTCAACCCGAAAACTGCATTGCAAACTGGCCTGACTAGAGTGCAGTAGAGGGACGTGGAATTCCCGGTGTAGCGGTGAAATGCGTAGATATCGGGAGGAACACCAGTGGCGAAGGCGGCGTCCTGGCCTGCAACTGACGCTGAGGCGCGAAAGCGTGGGG…
OTU657	GTTAGGAATCTTGCACAATGGgggAAACCCTGATGCAGCGACGCCGCGTGCGGGACGAAGGCCCTCGGGTCGTAAACCGCTTTCAGCAGGAACGAAATTGACGGTACCTGCAGAAGAAGCCCCGGCCAACTACGTGCCAGCAGCCGCGGTAATACGTAGGgggCGAGCGTTGTCCGGATTCATTGGGCGTAAAGAGCTCGTAGGCGGTTCGGTAAGTCGGGTGTGAAATCTCCGTGCTCAACACGGAGCGGCCACCTGATACTGCCGTGACTCGAGTCCGGTAGGGGAGTGTGGAATTCCCGGTGTAGCGGTGAAATGCGCAGATATCGGGAGGAACACCAGTAGCGAAGGCGGCACTCTGGGCCGTGACTGACGCTGAGGAGCGAAAGCGTGGGTAGC…
OTU658	GTGAGGAATTTTCGGCAATGGgggCAACCCTGACCGAGCAACGCCGCGTGCAGGAGGACGGCCTTCGGGTTGTAAACTGCTTTTCTTGGGGACGAGCAAGGACGGTACCCAAGCAATCAGCCCCGGCTAACTACGTGCCAGCAGCCGCGGTAATACGTAGGgggCGAGCGTTGTCCGGAGTTACTGGGCGTAAAGCGCACGCAGGCGGTCGGCCGCGTAGGTGGTGACAGTCCTCGGCTTACCTGAGGAAGCGCTGCCTAAACGGGTCGACTTGAGGGCCAGagagGGACACGGAACTCCGGGTGGAGCGGTGAAATGCGTAGAGATCCGGAAGAACACCAAAGGCGAAGGCAGTGTCCTGGCTGGCTCCTGACGCTCAGGTGCGAAAGCTAGGGGAGC…
OTU659	GTAGGGAATCTTGCGCAATGGGCGAAAGCCTGACGCAGCAACGCCGCGTGCGGGATGAAGGCCTTCGGGTTGTAAACCGCTTTCAGCAGGGACGATTATGACGGTACCTGCAGAAGAAGCTCCGGCCAACTACGTGCCAGCAGCCGCGGTAATACGTAGGGAGCGAGCGTTGTCCGGATTCATTGGGCGTAAAGAGCGCGTAGGCGGCTTGGCAAGTCGGGTGTGAAACCTCCAGGCTCAACCTGGAGATGCCACCCGATACTGCCATGGCTAGAGTCCGGTAGGGGACCATGGAACTCCTGGTGTAGCGGTGAAATGCGCAGATATCAGGAAGAACACCGGTGGCGAAGGCGGTGGTCTGGGCCGGCACTGACGCTGAGGCGCGAAAGCGTGGGGAGC…
OTU660	GCTAGGAATCTTGGGAATGGGCGAAAGCCTGACCCAGCAACGCCGCGTGAGGGATGAAGGCTCTCGGGTTGTAAACCTCTTTTGCAGGGGAAGATGATGACGGTACCCTGCGAATAAGCCACGGCTAACTACGTGCCAGCAGCCGCGGTAATACGTAGGTGGCAAGCGTTGTCCGGATTTACTGGGCGTAAAGGGCGTGCAGGCGGTCCGTTAAGTCCAGGGTGAAAGCTCCCGGCTTAACCGGGAGAGGTCCTTGGATACTGGCGGACTCGAGGggggTAGAGGAGAGTGGAATTCCTGGTGTAGTGGTGATATGCGTAGATATCAGGAGGAACACCGGTGGCGAAGGCGGCTctctGGGCCCTACCTGACGCTGAGACGCGAAAGCGTGGGGAGCGA…
OTU661	GTGAGGAATCTTGCGCAATGGgggAAACCCTGACGCAGCGACGCCGCGTGGACGATGAAGGCCTTCGGGTCGTAAAGTCCTGTCGGGTGGGAAGAAATGGTCTGGCGCTAATATCGCCAGGCCCTGACTGTACCATCAGAGGAAGCCCCGGCTAACTCCGTGCCAGCAGCCGCGGTAATACGGAGGgggCCAGCGTTGCTCGGAATTATTGGGCGTAAAGGGCGCGTAGGCGGTCTGGTAAGTTTGATGTGAAATCCCATGGCTCAACCATGGAACTGCATCTCATACTGCCGGACTAGAGTCTGGGAGAGGGAAGTGGAATTCCCGGTGTAGCGGTGAAATGCGTAGATATCGGGAGGAACACCAGTGGCGAAGGCGGCTTCCTGGACCAGTACTGAC…
OTU662	GTGAGGAATTTTCCGCAATGGGCGAAAGCCTGACGGAGCGACGCCGCGTGTGGGAAGAAGGCCTTCGGGTCGTAAACCACTGTCGAGGgggACGATATTGACGGTACCCCTGGAGGAAGCCCCGGCTAACTACGTGCCAGCAGCCGCGGTAAGACGTAGGgggCAAGCGTTGTCCGGAATTATTGGGCGTAAAGCGCTCGTAGGTGGATCGGTAAGTCCGCAAGCAAAGACCTGGGCTCAACTCAGGTTTCCGTGTGGAAACTGCCGATCTTGAGGCAATCAGAGGATGATGGAATTCCCGGTGTAGCGGTGAAATGCGTAGATATCGGGAGGAACACCAGTGGCGAAGGCGATCATCTGGGGTTGTTCTGACACTGAGGAGCGAAAGCTAGGGGAGCA…
OTU663	GTGGGGAATATTGCGCAATGGGCGAAAGCCTGACGCAGCAACGCCGCGTGGgggATGAATGCCTTCGGGTTGTAAACCCCTTTCAGCAGGGACGAAGCGAAAGTGACGGTACCTGCAGAAGAAGCGCCGGCTAACTACGTGCCAGCAGCCGCGGTAATACGTAGGGCGCAAGCGTTGTCCGGAATTATTGGGCGTAAAGAGCTCGTAGGTGGTTTGCTACGTCTGCTGTGAAAACCTAGGGCTTAACCCTGGGCCTGCAGTGGATACGGGCAGACTAGAGGTAGGTAGGGGAGAATGGAATTCCCGGTGTAGCGGTGAAATGCGCAGATATCGGGAGGAACACCGGTGGCGAAGGCGGTTCTCTGGGCCTTACCTGACACTGAGGAGCGAAAGCGTGGG…
OTU664	GTGGGGAATTTTGGACAATGGgggCAACCCTGATCCAGCCATGCCGCGTGAGTGAAGAAGGCCTTCGGGTTGTAAAGCTCTTTCGGTGGGAACGAAACGGTTACAGCTAACACCTGTGACTAATGACGGTACTCACAGAAGAAGCACCGGCTAACTACGTGCCAGCAGCCGCGGTAATACGTAGGGTGCGAGCGTTAATCGGAATTACTGGGCGTAAAGCGTGCGCAGGCGGTTACTTAAGTCAGGTGTGAAATCCCTGGGCTTAACCTAGGAATTGCGCTTGAGACTGGGTAGCTTGGAGTGCGGCAGAGGGAGGTGGAATTCCACGTGTAGCAGTGAAATGCGTAGAGATGTGGAGGAACACCGATGGCGAAGGCAGCCTCCTGGGCCAGCACTGAC…
OTU665	GTAGGGAATCTTCCGCAATGGACGAAAGTCTGACGGAGCAACGCCGCGTGAGCGATGAAGGCCTTCGGGTCGTAAAGCTCTGTTGTTAGGGAAGAACAAGTGCTAGTTAAATAAGCTGGCACCTTGACGGTACCTAACCAGAAAGCCACGGCTAACTACGTGCCAGCAGCCGCGGTAATACGTAGGTGGCAAGCGTTGTCCGGAATTATTGGGCGTAAAGCgcgcgcAGGCGGTTTCTTAAGTCTGATGTGAAAGCCcccGGCTCAACCGGGGAGGGTCATTGGAAACTGGGAAACTTGAGTGCAGAAGAGGAAAGTGGAATTCCAAGTGTAGCGGTGAAATGCGTAGAGATTTGGAGGAACACCAGTGGCGAAGGCGACTTTCTGGTCTGTAACTGAC…
OTU666	GTGAGGAATTTTCGTCAATGGgggCAACCCTGAACGAGCAACGCCGCGTGCAGGAAGAAGGTTTTCGGATCGTAAACTGCTTTTCTGTGGGACGAGAACGGACGGTACCACAGGAATCAGCCCCGGCTAACTACGTGCCAGCAGCCGCGGTAATACGTAGGgggCAAGCGTTGTCCGGATTTATTGGGCGTAAAGCGCACGCAGGCGGTCTGCCAAGTTCGGAGTGACAGTTTCCGGCTTAACCGGAAAAGGTCTTCGAAAACTGGTGGACTTGAGACCTTGAGGgggAGACGGAATTCCGGGTGGAGCGGTGAAATGCGTAGAGATCCGGAGGAACACCGAAGGCGAAGGCAGTCTCCTGGCAAGGGTCTGACGCTCAGGTGCGAAAGCTAGGGGAGC…
OTU667	GTAGGGAATTTTCCACAATGGGCGAAAGCCTGATGGAGCAACGCCGCGTGCAGGATGAATGCCTTCGGGTTGTAAACTGCTTTTATTAGTGACGATTATGACGGTAACTAATGAATAAGGACCTGCTAACTACGTGCCAGCAGCCGCGGTCATACGTAGGGTCCAAGCGTTATCCGGAATTACTGGGCGTAAAGAGTTGCGTAGGTGGCTAAGTAAGTAGATAGTGAAAGCGTGTGGCTCAACCATACATCCATTATCTAAACTGTTTAGCTAGAGGACGAgagagGTAGATGGAATTCCTAATGTAGGGGTAATATCCGTAGATATTAGGAGGAACACCGATGGCGTAAGCAGTCTACTGGCTCGTTCCTGACACTAAGGCACGAAAGCGTGGGGAGC…
OTU668	GTGGGGAATATTGGACAATGGGCGCAAGCCTGATCCAGCAATGCCGCGTGGGTGAAGAAGGTCTTCGGATTGTAAAGCCCTTTCGACGGGGACGATGATGACGGTACCCGTAGAAGAAGCCCCGGCTAACTTCGTGCCAGCAGCCGCGGTAATACGAAGGgggCTAGCGTTGCTCGGAATGACTGGGCGTAAAGGGCGCGTAGGCGGTGGACACAGTCAGGCGTGAAATTCCTGGGCTCAACCTGGgggCTGCGTTTGATACGTGTTTGCTAGAGTGGGGAAGAGGGTCGTGGAATTCCCAGTGTAGAGGTGAAATTCGTAGATATTGGGAAGAACACCGGTGGCGAAGGCGGCGACCTGGTCCTTGACTGACGCTGAGGCGCGAAAGCGTGGGGAGCA…
OTU669	GTAAGGGATATTGCGCAATGGGCGAAAGCCTGACGCAGCAACGCCGCGTGGAGGAAGAAGGCCTTCGGGTCGTAAACTCGTTTTGACGCTGAGGAAGACTGACCGTAGGCGTCGAAGAAGTCACGGCTAACTACGTGCCAGCAGCCGCGGTAAAACGTAGGTGGCGAGCGTTATCCGGATTTACTGGGCGTAAAGGGTGTGCAGGCGGGAGGTCAAGTGGTGTATGAAAGGGCGCGGCTCAACCGCGCTAGGTTATGCCAGACTGGCCCTCTAGAGGACCAAACAGGGCTGTGGAATTCCGGGTGTAGTGGTGAAATGCGTAGAGATCCGGAGGAACCCCAGAGGCGAAGGCGGCAGCCTGGTTGGCTCCTGACGCTCGGACACGACAGCATGGGGAGC…
OTU670	GTGGGGAATATTGGACAATGGGCGAAAGCCTGATCCAGCAATGCCGCGTGGGTGAAGAAGGTCTTCGGATTGTAAAGCCCTTTCGGCGGGGACGATGATGACGGTACCCGCAGAAGAAGCCCCGGCTAACTTCGTGCCAGCAGCCGCGGTAATACGAAGGgggCTAGCGTTGCTCGGATTGACTGGGCGTAAAGGGCGCGTAGGCGGCTTGTACAGTCAGGCGTGAAATTCCTGGGCTCAACCTGGgggCTGCGTTTGATACGTATGGGCTAGAGTTCGGAAGAGGGTCGTGGAATTCCCAGTGTAGAGGTGAAATTCGTAGATATTGGGAAGAACACCGGTGGCGAAGGCGGCGACCTGGTCCGATACTGACGCTGAGGCGCGAAAGCGTGGGGAGCA…
OTU671	GTCGAGAATCTTCGGCAATGGGCGCAAGCCTGACCGAGCGACGCCGCGTGGAGGATGAAGGCCTTCGGGTTGTAAACTCCTGTCGAGGgggAACAAGACGGCgcgcAGAGCGTCGTTTGAGTGAACCCTGGAGGAAGCACGGGCTAAGTTCGTGCCAGCAGCCGCGGTAAGACGAACCGTGCGAACGTTATTCGGAATCACTGGGCTTAAAGCGCGTGTAGGCCGACGGCCGCGTCGAGAGCTGAAAGCCcccGGCTCAACCGGGGAACGGGCCTCGAAACGGGTCGTCTGGAGGCGGGGAGGgggACCTGGAACTTCCGGTGGAGCGGTGAAATGCGTTGAGATCGGAAGGAACGCCCGTGGCGAAAGCGAGGTCCTGGACCCGTTCTGACGCTGAGA…
OTU672	GTAGGGAATTTTCCACAATGGGCGAGAGCCTGATGGAGCAACGCCGCGTGCAGGATGAAGGCCCTCGGGTCGTAAACTGCTTTTGTTAGTGACGATTATGACGGTAGCTAACGAATAAGGGTCTGCTAACTACGTGCCAGCAGCCGCGGTCATACGTAGGACCCAAGCGTTATCCGGAATTACTGGGCGTAAAGAGTTGCGTAGGTGGCAGAGTAAGCGAATAGTGAAAGCGTGTGGCTCAACCATACATCCATTATTTGAACTGCTCAGCTAGAGGACGAgagagGTAGATGGAATTCTTGATGTAGGGGTAATATCCGTAGATATCAGGAGGAACACCGATGGCGTAAGCAGTCTACTGGCTCGTTTCTGACACTCAGGCACGAAAGCGTGGGGAGC…
OTU673	GTTTAGAAATTTGCGCAATGGGCGAAAGCCTGACGCAGCGACGCCGCGTGAGGGATGAAGGTCTTCGGATTGTAAACCTCTGTCGAGCAAGAAGAAAGCTTACCGGTGAATAATCGGTGAGTCTGACGGTACTGCTAAAGGAAGCTATGGCTAACTCTGTGCCAGCAGCCGCGGTAATACAGAGGTAGCGAGCGTTGTCCGGAATTACTGGGCGTAAAGGGCGTGTAGGCGGCCGGGTAAGTCGAGTGTTAAAACTTCCAGCTTAACTGGGAGATATCGCTTGATACTGCTTGGCTAGAGGACAGGAGAGGAAAGCGGAATTCCCGGTGTAGCGGTGAAATGCGTAGATATCGGGAGGAACACCTGTGGCGAAGGCGGCTTTCTGGTCTGTTTCTGACG…
OTU674	GTGGGGAATATTGGACAATGGgggCAACCCTGATCCAGCGACGCCGCGTgtgtgAAGAAGGCCTGCGGGTTGTAAAGCACTTTTAGTGGGGACAAaaaGCCACGGGCTAATACCCTGTGGTCTTGATTTAACCCAAAGAAaaaGCACCGGCTAACTCTGTGCCAGCAGCCGCGGTAATACAGAGGGTGCGAGCGTTAATCGGAATTACTGGGCGTAAAGCGTGCGTAGACGGTTTCGTAAGTCGGGTGTGAAATCCCCGGGCTCAACCTGGGAATTGCATTCGAAACTGCGAGGCTAGGGTACGGAAGAGGGAAGCGGAATTTCTGGTGTAGCGGTGAAATGCGTAGATATCAGAAGGAACATCAGTGGCGAAAGCGGCTTCCTGGTCCAGTACCGACG…
OTU675	GTCGAGGATCTTCGGCAATGGGCGCAAGCCTGACCGAGCGACGCCGCGTGCGCGAAGAAGGCCTTCGGGTTGTAAAGCGCTGTCGGgggggAGAAAGCCGCAAGGTTGATCGACCcccGGAGGAAGCACGGGCTAAGTTCGTGCCAGCAGCCGCGGTAAGACGAACCGTGCGAACGTTGTTCGGATTCACTGGGCTTAAAGGGCGCGTAGGCGGGTCTCCAAGTCGGgggTGAAATCTTTCGGCCCAACCGGAAAACGGCCTCCGATACTGGGGACCTCGAGGggggTAGGGGCATGCGGAACTTCGGGTGGAGCGGTGAAATGCGTAGATATCCGAAGGAACGCCGGTGGCGAAAGCGGCGTGCTGGACCCCTTCTGACGCTGAGGCGCGAAAGCCAG…
OTU676	GTGGGGAATATTGGGCAATGGGCGAAAGCCTGACCCAGCCACGCCGCGTGAGTGATGAAGGCCTTCGGGTCGTAAAGCTCTGTGGGGAGGGACGAACAAGTTCTGGGCTAATCACCAGGACCCTGACGGTACCTCCTTAGCAAGCACCGGCTAACCCTGTGCCAGCAGCCGCGGTAATACAGGgggTGCAAACGTTGCTCGGAATCATTGGGCGTAAAGCGCACGTAGGCGGTTTGTTATGTCGGATGTGAAAGCCCTTGGCTCAACTGAGGAAGTGCATCCGAAACTGGCAAGCTAGAGTACTAAAGAGGGTCGCGGAATTCCCGGTGTAGAGGTGAAATTCGTAGATATCGGGAGGAACACCGGTGGCGAAGGCGGCGACCTGGGTAGATACTGACG…
OTU677	GTGAGGAATTTTCCACAATGGgggCAACCCTGATGGAGCAACGCCGCGTGCAGGAGGACGCTTTTCGGAGTGTAAACTGCTTTTCCCAGGGAAGAGTACGGACGGTACCTGGGGAACAAGCCCCGGCTAACTACGTGCCAGCAGCCGCGGTAATACGTAGGGGACGAGCGTTGTCCGGAGTTACTGGGCGTAAAGCGCCCGCAGGCGGTCTGTTGCGTTCACTCTCACAGCTCCTGGCTCAACTAGGAGAGTGGGGTGAAGACGGGCAGACTTCGAGGACCAGagagGGACATGGAACTCCGGGTGGAGTGGTGAAATGCGTAGAGATCCGGAAGAACACCAAAGGCGAAGGCAGTGTCCTGGCTGGTACCTGACGCTGGggggCGAAAGCCAGGGGAG…
OTU678	GTGGGGAATATTGCGCAATGGGCGAAAGCCTGACGCAGCGACGCCGCGTGGAGGATGAAGGTCTTCGGATTGTAAACTCCTGTCAGATGGGAAGAAAAGTCTATGTTTAATAGACATGGAATATGACGGTACCATCAGAGGAAGCACCGGCTAACTTCGTGCCAGCAGCCGCGGTAATACGAAGGGTGCAAACGTTATTCGGAATCACTGGGCGTAAAGGGTGCGTAGACGGTATGTTAAGTTCGTTGTTAAAGGCTCCGGCCTAACCGGAGTATTGCGATGAAAACTGGCGTGCTAGAGGGTGAgagagagaAGTGGAATTCCTGGAGTAGCGGTAAAATGCGTGGATCTCAGGAGGAACACCAATGGCGAAGGCAGCTTCTTGGCTCATACCTGACG…
OTU679	GTGGGGAATCTTGCGCAATGCGCGAAAGCGTGACGCAGCAACGCCGCGTGGgggAAGAAGGCTTTCGGGTTGTAAACCCCTTTCAGTTGGGACGAAGCTCTGCCGGTTAATAGCCGGTTGGAGTGACGGTACCTTCACAAGAAGCACCGGCTAACTACGTGCCAGCAGCCGCGGTAATACGTAGGGTGCAAGCGTTGTCCGGAATTATTGGGCGTAAAGAGCGTGTAGGCGGCCTCATCAGTCCGCTGTGAAAGTCCAGGGCTCAACCCTGGGATGCCGGTGGATACTGTGAGGCTAGAGTCCGGAAGGGGCGAGTGGAATTCCTGGTGTAGCGGTGAAATGCGCAGATATCAGGAGGAACACCGATGGCGAAGGCAGCTCGCTGGGACGGAACTGACG…
OTU680	GTCGAGGATCTTTCGCAATGGGCGAAAGCCTGACGAAGCGACGCCGTGTGAGCGATGAAGGCCTTCGGGTTGTAAAGCTCTTTCGCCTGTGAACAAGagagagGTGTGAATAACACTTTGATTTGAGCGTAGCAGGTAAAGAAGCACCGGCTAACTACGTGCCAGCAGCTGCGGTAATACGTAGGGTGCAAGCATTAATCGGAATTATTGGGCGTAAAGGGCGTGTAGGCGGATAGGTAAGTCAGATGTGAAATTCCGGGGCTCAACCTCGGAGCTGCATTTGAAACTACCTACCTAGAGGGTTGACGGAGAAAACGGAATTCCACGTGTAGCGGTGAAATGCGTAGATATGTGGAAGAACACCAGTGGCGAAAGCGGTTTTCTAGTTAATACCTGACG…
OTU681	GTTTGGAATTTTGGACAATGGgggAAACCCTGATCCAGCGACGCCGCGTGGACGAAGAAGGTTTTCGGATTGTAAAGTCCTTTTGGCAGGGAACAATTTTGAGTGTACCTGCAGAATAAGAGGTTGCTAACTCTGTGCCAGCAGCAGCGGTAATACAGAGACCTCAAGCGTTATCCGGAATTATTGGGCGTAAAGCGTACCGATCGGTGGTTATGAAAGTCAGAGGTGAAATCACAAAGCTTAACTTTGTGACTGTCCTTTGAAACTTCATGACTAGAGGAACAAAGAGGAAACTGGAACAAACGGTGTAGTAGTGAAATGCGTTGATATCGTTTGGAACACCAATAGCGAAGGCAGGTTTCTGGGTGTTTCCTGACACTGCTAGGACGAAAGCGTGGG…
OTU682	GTGAGGAATTTTCGGCAATGGAGGCAACTCTGACCGAGCAACGCCGCGTGCAGGAAGACGGTCTTCGGATTGTAAACTGCTTTACTGGgggAAGagagTGGACGGTACCCCAGCAAGAAGCCCCGGCTAACTACGTGCCAGCAGCCGCGGTAAGACGTAGGgggCAAGCGTTGTCCGGAGTTACTGGGCGTAAAGGGCACGCAGGCGGTTCGGTGCGTTGGCGCAACCAGTTCCTCGCTTACCGAGGAGAGTAGCGTCAAGACGGTCGGACTTGAGGGCCGTAGAGGAACCTGGAATTCCGGGTGGAGTGGTGAAATGCGTAGAGATCCGGAGGAATACCAAAGGCGAAGGCAGGGTTCTGGGCGGCACCTGACGCTGAGGTGCGAAAGCCAGGGGAGC…
OTU683	GTGGGGAATCTTGCGCAATGGGCGAAAGCCTGACGCAGCGACGCCGCGTGGgggAAGAAGGCTCTCGGGTTGTAAACCCCTTTCAGAAAGGACGAAGCCACTCGGGTTAATAGCCCAGAGGGTGACGGTACTTTCAGAAGAAGCCCCGGCTAACTACGTGCCAGCAGCCGCGGTAATACGTAGGgggCAAGCGTTGTCCGGATTTATTGGGCGTAAAGAGCGTGTAGGCGGTTCGGTAGGTCCGTTGTGAAAACTCGAGGCTCAACCTCGAGACGCCGATGGAAACCcccGAACTAGAGTCCGGAAGAGGAGAGTGGAATTCCCGGTGTAGCGGTGAAATGCGCAGATATCGGGAAGAACACCCGTGGCTAAGGCGGCTctctAGTACGGTACTGACGC…
OTU684	GTGAGGAATTTTCCGCAATGGgggAAACCCTGACGGAGCGACGCCGCGTGCGGGAGGAAGGTCTTCGGATCGTAAACCGCTGTCGAGGgggACGATTATGACGGTACCCCTGGAGGAAGCCCCGGCTAACTACGTGCCAGCAGCCGCGGTAAGACGTAGGgggCAAGCGTTGTTCGGAATTATTGGGCGTAAAGCGTGCGTAGGCGGATTCGTAAGTCGAGGTTGAAATATCCGGGCTCAACTTGGAGCACGGCCTTGATACTGCGGATCTCGAGTCGAGGAGAGGGTATTGGAACTCCGAGTGTAGCGGTGAAATGCGTAGATATTCGGAAGAACACCAGTGGCGAAGGCGGATACCTGGCCTTGCACTGACGCTGATGCACGAAAGCTGGGGAAGCA…
OTU685	GTGGGGAATCTTGCACAATGGgggAAACCCTGATGCAGCGACGCCGCGTGAGCGATGAAGCCCTTCGGGGTGTAAAGCTCTTTCGGCAGGAACGATAATGACGGTACCTGAAGAAGAAGCTGCGGCTAACTACGTGCCAGCAGCCGCGGTAATACGTAGGCAGCAAGCGTTGTTCGGAGTTACTGGGCGTAAAGAGTgtgtAGGCTGTTCTCTAAGTTTGGTGTGAAATTTCCCGGCTCAACTGGGAGGGTGCGCCGAAAACTGGAGGGCTCGAGTATGGGAGAGGAAAGCGGAATTCCTGGTGTAGCGGTGAAATGCGTAGATATCAGGAGGAACACCTGCGGTGTAGACAGCTTTCTGGACCATCACTGACGCTGAGACACGAAAGCGTGGGTAGCA…
OTU686	GTGAGGAATTTTCCGCAATGGGCGCAAGCCTGACGGAGCAACGCCGCGTGCAGGAAGACGGCCTTCGGGTTGTAAACTGCTTTTCTGAGGGACGAGCAAGGACGGTACCTCAGGAACAAGCCCCGGCTAACTACGTGCCAGCAGCCGCGGTAATACGTAGGgggCGAGCGTTGTCCGGAGTTACTGGGCGTAAAGGGCATGCAGGCGGTGCGCTGCGTTTGCCATGACAGCTCCTCGCTTCACGAGGAgagagTGGCAAaaaCGAGCGCACTTGAGGGACACAGAGGGACACAGAATTCCGGGTGGAGTGGTGAAATGCGTAGAGATCCGGAGGAATACCAAAGGCGAAGGCAGTGTCCTGGGTGTTACCTGACGCTGAGGTGCGAAAGCCAGGGGAGC…
OTU687	GTGGGGAATATTGGACAATGGGCGGAAGCCTGATCCAGCAATGCCGCGTgtgtgAAGAAGGCCTGCGGGTTGTAAAGCACTTTCGGTGGGGAGAAAGAGACCCTGCTTAATAAGCAGGGTGGATGATGTTACCCACAGAAGAAGCACCGGCTAACTCTGTGCCAGCAGCCGCGGTAATACAGAGGGTGCGAGCGTTAATCGGAATTACTGGGCGTAAAGGGTGCGTAGGTGGTGACATAAGTTAGGTGTGAAAGTCCCGGGCTTAACCTGGGGATTGCGCCTAATACTGTGAGGCTTGAGTATTGTAGAGGAAAGTGGAATTTCCGGTGTAGCGGTGAAATGCGTAGATATCGGAAGGAACATCAGTGGCGAAGGCGACTTTCTGGACAAATACTGACA…
OTU688	GTGAGGAATTTTCCGCAATGGGCGAGCAGCCTGACGGAGCAACGCCGCGTGCAGGAGGACGCGTTTCGACGTGTAAACTGCTTTTCTGTGGGACGAGCGAGGACGGTACCACAGGAACAAGCCCCGGCTAACTACGTGCCAGCAGCCGCGGTAATACGTAGGgggCGAGCGTTGTCCGGAGTTACTGGGCGTAAAGGGCATGCAGGCGGTTGTGCGCGTGTGCTGTGACAGCGGCTCGCTTAACGAGGCGAGCATAGCACAGACGGCATGACTTGAGGGCGCGAGAGGGACACGGAATTCCGGGTGGAGTGGTGAAATGCGTAGAGATCCGGAGGAACACCGAAGGCGAAGGCAGTGTCCTGGCGCGTGAACCTGACGCTGAGGTGCGAAAGCCAGGGG…
OTU689	GTCGAGGATCTTCGGCAATGGGCGCAAGCCTGACCGAGCGACGCCGCGTGCGCGATGAAGGCCTTCGGGTTGTAAAGCGCTGTCGAGGgggAGGAAGCCGCAAGGTTGACCTATCCCTGGAGGAAGCACGGGCTAAGTTCGTGCCAGCAGCCGCGGTAAGACGAACCGTGCGAACGTTGTTCGGATTCACTGGGCTTAAAGGGCGCGTAGGCGGCTAGCCAAGTCGGgggTGAAATCTTTCGGCCCAACCGGAAAAGTGCCcccGATACTGGCCGGCTCGAGGGAGGTAGGGGCgcgcgGAACTTCCGGTGGAGCGGTGAAATGCGTAGATATCGGAAGGAACGCCGGCGGCGAAAGCGGCgcgcTGGACCTCTCCTGACGCTGAGGCGCGAAAGCCAG…
OTU690	GTGGGGAATATTGGGCAATGGGCGCAAGCCTGACCCAGCCATGCCGCGTGAGTGATGAAGGCCTTCGGGTCGTAAAGCTCTGTGGGGAGGGAAGAAACCGCCTATGGCTAACATCCATGGGCATTGACGGTACCTCCTTAGCAAGCACCGGCTAACTCCGTGCCAGCAGCCGCGGTAATACGGAGGGTGCAAACGTTGCTCGGAATCATTGGGCGTAAAGCGCACGTAGGCGGTCTGTTAAGTCGGATGTGAAAGCCCCGGGCTCAACCCGGGAAGTGCATACGAAACTGGCGGACTTGAATATGGAAGAGGGTCGCGGAATTCCCGGTGTAGAGGTGAAATTCGTAGATATCGGGAGGAACACCAGTGGCGAAGGCGGCGGCCTGGGCCAATATTGAC…
OTU691	GTGGGGAATTGTTCGCAATGGGCGCAAGCCTGACGACGCAACGCCGCGTGGAGGATGAAGGTCTTCGGATTGTAAACTCCTGTTGCCCGGGACGAAACGTTTCGACCTAACACGTCGAGACCTGACGGTACCGGGTGAGGAAGCCCCGGCTAACTCTGTGCCAGCAGCCGCGGTAATACAGAGGgggCAAGCGTTGTTCGGAATTACTGGGCGTAAAGGGCGCGTAGGCGGCCTTCTAAGTCGAACGTGAAATCCCCGGGCTCAACCCGGGAACTGCGTCCGATACTGGAAGGCTTGAATCCGGGAGAGGGATGCGGAATTCCAGGTGTAGCGGTGAAATGCGTAGATATCTGGAGGAACACCGGTGGCGAAGGCGGCATCCTGGACCGGCATTGACGC…
OTU692	GTAGGGAATCTTCCGCAATGGACGCAAGTCTGACGGAGCAACGCCGCGTGAGTGATGAAGGTTTTCGGATCGTAAAGCTCTGTTGCCAGGGAAGAACGCTTGGGAGAGTAACTGCTCTCAAGGTGACGGTACCTGAGAAGAAAGCCCCGGCTAACTACGTGCCAGCAGCCGCGGTAATACGTAGGgggCAAGCGTTGTCCGGAATTATTGGGCGTAAAGCgcgcgcAGGCGGCTTTGTAAGTCTGGTGTTTAAACCTAGGGCTCAACCCTGGGTCGCATTGGAAACTGCAAGGCTTGAGTGCAGAAGAGGAGAGTGGAATTCCACGTGTAGCGGTGAAATGCGTAGAGATGTGGAGGAACACCAGTGGCGAAGGCGACTctctGGGCTGTAACTGACGC…
OTU693	GTGGGGAATCTTGGACAATGGgggCAACCCTGATCCAGCGATGCCGCGTGGGTGAAGAAGGCCTTCGGGTTGTAAAGCCCTTTAGGTTGGGACGAAGGTTATTATCGGATAATGGTAGTAACTTGACGGTACTAACAGAATAAGCACCGGCAAACTCTGTGCCAGCAGCCGCGGTAATACAGAGGGTGCGAGCGTTAATCGGAATTACTGGGCGTAAAGGGCGCGTAGGCGGTTTAATGGGTGTGATGTGAAAGCCTTGGGCTTAACCTGAGAAGTGCATCGCAAACTGTTGAACTGGAGTATATGAGAGGGTGTCGGAATTTCCGGTGTAGCGGTGAAATGCGTAGAGATCGGAAGGAACGTCAATGGCGAAGGCAGGCACCTGGCATAATACTGACG…
OTU694	GTGAGGAATTTTCCGCAATGGTCGCAAGACTGACGGAGCAACGCCGCGTGCAGGAGGACGCTTTTCGGAGTGTAAACTGCTTTTCTGTGGGACGAGGATGGACGGTACCACAGGAAGAAGCCCCGGCTAACTACGTGCCAGCAGCCGCGGTAATACGTAGGgggCGAGCGTTGTCCGGAGTTACTGGGCGTAAAGGGCACGCAGGCGGTGCGGCGCGTTTCGCGTGACAGCGGAGGGCTTACCTCTCCGAGGATGCGAAAGACGGCGGCACTTGAGGGCCAGagagGGACACGGAATTCCGGGTGGAGTGGTGAAATGCGTAGAGATCCGGAGGAACACCGAAGGCGAAGGCAGTGTCCTGGCTGGTGACTGACGCTGAGGTGCGAAAGCTAGGGGAGC…
OTU695	GTCGAGAATTtttCACAATGGGCGCAAGCCTGATGGAGCGACGCCGCGTGGgggATGAATGGCTTCGGCCCGTAAACCCCTGTCATTCGCGATCAACCGTTGTTATTTAAAAGATGACAGCCTGATAGTAGCGGAAGAGGAAGGGACGGCTAACTCTGTGCCAGCAGCCGCGGTAATACAGAGGTCCCGAGCGTTGTTCGGATTCACTGGGCGTAAAGGGTGCGTAGGTGGTGAGGTAAGTCGGATGTGAAATCTCGGAGCTCAACTCCGAAACTGCATTGGAAACTACCTTGCTAGAGGATTGGAAGGgggACTGGAATTCTCGGTGTAGCAGTGAAATGCGTAGATATCGAGAGGAACACCAGTGGCGAAGGCGAGTCCCTGGACAATACCTGACAC…
OTU696	GTTGGGAATCTTGGGCAATGGGCGCAAGCCTGACCCAGCGACGCCGTGTGGgggATGAAGGCCTTCGGGTCGTAAACCCCTGTCAGGAGGGACGAAGCCGCAAGGTGACGGTACCTCCAGAGGAAGCCCCGGCTAACTACGTGCCAGCAGCCGCGGTAAGACGTAGGgggCAAGCGTTGTCCGGATTCACTGGGCGTAAAGCGCGTGTAGGTGGCCTGTTAAGTGGCGCGTGAAAGTCTGCGGCTTAACCGCAGGACGCCGCGTCAGACTGGCGGGCTTGAGGGTGGCAGAGGGTGATGGAATTCCCGGTGTAGCGGTGAAATGCGTAGATATCGGGAGGAACGCCAGTGGCGAAGGCGGTCACCTGGGCCATCCCTGACGCTGAGACGCAAAAGCTGG…
OTU697	GTCGAGAATATTCGACAATGGGCGAAAGCCTGATCGAGCGACGCCGCGTGCAGGATGAAGGCCTTCGGGTCGTAAACTGCGGTAGTAATGTAACAAGGCAACTGAGTGCATTACGGAAAGAGGTTGGTAACTACGTGCCAGCACCCGCGGTAAAACGTAGACCTCGAGCGTTATCCGGATTTATTGGGCGTAAAGAGCGTGTAGGTGGCTTCGcgcgTCTTCTGTTAAAGCCCACCGCCCAACGGTGGAGATGCAGGAGATACGGCGGGGCTGGAGGgggTTAGAGGTGCATGGAACGCACGGTGTAGGGGTGAAATCCGTTGATATCGTGCGGAACACCAAAGGCGAAGGCAGTGCACTGGGACCTTCCTGACACTGAGACGCGAAAGCGTGGGGAGC…
OTU698	GTGGGGAATCTTGCGCAATGCGCGAAAGCGTGACGCAGCAACGCCGCGTGGgggAAGAAGGCTTTCGGGTTGTAAACCCCTTTCAGTTGGGACGAAGCCTCGACGGTGAATAGCCGCTCGGGGTGACGGTACCTTCACAAGAAGCACCGGCTAACTACGTGCCAGCAGCCGCGGTAATACGTAGGGTGCAAGCGTTGTCCGGAATCATTGGGCGTAAAGAGCGTGTAGGCGGCCCCATTAGTCCGCTGTGAAAGTCCAAGGCTCAACCTTGGAAAGCCGGTGGATACTGTGGGGCTAGAGTCCGGAAGGGGCGAGTGGAATTCCTGGTGTAGCGGTGAAATGCGCAGATATCAGGAGGAACACCAATGGCGAAGGCAGCTCGCTGGGACGGTACTGACG…
OTU699	GTGAGGAATCTTCGGCAATGGgggCAACCCTGACCGAGCGACGCCGCGTGCGGGAGGACGGCCTTCGGGTTGTAAACCGCTTtttGTGGGGACGAGGACTGTACGGACGGTACCCACAGAAGAAGCCTCGGCTAACTACGTGCCAGCAGCCGCGGTAATACGTAGGAGGCGAGCGTTGTCCGGAGTTATTGGGCGTAAAGGGTGCGCAGGCGGCCCTGCGCGGTGTCGTGGTAAAATCTCCCGGCTCAGCTGGGAGGgggCCCGGCAGACGGCAGGGCTTGGAGGGACGGCGAGGGACGTGGAATTCCGGGTGGAGCGGTGAAATGCGTAGAGATCCGGAGGAACACCGACGGCGCAGGCAGCGTCCTAGCCGTTTCCTGACGCTCAGGCACGAAAGCG…
OTU700	GTGGGGAATCTTGCGCAATGGGCGAAAGCCTGACGCAGCAACGCCGCGTGCGGGATGACGGCCTTCGGGTTGTAAACCGCTTTCAGCAGGGACGAAATTGACGGTACCTGCAGAAGAAGCCCCGGCCAACTACGTGCCAGCAGCCGCGGTAATACGTAGGgggCGAGCGTTGTCCGGATTCATTGGGCGTAAAGCGCTTTAAGGCGGTTCGGTAAGTCGGGTGTGAAACCTCCAGGCTCAACCTGGAGACGCCACTCGATACTGCTGTGACTAGAGTCCGGTAGGGGACCACGGAATTCCTGGTGTAGCGGTGAAATGCGCAGATATCAGGAGGAACACCGGTGGCGAAGGCGGTGGTCTGGGCCGGCACTGACGCTGTAGAGCGAAAGCGTGGGGAGC…
OTU701	GTGGGGAATCTTGCGCAATGGCCGAAAGGCTGACGCAGCGACGCCGCGTGTGGGAGGACGCCCTTCGGGGTGTAAACCACTGTTGCCCGGGACGAACCTAGGGTTTCGACCCTACTGACGGTACCGGGTGAGGAAGCACCGGCTAACTCTGTGCCAGCAGCCGCGGTAATACAGAGGGTGCGAGCGTTGTCCGGAATCACTGGGCGTAAAGGGCGCGTAGGCGGTTCATTAAGCGTGCGGTGAAAGCCCGGGGCTCAACCCCGGGTCGGCCGTGCGGACTGGTGGACTGGAGCACAGTAGAGGCGGGTGGAATTCCGGGTGTAGCGGTGGAATGCGTAGAGATCCGGAAGAACACCGGTGGCGAAGGCGGCCCGCTGGGCTGTGGCTGACGCTGAGGCG…
OTU702	GTAGGGAATCTTGCGCAATGGGCGAAAGCCTGACGCAGCGACGCCGCGTGCGGGATGAAGGCCTTCGGGTCGTAAACCGCTTTCAGCAGGGACGAAATTGACGGTACCTGCAGAAGAAGGCCCGGCCAACTACGTGCCAGCAGCCGCGGTGATACGTAGGGGTCTAGCGTTGTCCGGAATCATTGGGCGTAAAGAGCTCGTAGGCGGTTCGGCAAGTCGGATGTGAAATCTCCACGCTCAACGTGGAGGGGCCATTCGAAACTGCCGTGACTCGAGTCCGGTAGGGGAGTGCGGAATTCCCGGTGTAGCGGTGAAATGCGCAGATATCGGGAGGAACACCAGTGGCGAAGGCGGCACTCTGGGCCGGCACTGACGCTGAGGAGCGAAAGCGTGGGGAGC…
OTU703	GTCGAGAATATTCCACAATGGGCGAAAGCCTGATGGAGCGACGCCGCGTGCAGGATGAAGGCCTTCGGGTTGTAAACTGCGGTAGTAATATAACAATGCAAATGAGTGTATTACGGAAAGAGGTTGGTAACTACGTGCCAGCACCCGCGGTAATACGTAGACCTCAAGCGTTATCCGGATTTATTGGGCGTAAAGCGCGTGTAGGCGGCCTTGCGCGTCTTCTGTTAAAGCCCACCGCCCAACGGTGGAAGTGCAGAGGATACGGCAGGGCTAGAGGAGGTTAGAGGTGCATGGAACGCACGGTGTAGGGGTGAAATCCGTTGATATCGTGCGGAACACCAAAGGCGAAGGCATTGCACTGGGACCTTCCTGACGCTGAGACGCGAAAGCGTGGGGAGC…
OTU704	GTAGGGAATCTTCGGCAATGGACGAAAGTCTGACCGAGCAACGCCGCGTGAGTGAAGAAGGTTTTCGGATCGTAAAACTCTGTTGTTAGAGAAGAACAAGGATGAGAGTAACTGTTCATCCCTTGACGGTATCTAACCAGAAAGCCACGGCTAACTACGTGCCAGCAGCCGCGGTAATACGTAGGTGGCAAGCGTTGTCCGGATTTATTGGGCGTAAAGCGAGCGCAGGCGGTTTCTTAAGTCTGATGTGAAAGCCcccGGCTCAACCGGGGAGGGTCATTGGAAACTGGGAGACTTGAGTGCAGAAGAGGAGAGTGGAATTCCATGTGTAGCGGTGAAATGCGTAGATatatGGAGGAACACCAGTGGCGAAGGCGGCTctctGGTCTGTAACTGACG…
OTU705	GTGGGGAATCTTGCGCAATGGACGAAAGTCTGACGCAGCGACGCCGCGTGGGTGATGAAGGCCTTCGGGTTGTAAAGCCCTGTGGGGAAAGACGAATAAGTGTTGGCTAATATCCAGCATGATGACGGTATTTCCTTAGCAAGCACCGGCTAACTCTGTGCCAGCAGCCGCGGTAAGACAGAGGGTGCAAACGTTGTTCGGAATTACTGGGCGTAAAGCGTgtgtAGGCGGCCGCGCAAGTCGGATGTGAAAGCCCCAGGCTCAACCTGGGAAGTGCACCCGATACTGCATGGCTCGAGTACTGGAGAGGTTGGTGGAATTCTCGGTGTAGAGGTGAAATTCGTAGATATCGAGAGGAACACCGGTGGCGAAGGCGGCCAACTGGACAGATACTGACGC…
OTU706	GTGAGGAATCTTCGTCAATGGGCTTACGCCTGAACGAGCAACGCCGCGTGGAGGATGACGCCTTTCGGGGTGTAAACTCCTTTTCTGGgggACGAGAACGGACGGTACCCCAGGAAGAAGTCTCGGCTAACTACGTGCCAGCAGCCGCGGTAATACGTAGGAGACGAGCGTTGTCCGGAGTTACTGGGCGTAAAGGGCgcgcAGGCGGCCTGTGCAGGTGTCTGGTGAAAGCTCCCGGCTTAACTGGGAGAGGTCCAGGCAAACCGCCAGGCTTGAGCGTCGGAGAGGGGCATGGAATTCCGGGTGGAGCGGTGAAATGCGTAGAGATCCGGAGGAACACCAATGGCGAAGGCAGTGCCCTGGCCGACGGCTGACGCTCAGGCGCGAAAGCGTGGGGAG…
OTU707	GTGAGGAATTTTCGGCAATGGGCGCAAGCCTGACCGAGCAACGCCGCGTGCAGGAAGAAGGTCTTCGGATCGTAAACTGCTTTTCTGGgggAAGAGCAAGGACGGTACCCCAGGAATCAGCCCCGGCTGACTACGTGCCAGCAGCCGCGGTAATACGTAGGgggCGAGCGTTATCCGGATTTACTGGGCGTAAAGCGCCCGCAGGCGGTCTAGCGCGTTTGAGGTGACAGCTGCTCGCTTAACGAGGAGAGGGTCTCAAAGACGGCCAGACTTGAGGACCAGagagGGACACGGAATTCCGGGTGTAGTGGTGAAATGCGTAGATATCCGGAGGAACACCGAAAGCGAAGGCAGTGTCCTGGCTGGCCCCTGACGCTGAGGGGCGAAAGCTAGGGGAGC…
OTU708	GTGGGGAATCTTGCACAATGGAGGAAACTCTGATGCAGCGACGCCGCGTGAGCGATGAAGCCCTTCGGGGTGTAAAGCTCTTTCGGCAGGGAAGATAATGACGGTACCTGCAGAAGCAGCTGCGGCTAACTACGTGCCAGCAGCCGCGGTAATACGTAGGCAGCAAGCGTTGTTCGGAGTTACTGGGCGTAAAGGGTgtgtAGGCGGCTTTCTAAGTTTGTTGTGAAATCTCCCGGCTCAACCGGGAGGGTGCGGCGAAGACTGGAAGGCTAGAGTATGGGATGGGAGAGTGGAATTCCTGGTGTAGCGGTGAAATGCGTAGATATCAGGAGGAACACCTGCGGTGTAGACGGCTctctGGACCATTACTGACGCTGAGACACGAAAGCGTGGGTAGCA…
OTU709	GTCGAGAATTtttCTCAATGGgggAAACCCTGAAGGAGCGACGCCGCGTGGAGGATGAATGCTTTCGGGTTGTAAACTCCTGTCATTTGGGAACAAAGCCTTACGTTAACTGCGTGGAGGTTTGATAGTACCAGAAGAGGAAGAGACGGCTAACTCTGTGCCAGCAGCCGCGGTAATACAGAGGTCTCAAGCGTTGTTCGGATTCATTGGGCGTAAAGGGCGCGTAGGCGGCGGGGTAAGTCGGGTGTGAAATCTCAGAGCTCAACTCTGAAACTGCACTCGATACTGCTTTGCTAGAGGACTGGAGAGGAGATTGGAATTCACGGTGTAGCAGTGAAATGCGTAGATATCGTGAGGAAGACCAGTGGCGAAGGCGGATCTCTGGACAGTTCCTGACGC…
OTU710	GTGAGGAATATTCGGCAATGGgggCAACCCTGACCGAGCAACGCCGCGTGCAGGAGGACGGTCTTCGGATCGTAAACTGCTTTTCTTTGGGACGAGCGAGGACGGTACCAGAGGAATCAGCCCCGGCTAACTACGTGCCAGCAGCCGCGGTAATACGTAGGgggCGAGCGTTGTCCGGAGTTACTGGGCGTAAAGCGCACGCAGGCGGCCTATCAAGTTTGAGGTGACAGTCTCCGGCTTAACTGGAGAAGGACCTTGAAGACTGGTGGGCTTGAGGACTTGAGAGGGACACGGAATTCCGGGTGTAGTGGTGAAATGCGTAGATATCCGGAGGAACACCAAAGGCGAAGGCAGTGTCCTGGCAAGCTCCTGACGCTCAGGTGCGAAAGCCAGGGGAGC…
OTU711	GTGGGGAATCTTGCGCAATGGGCGAAAGCCTGACGCAGCAACGCCGCGTGGgggATGAAGCTTCTCGGAGTGTAAACCCCTTTCGACCCGGACGAATGCCCGCAAGGGCTTGACGGTACGGGTATAAGAAGCCCCGGCTAACTACGTGCCAGCAGCCGCGGTAAAACGTAGGgggCCAGCGTTGCTCGGAATTACTGGGCGTAAAGGGTCCGTAGGCGGTGTGGCAAGTCGGAAGTGAAATCTCTGGGCTTAACTCAGAGGCTGCTTCCGAAACTGCCGTGCTCGAGTGCGAgagagGCAAGTGGAATTGCGGGTGTAGCGGTGAAATGCGTAGATATCCGCAGGAACATCCGAGGCGAAAGCGGCTTGCTGGATCGCAACTGACGCTGAGGGACGAAA…
OTU712	GTGGGGAATATTGGGCAATGGGCGCAAGCCTGACCCAGCCATGCCGCGTGAGTGATGAAGGCCTTCGGGTCGTAAAGCTCTGTGGGGAGGGACGAAACCGGACGTGGCTAATATCCACGGCTCTTGACGGTACCTCCTTAGCAAGCACCGGCTAACTCCGTGCCAGCAGCCGCGGTAATACGGAGGGTGCAAACGTTGCTCGGAATCATTGGGCGTAAAGCGCACGTAGGCGGCCTGTTAAGTCGGGTGTGAAATCCCTCGGCTCAACCGAGGAAGTGCATTCGAAACTGGCGGGCTTGAGTATGGAAGAGGGTCGTGGAATTCCCGGTGTAGAGGTGAAATTCGTAGATATCGGGAGGAACACCAGTGGCGAAGGCGGCGACCTGGGCCAATACTGAC…
OTU713	GCTAAGAATCTTCCGCAATGGGCGAAAGCCTGACGGAGCGACGCCGCGTGGATGATGAAGGCCGTAAGGTTGTAAAATCCTTTTGTTGGCGAAGAATAACCCGGGGAGTGGAAAGCCTCGGGGATGACGTTAGCCGACGAATAAGCCCCGGCTAATTACGTGCCAGCAGCCGCGGTAATACGTATGGGGCAAGCGTTGTTCGGAGTTATTGGGCGTAAAGGGCGTGTAGGCGGCTCATCAAGTCTGGTGTGAAAACGCAAGGCTTAACCTTGCGTAGGCACTGGAAACTGGTGGGCTGGAGTTCTTGAGGGGAAGCTGGAATTCCAGGTGTAGGGGTGAAATCTGTAGATATCTGGAAGAACACCGGTGGCGAAGGCGAGCTTCTATCAGAGGACTGAC…
OTU714	GTGAGGAATTTTCCGCAATGGACGCAAGTCTGACGGAGCAACGCCGCGTGCAGGAGGAAGGTCTACGGATCGTAAACTGCTTTTATCAGGGAAGAGAACGGACGGTACCTGATGAAGAAGCCCCGGCCAACTACGTGCCAGCAGCCGCGGTAATACGTAGGgggCGAGCGTTGTCCGGAATTATTGGGCGTAAAGGGCACGCAGGCGGTCTGCTCAGTTCGGGGTGAAAGTCACCAGCTTAACTGATGAAGGACTTCGAAAACTGGCGGACTTGAGAGCGAgagagGGACATGGAACTCCGGGTGGAGCGGTGAAATGCGTAGAGATCCGGAGGAACACCAAAGGCGAAGGCAGTGTCCTGGCTCGTTTCTGACGCTCAGGTGCGAAAGCTAGGGGAGC…
OTU715	GTGAGGAATTTTCGGCAATGGgggCAACCCTGACCGAGCAACGCCGCGTGCAGGAAGAAGGTCTTCGGATCGTAAACTGCTTTTCTCGGGGAAGAGCTACGGACGGTACCCGAGGAAGAAGCCCCGGCTGACTACGTGCCAGCAGCCGCGGTAATACGTAGGgggCGAGCGTTGTCCGGAGTTACTGGGCGTAAAGCGCCCGCAGGCGGTCCGTCGCGTTGGAGGTCACAGCTCCCGGCTTCACTGGGAGAGCGTCTCCAAAACGGGCGGACTTGGAGGACCAGagagGGAGACGGAATTCCGGGTGGAGTGGTGAAATGCGTAGATATCCGGAGGAACACCGAAGGCGAAGGCAGTCTCCTGGCTGGGACCTGACGCTCGGgggCGAGAGCTAGGGGA…
OTU716	GTGGGGAATTTTGCGCAATGGgggAAACCCTGACGCAGCAACGCCGCGTGGACGATGAAGCATCTTGGTgtgtAAAGTCCTTTCGGCAGGGACGAATCCCCGCAAGGGGTTGACGGTACCTGAAGAAGAAGCCCCGGCTAACTCCGTGCCAGCAGCCGCGGTAATACGGggggggCGAGCGTTGTTCGGAATTATTGGGCGTAAAGGGAGCGTAGGCGGTGTGGTAAGACTGGTGTGAAACCTTCAGGCTTAACTTGGAGCTTGCATCAGTGACTGCCGTGCTAGAGTGCGGGAGAGGATAGTGGAATTCCCGGTGTAGCGGTGAAATGCGTAGATATCGGGAGGAACATCGGTGGCGAAGGCGGCTATCTGGACCGCAACTGACGCTGAGGCTCGAAA…
OTU717	GTGGGGAATATTGGACAATGGgggCAACCCTGATCCAGCAATGCCGCGTgtgtgAAGAAGGCCTGCGGGTTGTAAAGCACTTTCGGCGGGGAGGAAGGTTTTCTTGTGGAATATACGAGGAAATTTGACGTTACCCGCATAAGAAGCACCGGCTAACTCTGTGCCAGCAGCCGCGGTAATACAGAGGGTGCGAGCGTTAATCGGAATTACTGGGCGTAAAGGGCGCGTAGGTGGTTAATTAAGTCAGATGTGAAATCCCCGGGCTTAACCTGGGAATGGCATATGAAACTGATTAGCTAGAGTTTGGGAGAGGGAAGTGGAATTTCCGGTGTAGCGGTGAAATGCGTAGATATCGGAAGGAACATCAGTGGCGAAGGCGACTTCCTGGCCCGATACTGA…
OTU718	GTAGGGAATCTTCCGCAATGGGCGCAAGCCTGACGGAGCAACGCCGCGTGAGTGATGAAGGCCTTCGGGTTGTAAAACTCTGTCTTCTGTGAAGAACAAGCCTGTGAGTGGAAAGCTCAGGCCTTGACGGTAACAGAGGAGGAAGCCCCGGCTAACTACGTGCCAGCAGCCGCGGTAATACGTAGGgggCAAGCGTTGTCCGGAATCACTGGGCGTAAAGCgcgcgcAGGCGGCTGTCTACGTCCGGGGTGAAAGCCCAGAGCTCAACTCTGGGACTGCCTTGGATACGGGATGGCTTGAGGATCGGAGAGGCAAGGGGAATTCCACGTGTAGCGGTGAAATGCGTAGAGATGTGGAGGAACACCTGTGGCGAAGGCGCCTTGCTGGCCGATTTCTGAC…
OTU719	GACGAGAATATTCCGCAATGGGCGAAAGCCTGACGGAGCGACGCCGCGTGATGGATGAAGTGCTTCGGTACGTAAACATCTTTTATTGGGGACGAAGTCATTGACGGTACCCGATGAATAAGGGGCTCCTAACTCTGTGCCAGCAGGAGCGGTAATACAGAGGCCCCAAGCATTACCCGGAATCACTGGGCGTAAAGGGTGTCTAGGCGGTCCTATTAGTCtctcGTAAAATCCGCGGGCTCAACCTGCGGCgcgcgAGGGAAACGGTAGGACTCGAGGGCGTAAGAGGTGCACGGAACTCATGGTGGAGGGGTGAAATCCGTTGATATCATGGGGAACACCAAAGGCGAAGGCAGTGCACTGGTACGTTCCTGACGCTCAAACACGAAAGCCAGGGTA…
OTU720	GTCGAGAATATTCGACAATGGGCGAAAGCCTGATCGAGCGACGCCGCGTGCAGGATGAAGGCCTTCGGGTCGTAAACTGCGGTAGTTAGGGATTAAATAATTGAAGGTACCTAACGGAAAGAGGTGGGTAACTACGTGCCAGCACCAGCGGTAATACGTAGACCTCAAGCGTTATCCGGATTTATTGGGCGTAAAGCGCGTGTAGGAGGTTGGATGCGTCTCTTGTTAAAGCCCGCTGCCCAACGGCGGAAGTGCAAGAGATACGATCCGACTAGAGGAGGTTAGAGGTAAGCGGAACGCACGGTGTAGGGGTGAAATCCGTTGATATCGTGCGGAACACCAAAGGCGAAGGCAGCTTACTGGGACTTTCCTGACTCTGAGACGCGAAAGCGTGGGGAG…
OTU721	GTGAGGAATCTTCGGCAATGGgggCAACCCTGACCGAGCGACGCCGCGTGCGGGACGACGGCCTTCGGGTCGTAAACCGCTTTTCTGGgggACGAGCAAAGGGACGGTACCCCAGGAAGAAGCCTCGGCTAACTACGTGCCAGCAGCCGCGGTAATACGTAGGAGGCGAGCGTTGTCCGGAGTTACTGGGCGTAAAGGGTGCGCAGGCGGCTGGGTAAGGGTGCGGTGAAATCGCCTGGCTCAACTGGGCGGgggTCGCGCCGACTGCCTGGCTTGAGGCTCGCAGAGGGGCGTGGAATTCCGGGTGGAGCGGTGAAATGCGTAGAGATCCGGAGGAACACCGACGGCGTAGGCAGCGCCCTGGACGAGACCTGACGCTCGGGCACGAAAGCTGGgggA…
OTU722	GTGGGGAATATTGGACAATGGgggCAACCCTGATCCAGCCATGCCGCGTGAATGATGAAGGCCTTCGGGTTGTAAAGTTCTTTTGCAGGGGACGATGATGACGGTACCCTGAGAATAAGCTCCGGCTAACTTCGTGCCAGCAGCCGCGGTAATACGAAGGGAGCTAGCGTTGTTCGGAATTACTGGGCGTAAAGGGCGCGTAGGCGGTTTGGCAAGTTGGATGTGAAAGCCCAGGGCTCAACCCTGGAATTGCATTCAAGACTGTCTTACTTGAATTCGGTAGAGGTGAGTGGAATTCCCAGTGTAGAGGTGAAATTCGTAGAGATTGGGAAGAACACCGGTGGCGAAGGCGGCTCACTGGACCGACATTGACGCTGAGGCGCGAAAGCGTGGGGATCA…
OTU723	GTTGGGAATTTTGGGCAATGGGCGAAAGCCTGACCCAGCGACGCCGCGTGGgggATGAAGGCCTTCGGGTCGTAAACCCCTGTCAGGAGGGAAGAAGCCGAAAGGTGACGGTACCTCCAGAGGAAGCCCCGGCTAACTACGTGCCAGCAGCCGCGGTAAGACGTAGGgggCGAGCGTTGTCCGGAATCACTGGGCGTAAAGCGCGTGCAGGCGGCTTGGTAAGTCCCGTGTGAAAGCCCACGGCTCAACTGTGGGAGGCCGCGGGATACTGCCGGGCTTGAGGGCAGGAGAGGGAAGTAGAATTCCCGGTGTAGCGGTGAAATGCGTAGATATCGGGAGGAATGCCAGTGGCGAAGGCGGCTTCCTGGCCTGTCCCTGACGCTGAGACGCGAAAGCTGG…
OTU724	GTGGGGAATTTTCCGCAATGGGCGAAAGCCTGACGGAGCAATGCCGCGTGGAGGTAGAAGGCCTACGGGTCGTGAACTTCTTTTCCCGGAAAAGAAGCAATGACGGTATCTGGGGAATAAGCATCGGCTAACTCTGTGCCAGCAGCCGCGGTAATACAGAGGATGCAAGCGTTATCCGGAATGATTGGGCGTAAAGCGTCTGTAGGTGGCTTtttAAGTCCGCCGTCAAATCCCAGGGCTCAACCCTGGACAGGCGGTGGAAACTGCCAAGCTGGAGTACGGTAGGGGCAGAGGGAATTTCCGGTGGAGCGGTGAAATGCGTAGAGATCGGAAAGAACACCAACGGCGAAAGCACTCTGCTGGGCCGACACTGACACTGAgagaCGAAAGCTAGGGGAG…
OTU725	GTGGGGAATCTTCCGCAATGGGCGAAAGCCTGACGGAGCAACGCCGCGTGGgggACGAAGGCCTTCGGGTCGTAAACCCCTGTCATGGGGAAAGATGGGCGTCGGGGTGAACAGCCCCGGCGCTTGACGGTACCCCAAGAGGAAGCCACGGCCAACTCCGTGCCAGCAGCCGCGGTAATACGGAGGTGGCAAGCGTTGTTCGGAATTACTGGGCGTAAAGGGCGCGTAGGCGGGGAGGTAAGTCGGGTGTGAAATCCCTCGGCTCAACCGAGGAACGGCGCCCGAGACTGCTTCTCTTGAGTCCCGGAGAGGAAGGTGGAATTCCCGGTGTAGCGGTGAAATGTGTAGAGATCGGGAGGAACACCGGTGGCGAAGGCGGCCTTCTGGACGGTGACTGAC…
OTU726	GTAAGGGATATTGCGCAATGGGCGAAAGCCTGACGCAGCAACGCCGCGTGGAGGACGACGGCCTTCGGGTTGTAAACTCCTTTTCGTTGGGACGAGAACGGACGGTACCGACGGAAGAAGCCTCGGCTAACTACGTGCCAGCAGCCGCGGTAATACGTAGGAGGCAAGCGTTATCCGGATTTACTGGGCTTAAAGGGTGTGCAGGCGGTTGGACAAGTCGTGCTTGAAAGCCGTGCGCTCAACGcgcgGAGGCGGTGCGAGACTGTCGAGCTAGAGGCTGTGAGAGGGTGACGGAATTCCGGGTGTAGTGGTGAAATGCGTAGAGATCCGGAGGAACACCAGAGGCGAAGGCGGTCACCTGGCACGTGCCTGACGCTGAGACACGACAGCATGGGGAGC…
OTU727	GTGAGGAATTTTCCGCAATGGTCGCAAGACTGACGGAGCAACGCCGCGTGCAGGAGGACGGCCTTCGGGTTGTAAACTGCTTTTCTGGgggACGAACCAAGACGGTACCCCAGGAAGAAGCCCCGGCTCACTACGTGCCAGCAGCCGCGGTAATACGTAGGgggCGAGCGTTGTCCGGAGTTACTGGGCGTAAAGCgcgcgTAGGCGGTTCTGCGCGTGTCCGGTGCCAGCGCGTTGCTTAACGACGCGAGGGCCGGGCAGACGGCAGGGCTCGAGGGCCGCAGAGGGACATAGAATTCCGGGTGGAGTGGTGAAATGCGTAGAGATCCGGAGGAATACCAATGGCGAAGGCAGTGTCCTGGGAGGCAACTGACGCTGAGGCGCGAAAGCCAGGGGAGC…
OTU728	GTGGGGAATATTGGACAATGGgggCAACCCTGATCCAGCAATGCCGCGTgtgtgAAGAAGGCCTTCGGGTTGTAAAGCACTTTCGGTGGGGACAAACAAGGTGGAGCTAACATCTCCGCCTCTGATGGTACCCAAAGAAGAAGCACCGGCTAACTCTGTGCCAGCAGCCGCGGTAATACAGAGGGTGCAAGCGTTAATCGGAATTACTGGGCGTAAAGCGTGCGTAGGTGGTTTGTTAAGTCAGGTGTGAAATCCTTGGGCTCAACCTGAGAATTGCATTTGATACTGGCGAACTGGAGTGTGGTAGAGGGTGGTGGAATTCCCGGTGTAGCGGTGAAATGCGTAGATATCGGGAGGAACATCAGTGGCGAAGGCGGCCACCTGGACCAACACTGACAC…
OTU729	GTCGAGAATATTCGACAATGGGCGAAAGCCTGATCGAGCGACGCCGCGTGGAGGAAGAAGGTCTTCGGATTGTAAACTCCTTTTCCGCTTGAGAAAGTTATTGATCAGAGCGGGAATAAGTAGCGGCAAACTTCGTGCCAGCAGCAGCGGTAATACGAAGGCTACAAGCGTTATCCGGATTTATTGGGCGTAAAGAGCGAGTAGGTGGTTCGGTGCGTCTGTTGTTAAATGTCTCCGCTTAACGGGGTCACCGCAATGGAAACGGCCGAACTAGAGGGTGCTAGAGGCAAATAGAACGCACGGTGTAGGGGTGAAATCCGTTGATATCGTGCGGAATACCGAAGGCGAAGGCATTTTGCTGGGGCATTCCTGACACTCAATCGCGAAAGCGTGGGGAGC…
OTU730	GTAAGGGATATTGCGCAATGGACGCAAGTCTGACGCAGCAACGCCGCGTGTCCGAAGAAGGCCTTCGGGTCGTAAAGGACTTTTCTGGCTGAAGagagCGGACGGTAAGCCAGGAAaaaGTGTCGGCTAACTACGTGCCAGCAGCCGCGGTAAAACGTAGGACGCGAGCGTTATCCGGAGTTACTGGGCGTAAAGGGCGGGCAGGCGGGCGGGCAAGATGGGTGTGAAATCTCCCGGCTCAACCGGGAGGGGCCACTCGTGACTGCCAGTCTGGAGGGTGACAGAGGAGCGTGGAATTCCGGGTGGAGTGGTGAAATGCGTAGAGATCCGGAGGAACACCAGAGGCGAAAGCGGCGCTCTGGGTCACACCTGACGCTGAACCGCGAAAGCCAGGGGAGC…
OTU731	GTGAGGGATCTTCGGCAATGGgggCAACCCTGACCGAGCAACGCCGCGTGCAGGACGGAGGCCTTCGGGTTGTAAACTGCTTTTCTCAGGGGCGAGTTTTGGACGGTACCTGAGGAAGAAGTCTCGGCTAACTACGTGCCAGCAGCCGCGGTAATACGTAGGAGACGAGCGTTGTCCGGAGTTACTGGGCGTAAAGGGTGCGCAGGCGGCTTAGCGCGTCGCAAGTGAAATCTCCTGGCTCAACTGGGAGGGTGGTTGCGAGACGGCTGAGCTTGAGGCTTGGAGAGGGGCGTGGAATTCCGGGTGGAGCGGTGAAATGCGTAGAGATCCGGAGGAACACCGACGGCGAAGGCAGCGCCCTGGACAAGACCTGACGCTCAGGCACGAAAGCTCGGGGAG…
OTU732	ATTAGGAATCTTGCGCAATGGGCGAAAGCCTGACGCAGCGACGCCGCGTGGAGGAGGAAGGCCTTCGGGTTGTAAACTCCTTTTAGGTAGGAAGAAGTTCTGACGGTACTACCTGAATAAGCCCCGGCTAACTCCGTGCCAGCAGCCGCGGTAATACGGAGGgggCGAGCGTTGTCCGAAGTTACTGGGCGTAAAGCgcgcgTAGGTGGGTCCTCAAGTCCGCTGTGAAAGCCCGGAGCTCAACTCCGGAGGGTCGGTGGATACTGTTGATCTTGAAGGTGCTAGGgggAGGTGGAATTACCGGTGTAGCGGTGAAATGCGTAGAGATCGGTAGGAACACCAGTGGCGAAGGCGGCCTCCTGGGGCATACTTGACGCTGATGCGCGAAAGCTGGgggAG…
OTU733	GTGGGGAATTTTGGACAATGGGCGAAAGCCTGATCCAGCCATTCCGCGTGTCTGAAGAAGGCCTTCGGGTTGTAAAGGACTTTTGTCAGGGAGCAAATCCTAGTGGCTAATATCCACTGGGGATGAGAGTACCTGAAGAATAAGCACCGGCTAACTACGTGCCAGCAGCCGCGGTAATACGTAGGGTGCAAGCGTTAATCGGAATTACTGGGCGTAAAGCGTGCGCAGGCGGCTTGTTAAGCCAGATGTGAAAGCCCCGGGCTCAACCTGGGAATTGCGTTTGGAACTGGCAAGCTAGAGTACGTCAGAGGggggTGGAATTCCACGTGTAGCAGTGAAATGCGTAGAGATGTGGAGGAACACCGATGGCGAAGGCAGCCcccTGGGATGATACTGACG…
OTU734	GTGGGGAATTTTGCGCAATGGGCGAAAGCCTGACGCAGCAACGCCGCGTgtgtgATGAAGGTCTTCGGATTGTAAAGCACTTTCGACCGGGACGAAAACCCGCTGGCCAATATCCAGCGGCTTGACGGTACCGGGAGAAGAAGCACCGGCTAACTCTGTGCCAGCAGCCGCGGTAATACAGAGGGTGCAAGCGTTGTTCGGAATTATTGGGCGTAAAGCGCGTGTAGGCGGCTTTGCAAGTCGGGTGTGAAAGCCCTCAGCTCAACTGAGGAAGTGCGCCCGAAACTGCAGAGCTTGAGTACCGGAGAGGATGGCGGAATTCCCCAAGTAGAGGTGAAATTCGTAGATATGGGGAGGAACACCGGTGGCGAAGGCGGCCATCTGGACGGATACTGACGC…
OTU735	GTGGGGAATTTTGCACAATGCCCGAAAGGGTGATGCAGCAACGCCGCGTGAGGGATGAAGGCCTTCGGGTCGTAAACCTCTTTCGATCGGGAAaaaTGGGCGGGTGAATAGCCCGTTCTGATGGTACCGGAAGAAGAAGCCCCGGCTAACTACGTGCCAGCAGCCGCGGTAATACGTAGGgggCGAGCGTTGTTCGGAATTACTGGGCGTAAAGGGCGTGTAGGCGGTGCGATAAGTTGGGCGTGAAATCCCCGGGCTCAACCCGGGGCGGTCGTTCAAGACTGTCGTGCTGGAGTGCAGGAGAGGGAAGTGGAATTCCCGGTGTAGCGGTGAAATGCGTAGATATCGGGAGGAACACCTGCGGCGAAGGCGGCTTCCTGGACTGCAACTGACGCTGAG…
OTU736	GTGAGGAATTTTCCGCAATGGACGAAAGTCTGACGGAGCAACGCCGCGTGCAGGAAGACGGCCTTCGGGTTGTAAACTGCTTTTCTCAGGGAAGAGAACGGACGGTACCTGAGGAAGAAGCCCCGGCTAACTACGTGCCAGCAGCCGCGGTAATACGTAGGgggCAAGCGTTGTCCGGAGTTACTGGGCGTAAAGGGCACGCAGGCGGTCAGGGGCGTGTGCGAGGACAGTGGGCGGCTTAACTGCCCAAGAAGCGCACAAACGGCCTGACTGGAGGGCCAGagagGGACCTGGAATTCCGGGTGGAGCGGTGAAATGCGTAGAGATCCGGAGGAACACCAAGGGCGAAGGCAAGGTCCTGGCTGGTACCTGACGCTCGGGTGCGAAAGCCAGGGGAGC…
OTU737	GTGAGGAATCTTCGGCAATGGGCGCAAGCCTGACCGAGCAACGCCGCGTGGAGGACGACGGCCTTCGGGTTGTAAACTCCTTTTCTCGGGAGCGAGATGTTCGGACGGTACCCGAGGAAGAAGCCTCGGCTAACTACGTGCCAGCAGCCGCGGTAATACGTAGGAGGCGAGCGTTGTCCGGAGTTACTGGGCGTAAAGGGTGCGCAGGCGGCGGCgcgcgTGTGCGGTGAAATCTCCTGGCTCAACTGGGAGGgggCCGTGCAGACGGCGTCGCTTGAGGCTCGGCGGggggCGTGGAATTCCGGGTGGAGCGGTGAAATGCGTAGAGATCCGGAGGAACACCGACGGCGAAGGCAGCGCCCTGGACGAGACCTGACGCTCAGGCACGAAAGCTGGggg…
OTU738	GTGGGGAATATTGCGCAATGGGCGAAAGCCTGACGCAGCGACGCCGCGTGCGGGATGAAGGCCTTCGGGTTGTAAACCGCTTTCAGCAGGGACGAAGCGAGAGTGACGGTACCTGCAGAAGAAGCGCCGGCTAACTACGTGCCAGCAGCCGCGGTAACACGTAGGGCGCGAGCGTTGTCCGGAATTATTGGGCGTAAAGAGCTCGTAGGTGGTCCGCTACGTCTGCTGTGAAAATCCAGGGCTTAACCCTGGACTTGCAGTGGATACGGGCGGACTAGAGGTAGGTAGGGGAGAATGGAATTCCCGGTGTAGCGGTGAAATGCGCAGATATCGGGAGGAACACCGGTGGCGAAGGCGGTTCTCTGGGCCTTACCTGACACTGAGGAGCGAAAGCGTGGG…
OTU739	GTGGGGAATTTTGCGCAATGGgggAAACCCTGACGCAGCAACGCCGCGTGGAGGATGAAGTCCTTTGGGACGTAAACTCCTTTCGACCGGGACGATAATGACGGTACCGGTGGAAGAAGCACCGGCTAACTCTGTGCCAGCAGCCGCGGTAATACAGAGGGTGCGAGCGTTGTTCGGAATTATTGGGCGTAAAGGGCGCGTAGGCGGTCGCGTAAGTCACCTGTGAAATCTCCCGGCTCAACTGGGAGCTTGCAGGCGAAACTGCGTGGCTGGAGTGTGGGAGAGGTGCGTGGAATTCCCGGTGTAGCGGTGAAATGCGTAGATATCGGGAGGAACACCTGTGGCGAAAGCGGCGCACTGGACCACAACTGACGCTGAGGCGCGAAAGCTAGGGGAGCA…
OTU740	GTGGGGAATCTTGCACAATGGAGGAAACTCTGATGCAGCGACGCCGCGTGAGCGATGAAGCCCTTCGGGGTGTAAAGCTCTTTCGACGGGAACGATGATGACGGTACCCGAAGAAGAAGCTGCGGCTAACTACGTGCCAGCAGCCGCGGTAATACGTAGGCAGCGAGCGTTGTTCGGAATTACTGGGCGTAAAGAGTgtgtAGGCGGTGCTCTAAGTCTGGTGTGAAATCTCCCGGCTCAACTGGGAGGGTGCGCCGGAAACTGGGGTGCTCGAGTGTGGGAGAGGAAAGCGGAATTCCTGGTGTAGCGGTGAAATGCGTAGATATCAGGAGGAACACCTGCGGTGTAGACAGCTTTCTGGACCACGACTGACGCTGAGACACGAAAGCGTGGGTAGCA…
OTU741	GTAGGGAATTTTCCACAATGGGCGAAAGCCTGATGGAGCAACGCCGCGTGCAGGATGAATGCCTTCGGGTTGTAAACTGCTTTTATATGTGACGATTTTGACGGTAGCATATGAATAAGGATCGGCTAACTCCGTGCCAGCAGCCGCGGTCATACGGAGGATCCAAGCGTTATCCGGAATTACTGGGCGTAAAGAGTTGCGTAGGTGGCATCGTAAGTTGGTAGTGAAAGCGTGCGGCTCAACCGCATACACATTACCAAAACTGCGGAGCTAGAGGACGAgagagGTAATTGGAATTCCTAGTGTAGGGGTAAAATCCGTTGATATTAGGAGGAACACCGATGGCGTAGGCAGATTACTGGCTCGTTCCTGACACTAAGGCACGAAAGCGTGGGGAGC…
OTU742	GTAGGGAATCTTCCGCAATGGACGAAAGTCTGACGGAGCAACGCCGCGTGAGTGAAGAAGGTTTTCGGATCGTAAAACTCTGTTGTTAAAGAAGAACAAGGATGAGAGTAACTGCTCATCCCCTGACGGTATTTAACCAGAAAGCCACGGCTAACTACGTGCCAGCAGCCGCGGTAATACGTAGGTGGCAAGCGTTGTCCGGATTTATTGGGCGTAAAGCGAGCGCAGGCGGTTCTTTAAGTCTGATGTGAAAGCCcccGGCTCAACCGGGGAGGGTCATTGGAAACTGGAGAACTTGAGTGCAGAAGAGGAGAGTGGAATTCCACGTGTAGCGGTGAAATGCGTAGATATGTGGAGGAACACCAGTGGCGAAGGCGACTctctGGTCTGTAACTGACG…
OTU743	GTAAGGGATATTGCGCAATGGGCGAAAGCCTGACGCAGCAACGCCGCGTGCAGGAAGAAGGCCTTCGGGTCGTAAACTGCTTTTGGTACTGACGAGATAGGACGGTAGGTATCGAAGAAGTCACGGCTAACTACGTGCCAGCAGCCGCGGTAAAACGTAGGTGGCAAGCGTTATCCGGATTTACTGGGCGTAAAGCGTGTGCAGGCTGCTCTTCAAGTGGTGTATGAAATATCCCGGCTCAACCGGGAGGGGTTATGCCAGACTGAAGAGCTTGAAGGCGAgagagGGAGGCGGAATTCCGGGTGTAGTGGTGAAATGCGTAGAGATCCGGAGGAACCCCAGAGGCGAAGGCGGCCTCCTGGCTCGCCCTTGACGCTCAGACACGACAGCATGGGGAGC…
OTU744	GTGGGGAATATTGGGCAATGGGCGCAAGCCTGACCCAGCCATGCCGCGTGAGTGATGAAGGCCTTCGGGTCGTAAAGCTCTGTGGGGAGGGACGAATAAGCTCATGGCTAATATCCATGGGCCTTGACGGTACCTCCTTAGCAAGCACCGGCTAACTCCGTGCCAGCAGCCGCGGTAATACGGAGGGTGCAAACGTTGCTCGGAATCATTGGGCGTAAAGCGCACGTAGGCGGTTCGCCAAGTCGGACGTGAAAGCCCTGGGCTCAACCCAGGAAGTGCATTCGAAACTAGCGGACTTGAGTATGGAAGAGGGTCGCGGAATTCCCGGTGTAGAGGTGAAATTCGTAGATATCGGGAGGAACACCAGTGGCGAAGGCGGCGACCTGGGCCAATACTGAC…
OTU745	GTTAGGAATTTTGGGCAATGGGCGCAAGCCTGACCCAGCAACGCCGCGTGGGTGACGAAGGCCTTCGGGTTGTAAAGCCCTTTTGGAAGGGAAGATGATGACGGTACCTTTCGAAGAAGCACCGGCTAACTACGTGCCAGCAGCCGCGGTAATACGTAGGGTGCGAGCGTTGCCCGGATTTATTGGGCGTAAAGGGCGCGTAGGCGGTGCGACACGTCCGTTGTGAAATCGCTCGGCTCAACTGGGCGGGGTCAGCGGATACGGTCGTACTTGAGCAAGCTAGGgggCAATGGAATTCCCGGTGTAGTGGTGGAATGCGTAGATATCGGGAGGAACACCAGTGGCGAAGGCGGTTGCCTGGGGCTTTGCTGACGCTGAGGCGCGAAAGCGTGGGGAGCG…
OTU746	GTGGGGAATATTGGACAATGGgggCAACCCTGATCCAGCAATACCGCGTgtgtgAAGAAGGCCTTCGGGTTGTAAAGCACTTTCAGTGGGGAGGAAGTTGTGATGTTTAAGAGATGTCACAATTGACGTTACCTACAGAAGAAGCACCGGCTAACTCTGTGCCAGCAGCCGCGGTAAGACAGAGGGTGCAAGCGTTAATCGGAATAACTGGGCGTAAAGGGCGCGTAGGTGGGTAGATAAGTGAGTGGTGAAAGACCTGGGCTTAACCGAGGGATTGCCATTCATACTGTTTATCTAGAGTACAGTAGAGGATAGTGGAATTTCCGGTGTAGCGGTGAAATGCGTAGAGATCGGAAGGAACACCAGTGGCGAAGGCGGCTATCTGGACTGATACTGACA…
OTU747	GTGGGGAATCTTGCGCAATGGCCGAAAGGCTGACGCAGCGACGCCGCGTGTGGGATGAAGCTCTTCGGGGTGTAAACCACTGTTGCCCGGGACGAACGGCGGAATTTATTCCGCGTGACGGTACCGGGTGAGGAAGCACCGGCTAACTCCGTGCCAGCAGCCGCGGTAATACGGAGGGTGCGAGCGTTGTCCGGAATCACTGGGCGTAAAGGGCGCGTAGGCGGCTCGTGCAAGCGGGCGGTGAAAGCCCGGGGCTCAACCCCGGGTCAGCCGAACGGACTGCGGAGCTGGACCAGACTAGAGGCTCGTGGAATTCCGGGTGTAGCGGTGGAATGCGTAGAGATCCGGAAGAACACCGGTGGCGAAGGCGGCGAGCTGGGGTCTGtgtgACGCTGATGC…
OTU748	GTGAGGAATCTTCGGCAATGGgggCAACCCTGACCGAGCAACGCCGCGTGGAGGACGACGCCCTTCGGGGTGTAAACTCCTTTTCTCCGCGACGAGACAGGACGGTAGCGGAGGAAGAAGTCTCGGCTAACTACGTGCCAGCAGCCGCGGTAATACGTAGGAGACGAGCGTTGTCCGGAGTTACTGGGCGTAAAGGGCgcgcAGGCGGCCCGTCAGGTGTGCGGTGAAAGCTCCCGGCTTAACTGGGAGAGGTCCGTGCAAACCGGCGGGCTTGAGCGTCGGAGAGGGGCATGGAATTCCGGGTGGAGCGGTGAAATGCGTAGAGATCCGGAGGAACACCAATGGCGAAGGCAGTGCCCTGGCCGACGGCTGACGCTCAGGCGCGACAGCGTGGGGAGC…
OTU749	GTGGGGAATCTTGCGCAATGGGCGAAAGCCTGACGCAGCGACGCCGCGTGCGGGATGAAGGCCTTCGGGTTGTAAACCGCTTTCAGCAGGGACGATCGTGACGGTACCTGTAGAAGAAGCCCCGGCCAACTACGTGCCAGCAGCCGCGGTAATACGTAGGgggCGAGCGTTGTCCGGATTTATTGGGCGTAAAGAGCTCGTAGGCGGTTTGGTAAGTCAGGTGTGAAATCTCCACGCTCAACGTGGAGGGGCCACCTGATACTGCCATGACTGGAGTCCGGTAGAGGAGTGTGGAATTCCCGGTGTAGCGGTGAAATGCGCAGATATCGGGAGGAACACCCGTAGCGAAGGCGGCACTCTGGGCCGGAACTGACGCTGAGGAGCGAAAGCGTGGGGAGC…
OTU750	GTGAGGAATTTTCCACAATGGACGCAAGTCTGATGGAGCAACGCCGCGTGCAGGAAGACGCTTTTCGGAGTGTAAACTGCTTTTCCCAGGGACGAGCAAGGACGGTACCTGGGGAACAAGCCCCGGCTAACTACGTGCCAGCAGCCGCGGTAATACGTAGGGGACGAGCGTTGTCCGGAGTTACTGGGCGTAAAGCGCCCGCAGGCGGTCCGGTCAGTTCGCGCTGACAGCTCCTGGCTTAACTGGGAGAGCGGTGCGAAGACGGCAGGACTTGAGGACCAGagagGGACATGGAACTCCGGGTGTAGTGGTGAAATGCGTAGATATCCGGAAGAACACCAAAGGCGAAGGCAGTGTCCTGGCTGGTACCTGACGCTCGGgggCGAAAGCCAGGGGAGC…
OTU751	GTTAGGAATCTTGCGCAATGGGCGAAAGCCTGACGCAGCAACGCCGCGTGCGGGATGAAGGCCTTAGGGTTGTAAACCGCTTTCGGCAGGGACGAACTCAGACGGTACCTGCAGAAGAAGCCCCGGCCAACTACGTGCCAGCAGCCGCGGTAACACGTAGGgggCAAGCGTTGTCCGGATTTATTGGGCGTAAAGAGCTCGTAGGCGGCTCGGTAAGTCGGGTGTGAAACCTCCAGGCTCAACCTGGAGACGCCACTCGATACTGCCGTGGCTAGAGTCCGGTAGAGGAGCGTAGAATTCCTGGTGTAGCGGTGAAATGCGCAGATATCAGGAGGAATACCAGCGGCGAAGGCGGCGCTCTGGGCCGGTACTGACGCTGAGGAGCGAAAGCGTGGGGAG…
OTU752	GTTAGGAAATTTTGCCAATGGgggAAACCCTGAGCGAGTAACGCCGCGTGGAGGATGACGGCCTTCGGGTTGTAAACTCCTTttttGTGGGACGATGATGACGGTACCACAAGAATAAGCCCCGGCTAACTACGTGCCAGCAGCCGCGGTAATACGTAGGgggCGAGCGTTGTCCGGAATTACTGGGCGTAAAGAGCGCGTAGGCGGCGCCATAAGTTCCGTGTGAAAGCCcccGGCTCAACTGGGGAGGGTCGCGGAAGACTGTGGTGCTGGAGTGTCGGAGAGGGAAGTGGAAGTCCCGGAGTAGGGGTGAAATCCGTAGATACCGGGCCGAACACCAGTGGCGAAGGCGACTTCCTGGCCGACGACTGACGCTGAGGCGCGAAAGCGTGGGGAGCG…
OTU753	GTGGGGAATTTTGCGCAATGGgggAAACCCTGACGCAGCAACGCCGCGTGAGTGATGAAGGCCTTCGGGTCGTAAAGCTCTGTCAGAGGGGAAGAAATGATATACGGTTAATACCCGTGTTTCTTGACGGTACCCTCAAAGGAAGCACCGGCTAACTCCGTGCCAGCAGCCGCGGTAATACGGAGGGTGCAAGCGTTGTTCGGATTTATTGGGCGTAAAGCGCGTGTAGGCGGTTTCTTAAGTCTGATGTGAAAGCCCCGGGCTCAACCCGGGAAGTGCATTGGATACTGGGAGACTTGAATACGGGAGAGGGTAGTGGAATTCCTAGTGTAGGAGTGAAATCCGTAGATATTAGGAGGAACACCGGTGGCGAAGGCGGCTACCTGGACCGATATTGAC…
OTU754	GTGAGGAATATTCCACAATGGGCGAAAGCCTGATGGAGCGACGCCGCGTGCGGGATGAAGCCCTTTGGGGTGTAAACCGCTTTTCTTCGGGATGATACGCCCTCGTTTGGgggCTAAGACAGTACCGAAGGAATAAGCCTCGGCTAACTACGTGCCAGCAGCCGCGGTAATACGTAGGAGGCAAGCGTTGTCCGGATTTACTGGGCGTAAAGCgcgcgcAGGCGGCAGTGTAAGTAAGGTGTGAAATCTCCCTGCTCAACGGGGAGGGTGCACTTTAGACTACACAGCTAGAGGTCGGTAGAGGggggTGGAATTGCTGGTGTAGCGGTGAAATGCGTAGAGATCAGCAGGAACACCCGTGGCGAAGGCGGCCcccTGGGCCGTACCTGACGCTGAGGC…
OTU755	GTCGAGAATTtttGACAATGGgggAAACCCTGATCGAGCGACGCCGCGTGGAGGATGAAGGTCTTCGGGTTGTAAACTCCTGTCATTTGGGAACAAGGCGTATTTATTAACTGTAAGTACGTTGATAGTACCAGAAGAGGAAGAGACGGCTAACTCTGTGCCAGCAGCCGCGGTAATACAGAGGTCTCAAGCGTTGTTCGGATTCATTGGGCGTAAAGGGTgtgtAGGTGGCgcgcTAAGTCGGGTGTGAAATTTCGGAGCTTAACTCCGAAACTGCATTCGATACTGGCGTGCTTGAGGACTGGAGAGGAGACTGGAATTTACGGTGTAGCAGTGAAATGCGTAGATATCGTAAGGAAGACCAGTGGCGAAGGCGGGTCTCTGGACAGTTCCTGACAC…
OTU756	GTGGGGAATATTGGACAATGGGCGCAAGCCTGATCCAGCAATGCCGCGTGAGTGATGAAGGCCTTAGGGTTGTAAAGCTCTTTCGCCCGCGACGATGATGACGGTAGCGGGAGAAGAAGCCCCGGCTAACTTCGTGCCAGCAGCCGCGGTAATACGAAGGgggCGAGCGTTGTTCGGATTTACTGGGCGTAAAGGGCGCGTAGGCGGCGGCCCAAGTCGCGTGTGAAAGCCCCGGGCTCAACCTGGGAGGTGCgcgcgAGACTGGGGTGCTGGAGTTCGGGAGAGGAGCGTGGAATTCCCAGTGTAGAGGTGAAATTCGTAGATATTGGGAAGAACACCGGTGGCGAAGGCGGCGCTCTGGACCGAGACTGACGCTGAGGCGCGAAAGCGTGGGGAGCA…
OTU757	GTTAGGAATCTTGGGCAATGGGCGCAAGCCTGACCCAGCAACGCCGCGTGGGTGACGAAGGCCTTCGGGTCGTAAAGCCCTTTTCCCCGGGAAGATGATGACGGTACCGGgggAATAAGCCCCGGCTAACTACGTGCCAGCAGCCGCGGTAATACGTAGGgggCGAGCGTTGTCCGGATTTATTGGGCGTAAAACGCTTGTAGGCGGCCACCGcgcgTCGGCTGTGAAATCTCCCGGCTCAACTGGGAGGGGTCAGGCGATACGGCGGGGCTCGAGGCAGGTAGGgggAAGCGGAATTCCCGGTGTAGTGGTGGAATGCGTAGATATCGGGAGGAACACCAGTGGCGAAGGCGGCTTCCTGGACCTGATCTGACGCTGAGGAGCGAAAGCGTGGGGAGC…
OTU758	GTGAGGAATATTGCTCAATGGGCGAAAGCCTGAAGCAGCGACGCCGCGTGAAGGACGAAATCCGTTAGGATGTAAACTTCTTTTACAGGGGAAGAATGTCCCGCTTGGCGGGATTGACGGTACCCTGTGAATAAGCACCGGCCAACTACGTGCCAGCAGCCGCGGTAATACGTAGGGTGCAAGCGTTGTCCGGAATTACTGGGTGTAAAGGGTCCGCAGGCGGGCGAGCAAGTCGATGGTGAAAGTCTTCGGCTCAACCGAAGAATTGCCTTCGATACTGCTCGTCTTGAGTTCGAgagagGATAATGGAATTCATGGTGTAGCGGTGAAATGCGTAGAGATCATGAAGAACACCAGTAGCGAAGGCGGTTATCTGGCTCGATACTGACGCTCAGGGAC…
OTU759	GTGGGGAATCTTGCGCAATGGCCGAAAGGCTGACGCAGCGACGCCGCGTGTGGGAGGAAGCTCTTCGGGGTGTAAACCACTGTTGCCCGGGACGAACGATGAGCATTTGCTCATGTGACGGTACCGGGTGAGGAAGCACCGGCTAACTCTGTGCCAGCAGCCGCGGTAATACAGAGGGTGCGAGCGTTGTCCGGAATCACTGGGCGTAAAGGGCGCGTAGGCGGCTCGGTAAGGTTGCGGTGAAAGCCCGGGGCTCAACCCCGGGTCGGCCGTGACAACTGCGGAGCTGGAGCACTGTAGAGGCAGGTGGAATTCCGGGTGTAGCGGTGGAATGCGTAGAGATCCGGAAGAACACCGGTGGCGAAGGCGGCCTGCTGGGCAGTAGCTGACGCTGAGGCG…
OTU760	GTGAGGAATATTGCACAATGGACGAAAGTCTGATGCAGCAACGCCGCGTGTGGGATGAAGGCCCTATGGGTTGTAAACCACTGTAGAAAAGGACAAaaaCCTGTTTATGACGGGTGAGATGGTACTTTTAAAGTAAGCCTCGGCTAACTACGTGCCAGCAGCCGCGGTAATACGTAGGAGGCAAGCGTTGTCCGGAATCACTGGGTGTAAAGGGTGCGCAGGCGGGAAGGTAAGTTAGAGGTGAAATCTTGCAGCTTAACTGCAAAACTGCTTCTAATACTGCCTTTCTTGAGTACGGAAGAGAATGATGGAATTCCTGGTGTAGCGGTGAAATGCGTAGATATCAGGAAGAACACCAGTGGCGAAGGCGGTCATTTGGTCCGTTACTGACGCTCAGGC…
OTU761	GTGAGGAATCTTCGACAATGGGCGCAAGCCTGATCGAGCAACGCCGCGTGCGGGAGGACGCCTTTCGGGGTGTAAACCGCTTTTCCCTGGGACGAGTGACCCCGCAAGGGGCGGACGGTACCGGgggAAGAAGTCTCGGCTAACTACGTGCCAGCAGCCGCGGTAAGACGTAGGAGGCGAGCGTTGTCCGGAGTTACTGGGCGTAAAGGGTGCGCAGGCGGCCCCTTAAGGTGGCGGTGAAAGCTCCTGGCTCAACTGGGAGAGGGCCGTGACGACTGGggggCTTGAGGCTCGGAGAGGGACGTGGAATTCCGGGTGGAGCGGTGAAATGCGTAGAGATCCGGAAGAACACCGACGGCGAAGGCAGCGTCCTGGCCGAGCGCTGACGCTCAGGCACGA…
OTU762	GTGGGGAATTTTGCGCAATGGgggAAACCCTGACGCAGCAACGCCGCGTGGAGGATGAAGTCCCTTGGGATGTAAACTCCTTTCGATCGGGACGATTATGACGGTACCGGAAGAAGAAGCACCGGCTAACTCTGTGCCAGCAGCCGCGGTAATACAGAGGGTGCAAGCGTTGTTCGGAATTATTGGGCGTAAAGGGCGTGTAGGCGGTGCGGTAAGTTTGTGGTGAAATCTCCGGGCTCAACTCGGAAATTGCCGCGAAGACTGCCGTGCTTGAGTATGGGAGAGGTGAGTGGAATTCCCGGTGTAGCGGTGAAATGCGTAGATATCGGGAGGAACACCTGCGGCGAAAGCGGCTCACTGGACCATAACTGACGCTGAGACGCGAAAGCTAGGGGAGCA…
OTU763	GTGAGGAATTTTCCGCAATGGTCGCAAGACTGACGGAGCAACGCCGCGTGCAGGAAGACGCTTTTCGGAGTGTAAACTGCTTTTCTGGAGGACGAGAGTAGGACGGTACTCCAGGAAGAAGCCCCGGCTAACTACGTGCCAGCAGCCGCGGTAATACGTAGGgggCGAGCGTTGTCCGGAGTTACTGGGCGTAAAGGGCGCGTAGGCGGTGCGGCGCGTTTTCGGTGCCAGCCTCTTGCTTAACGAGAGGAGTGCCGGGAAGACGGTCGGACTGGAGGGCCTCAGAGGGACATAGAATTCCGGGTGGAGTGGTGAAATGCGTAGAGATCCGGAGGAATACCAAAGGCGAAGGCAGTGTCCTGGGAGGTGACTGACGCTGAGGCGCGAAAGCCAGGGGAG…
OTU764	GTGGGGAATCTTGCACAATGGACGAAAGTCTGATGCAGCAACGCCGCGTGAGTGAAGAAGGCCTTTGGGTTGTAAAGCTCTTTCGGTTGGGAAGAAGGGAATAGTAGCTAATACCTGCTATTtttGACGGTACCAGCATAAGAAGCACCGGCTAATTCCGTGCCAGCAGCCGCGGTAATACGGGAGGTGCAAGCGTTGTTCGGAGTGACTGGGCGTAAAGCGCACGTAGGTGGGCTAGTAAGTCGGATGTGAAATCCCCGGGCTTAACCTGGGAACTGCATCCGAAACTACTAGTCTTGAATGCTTCAGAGGTTGGTAGAATTCCAGGTGTAGGAGTGAAATCCGTAGATATCTGGAGGAATACCGGAGGCGAAGGCGGCCAACTGGGAATGCATTGAC…
OTU765	GTGGGGAATTTTGCGCAATGGgggAAACCCTGACGCAGCAACGCCGCGTGGAGGATGAAGTCCTTTGGGATGTAAACTCCTTTCGACCGGGACGATAATGACGGTACCGGAGGAAGAAGCACCGGCTAACTCTGTGCCAGCAGCCGCGGTAATACAGAGGGTGCGAGCGTTGTTCGGAATTATTGGGCGTAAAGGGCGCGTAGGCGGTGCGGTAAGTCTCCTGTGAAATCTCCGGGCTCAACTCGGAGCGGTCAGGGGAAACTGCCGTGCTTGAGTGTGGGAGAGGTGCGTGGAATTCCCGGTGTAGCGGTGAAATGCGTAGATATCGGGAGGAACACCTGTGGCGAAAGCGGCGCACTGGACCACAACTGACGCTGAGGCGCGAAAGCTAGGGGAGCA…
OTU766	GTGGGGAATTtttCGCAATGGGCGAAAGCCTGACGAAGCAACGCCGCGTGGAGGATGAAGGCCCTAGTGGTCGTAAACTCCTGTCTAGTGGGACGAAATTCAGTCGGGTGAACAATCCGGCAGATTGACTGTACCACTGGAGGAAGCTCCGGCCAACTCCGTGCCAGCAGCCGCGGTAATACGGAGGGAGCAAGCGTTACTCGGAATTATTGGGCGTAAAGGGCGCGTAGGCGATTTAACAAGTCTTGtgtgAAAGCCCCGGGCTTAACTCGGGAAGTGCACAAGAAACTGTTGAATTTGAGTTCCGGAGAGGAAGGCAGAATTCCCGGTGTAGCGGTGAAATGCGTAGATATCGGGAGGAATACCAGTGGCGAAGGCGGCCTTCTGGACGGATACTGA…
OTU767	GTCAGGAATATTGCGCAATGGAGGAAACTCTGACGCAGCGACGCCGCGTGGGTGATGAAGGCCTTCGGGTCGTAAAGCCCTGTCGGGAGGGAAGAAACGCCTTATGGCTAATATCCATGAGGCCTTTGACGGTACCTTCAAAGGAAGCACCGGCTAACTCCGTGCCAGCAGCCGCGGTAAGACGGAGGGTGCGAGCGTTGTTCGGATTGACTGGGCGTAAAGGGCGTGTAGGCGGTTGGTCAAGTCTGATGTGAAAGCCCGGAGCTTAGCTTCGGAAGGGCATTGGAAACTAGCCAGCTAGAGCGCGATAGAGGAGGGTAGAATTCCTGGTGTAGCGGTGAAATGCGTAGATATCAGGAGGAATACCGGCGGCGAAGGCGGCCCTCTGGCTCGTTGCTG…
OTU768	GTAAGGGATATTGCGCAATGGGCGAAAGCCTGACGCAGCAACGCCGCGTGGAGGAAGACGGCCTTCGGGTTGTAAACTCGTTTTGCGTCTGACAAGTAAAGATGGTAGGACGCGAATAAGTCACGGCTAACTACGTGCCAGCAGCCGCGGTAAAACGTAGGTGGCGAGCGTTATCCGGATTTACTGGGCGTAAAGGGTGTGCAGGCGGGGTGTCAAGTGGTGTATGAAATGGCCCGGCTTAACCGGGCAGGGTTATGCCAGACTGATGCTCTTGGGTGCGAgagagGGGCGTGGAATTCCGGGTGTAGTGGTGAAATGCGTAGAGATCCGGAGGAACCCCAGAGGCGAAGGCGGCGCCCTGGCTCGCAACCGACGCTCAGACACGACAGCATGGGGAGC…
OTU769	GTGAGGAATTTTCGGCAATGGgggCAACCCTGACCGAGCAACGCCGCGTGCAGGACGACGGCCTTCGGGTTGTAAACTGCTTTTCTGGAGGACGAGAGTGGACGGTACTCCAGGAAGAAGCCCCGGCTAACTACGTGCCAGCAGCCGCGGTAATACGTAGGgggCAAGCGTTGTCCGGAGTTACTGGGCGTAAAGCGCACGCAGGCGGTCGCGCAAGTGTGGGGTGACAGGTCTCGGCTTAACTGAGACAGCGCCTTGCAAACTGTGGGACTTGAGGGCCTCAGAGGGACATGGAACTCCAGGTGTAGTGGTGAAATGCGTAGATATCTGGAAGAACACCAAAGGCGAAGGCAGTGTCCTGGGAGGTTCCTGACGCTCAGGTGCGAAAGCCAGGGGAGC…
OTU770	GTAAGGAATATTGGTCAATGGACGGAAGTCTGAACCAGCCATGCCGCGTGCAGGAAGACGGCCCTATGGGTTGTAAACTGCTTTTGTACCGGAATAAACCTACTTACGTGTAAGTAGCTGAATGTACGGTAAGAATAAGGATCGGCTAACTCCGTGCCAGCAGCCGCGGTAATACGGAGGATCCGAGCGTTATCCGGATTTATTGGGTTTAAAGGGTGCGTAGGCGGCCTTGTAAGTCAGGGGTGAAAGACGGCAGCTCAACTGTCGCAGTGCCTTTGATACTGCAGGGCTTGAATACACTTGAAGTAGGCGGAATGTGACAAGTAGCGGTGAAATGCATAGATATGTCACAGAACACCGATTGCGAAGGCAGCTTACTAAAGTGTGATTGACGCTGAG…
OTU771	GTGGGGAATTTTGGACAATGGgggCAACCCTGATCCAGCCATGCCGCGTGAGTGAAGAAGGCCTTCGGGTTGTAAAGCTCTTTTGGCCGGAAAGAAAAGGCCGCGGATAACACCTGCGGCTCTTGACGGTACCGGCAGAATAAGCACCGGCTAACTACGTGCCAGCAGCCGCGGTAATACGTAGGGTGCGAGCGTTAATCGGAATTACTGGGCGTAAAGCGTGCGTAGGCGGTTCTTTGTGTCCGCTGTGAAAGCCCCGGGCTTAACCTGGGAATTGCAGTGGAAACTAGAGGACTCAGAATCTGGCAGAGGggggTGGAATGCCACGTGTAGCAGTGAAATGCGTAGAGATGTGGCGGAACACCGATGGCGAAGGCAGCCcccTGGGCTGAGATTGAC…
OTU772	GTGAGGAATTTTCGGCAATGGGCGCAAGCCTGACCGAGCAACGCCGCGTGCAGGAAGACGGCCTTCGGGTTGTAAACTGCTTTTCTCTGGGACGAGTACGGACGGTACCAGAGGAATCAGCCTCGGCTAACTACGTGCCAGCAGCCGCGGTAATACGTAGGAGGCGAGCGTTGTCCGGAGTTACTGGGCGTAAAGGGCCTGTAGGCGGTGCAGCAAGTTTGGAGTGACAATTCCCGGCTCAACTGGGAAAGGGCTTCGAAAACTGCTGGACTTGAGGGCTTGAGAGGGAGGCGGAATTCCGAGTGGAGCGGTGAAATGCGTAGAGATTCGGAGGAACACCAACGGCGAAGGCAGCCTCCTGGGAAGTACCTGACGCTGAGGGGCGAAAGCTAGGGGAGC…
OTU773	GTGGGGAATCTTGCACAATGGgggCAACCCTGATGCAGCGACGCCGCGTGAGCGATGAAGCCCTTCGGGGTGTAAAGCTCTTTCGGCCGGAACGATAATGACGGTACCGGAGGAAGAAGCTGCGGCTAACTACGTGCCAGCAGCCGCGGTAATACGTAGGCAGCGAGCGTTGTTCGGAGTTACTGGGCGTAAAGAGTGCGTAGGCGGTGGCCCAAGTTTGGTGTGAAATCTCCCGGCTTAACTGGGAGGGTGCGCCGAAAACTGGGTTGCTAGAGTGTGGGAAAGGCAGGCGGAATTCCTGGTGTAGCGGTGAAATGCGTAGATATCAGGAGGAACACCGGCGGTGTAGACGGCTTGCTGGACCATAACTGACGCTGAGGCACGAAAGCGTGGGTAGCA…
OTU774	GTGGGGAATCTTGCACAATGGgggAAACCCTGATGCAGCGACGCCGCGTGCGCGATGAAGCCCTTCGGGGTGTAAAGCGCTTTCGGCAGGGACGATAATGACGGTACCTGCAGAAGAAGCTGCGGCTAACTACGTGCCAGCAGCCGCGGTAATACGTAGGCAGCAAGCGTTGTTCGGAATTACTGGGCGTAAAGAGTgtgtAGGCGGTTCTCTAAGTTCGGTGTGAAATCTCCCGGCTTAACCGGGAGGGTGCGCCGGAAACTGGAGGGCTCGAGTGCCGGAGAGGATGGCGGAATTCCTGGTGTAGCGGTGAAATGCGTAGATATCAGGAGGAACACCGGCGGTGTAGACGGCCATCTGGACGGTTACTGACGCTGAGACACGAAAGCGTGGGGAGCA…
OTU775	GTGGGGAATCTTGCGCTAATGCGGGAAACCGTGACGCAGCGACGCCGCGTGAGGGAAGAAGGCCTTCGGGTTGTAAACCTCTTTCAGGAGGGACGAAGCTACTCGGGTTAATAGCCCAGAGGGTGACGGTACCTCCAGAAGAAGCCCCGGCTAACTACGTGCCAGCAGCCGCGGTAATACGTAGGgggCAAGCGTTGTCCGGATTTATTGGGCGTAAAGAGCGTGTAGGCGGCTTTGCAAGTCCGTTGTGAAAACTCGAGGCTCAACCTCGAGACGCCGGTGGAAACTGCAAAGCTAGAGTCCGGAAGAGGAGAGTGGAATTCCTGGTGTAGCGGTGAAATGCGCAGATATCAGGAAGAACACCCGTGGCGAAGGCGGCTctctGGGACGGTACTGACG…
OTU776	GTTAGGAATTTTCCACAATGGGCGAAAGCCTGATGGAGCAACGCCGCGTgtgtgATGAAGGCCTTCGGGTTGTAAAGCACTGTCGGAGGGAACGAAGATCTGACGGTACCCTCCAAGAAAGCCCCGGCTAACTACGTGCCAGCAGCCGCGGTAATACGTAGGgggCAAGCGTTATCCGGATTTACTGGGCGTAAAGCGCGTTAAGGCGGCCGGCCAAGTTGGgggTGAAATCGCAGGGCTCAACCCTGCAACTGCCTCCAATACTGGTCGGCTCGAGTGCGAgagagGAGAGTGGAATTCCCGGTGTAGTAGTGAAATGCGTAGATATCGGGAGGAACACCAGTGGCGAAGGCGGCTctctGGCTCGCAACTGACGCTGTAGCGCGAAAGCGTGGGGAG…
OTU777	GTGAGGAATTTTCCGCAATGGACGCAAGTCTGACGGAGCAACGCCGCGTGCAGGAAGACGGCCTTCGGGTTGTAAACTGCTTTTCTGTGGGAAGAGCGTGGACGGTACCACAGGAACAAGCCCCGGCTAACTACGTGCCAGCAGCCGCGGTAATACGTAGGgggCAAGCGTTGTCCGGAGTTACTGGGCGTAAAGGGCACGCAGGCGGTTGTGTCAGTTTGCGGGGACAGTGGGTGGCTTAACTGCCCAAGCGTCGCAAAGACGGCATGACTGGAGAGCGAgagagGGACCTGGAATTCCGGGTGGAGCGGTGAAATGCGTAGAGATCCGGAGGAACACCACTGGCGCAGGCAAGGTCCTGGCTCGTATCTGACGCTGAGGTGCGAAAGCTAGGGGAGC…
OTU778	GTGGGGAATATTGGGCAATGGGCGCAAGCCTGACCCAGCCATGCCGCGTGAGTGATGAAGGCCTTCGGGTCGTAAAGCTCTGTGGGGAGGGAAGAAACCCGCTATGGCTAATATCCATGGCGATTGACGGTACCTCCTTAGCAAGCACCGGCTAACTCCGTGCCAGCAGCCGCGGTAATACGGAGGGTGCAAACGTTGCTCGGAATCATTGGGCGTAAAGCGCACGTAGGCGGTTTGTTAAGTCGGGTGTGAAAGCCCTGGGCTCAACCCAGGAAGTGCACTCGAAACTGGCGAACTTGAATATGGAAGAGGGTCGCGGAATTCCCGGTGTAGAGGTGAAATTCGTAGATATCGGGAGGAACACCAGTGGCGAAGGCGGCGACCTGGGCCAATATTGAC…
OTU779	GTGAGGAATTTTCGGCAATGGAGGCAACTCTGACCGAGCAACGCCGCGTGCAGGAGGACGCTTTTCGGAGTGTAAACTGCTTTTCGGTGGGACGAGCGAGGACGGTACCACCGCAACAAGCCCCGGCTAACTACGTGCCAACAGCCGCGGTAAGACGTAGGgggCGAGCGTTGTCCGGAGTTACTGGGCGTAAAGGGCCCGCAGGCGGTCTGGCGCGTTGGgggTGACAGTCGGCGGCTTAACTGCCGGAGGACTCCCAAGACGGCAAGACTCAGAGGGGTTCAGAGGGACACGGAATTCCGGGTGGAGCGGTGAAATGCGTAGAGATCCGGAGGAACACCAAAGGCGAAGGCAGTGTCCTGGGGACCACCTGACGCTCGGgggCGAAGGCCAGGGGAG…
OTU780	GTGGGGAATATTGGACAATGGgggCAACCCTGATCCAGCAATGCCGCGTgtgtgAAGAAGGCCTTCGGGTTGTAAAGCACTTTTATCCGGAACGAAACGTGTAGGGCGAATACCCCTGCAAACTGACGGTACCGGAGGAATAAGCACCGGCTAACTTCGTGCCAGCAGCCGCGGTAATACGAAGGGTGCAAGCGTTACTCGGAATTACTGGGCGTAAAGGGTGCGTAGGTGGTTTGTTAAGTCTGCTGTGAAATCCCCGGGCTCAACCTGGGAATGGCAGTGGATACTGGCAAGCTAGAGTGCGGTAGAGGGTAGTGGAATTCCCGGTGTAGCAGTGAAATGCGTAGAGATCGGGAGGAACACCAGTGGCGAAGGCGGCTACCTGGACCAGCACTGACA…
OTU781	GTGGGGAATTTTGGACAATGGgggCAACCCTGATCCAGCAATGCCGCGTgtgtgAAGAAGGCCTTCGGGTTGTAAAGCACTTTTGTCCGGAAAGAAAGCCCTTGCCCGAATACGGTGGggggATGACGGTACCGGAAGAATAAGCACCGGCTAACTACGTGCCAGCAGCCGCGGTAATACGTAGGGTGCGAGCGTTAATCGGAATTACTGGGCGTAAAGCGTGCGCAGGCGGTTTGATAAGACAGGCGTGAAATCCCCGAGCTTAACTTGGGAATGGCGCTTGTGACTGTCAGGCTAGAGTATGTCAGAGGggggTAGAATTCCACGTGTAGCAGTGAAATGCGTAGAGATGTGGAGGAATACCGATGGCGAAGGCAGCCcccTGGGACGTCACTGACG…
OTU782	GTGGGGAATATTGGACAATGGgggCAACCCTGATCCAGCCATGCCGCGTgtgtgAAGAAGGCCTTCGGGTTGTAAAGCACTTTAAGAGGGGAGGAAGGTTCGCTGGCTAATATCCAGCGGAATTGACGCTACCCTCAGAATAAGCACCGGCTAACTCCGTGCCAGCAGCCGCGGTAATACGGAGGGTGCAAGCGTTAATCGGAATTACTGGGCGTAAAGCgcgcgTAGGCGGCTTGGTCAGTCGGATGTGAAATCCCTGGGCTCAACCTGGGAACTGCATTCGATACTGCCTGGCTAGAGTGTGGGAGAGGGTGGTGGAATTCCCGGTGTAGCGGTGAAATGCGTAGATATCGGGAGGAACATCAGTGGCGAAGGCGACCGCCTGGCCCAACACTGACG…
OTU783	GTCAGGAATATTGCGCAATGGAGGAAACTCTGACGCAGCGACGCCGCGTGGGTGATGAAGGCCTTCGGGTCGTAAAGCCCTGTCGGTAGGGAAGAAAAGTCCGTTGGCTAATATCCAGCGGACCTTTGACGGTACCTGCAAAGGAAGCACCGGCTAACTCCGTGCCAGCAGCCGCGGTAAGACGGAGGGTGCAAGCGTTGTTCGGATTGACTGGGCGTAAAGGGCGTGTAGGCGGTTCGTTAAGTCGGGTGTGAAAGCCCGGGGCTCAGCTCCGGAAGTGCGCCCGAAACTGGCGAGCTGGAGCGCGGTAGAGGAGGGTGGAATTCCTGGTGTAGCGGTGAAATGCGTAGATATCAGGAGGAACACCGGCGGCGAAGGCGGCCCTCTGGACCGTTGCTG…
OTU784	GTGGGGAATTTTCCGCAATGGGCGAAAGCCTGACGGAGTGACGCCGCGTGTGGGACGAAGGCCTTCGGGTCGTAAACCACTGTCAGTGGGAAAGAAGGGTGTCGACGCTAATACCGTCGGCATCTGACGGTACCTGCAGAGGAAGCCCCGGCCAACTCTGTGCCAGCAGCCGCGGTAAGACAGAGGgggCAAGCGTTGCTCGGAATTACTGGGCGTAAAGGGCGCGTAGGCGGGATGGCAAGTCGGTCGTGAAATCCTTCGGCTCAACCGAAGAACGTCGATCGATACTGCTGTTCTTGAGGATTGCAGAGGAGACTGGAATTCCCGGTGTAGCGGTGAAATGTGTAGAGATCGGGAGGAACACCGGTGGCGAAGGCGGGTCTCTGGGCAATTCCTGAC…
OTU785	GTAGGGAATCTTCGGCAATGGACGGAAGTCTGACCGAGCAACGCCGCGTGAGTGAAGAAGGTTTTCGGATCGTAAAGCTCTGTTGTTAGAGAAGAACGTTGGTAGGAGTGGAAAATCTACCAAGTGACGGTAACTAACCAGAAAGGGACGGCTAACTACGTGCCAGCAGCCGCGGTAATACGTAGGTCCCGAGCGTTGTCCGGATTTATTGGGCGTAAAGCGAGCGCAGGCGGTTCTTTAAGTCTGAAGTTAAAGGCAGTGGCTTAACCATTGTACGCTTTGGAAACTGGAGGACTTGAGTGCAGAAGGGGAGAGTGGAATTCCATGTGTAGCGGTGAAATGCGTAGATatatGGAGGAACACCGGTGGCGAAAGCGGCTctctGGTCTGTAACTGACG…
OTU786	GTGGGGAATATTGGACAATGGGCGAAAGCCTGATCCAGCCATGCCGCGTgtgtgAAGAAGGTCTTCGGATTGTAAAGCACTTTAAGTTGGGAGGAAGGGTTGTAGATTAATACTCTGCAATTTTGACGTTACCGACAGAATAAGCACCGGCTAACTCTGTGCCAGCAGCCGCGGTAATACAGAGGGTGCAAGCGTTAATCGGAATTACTGGGCGTAAAGCgcgcgTAGGTGGTTTGTTAAGTTGGATGTGAAATCCCCGGGCTCAACCTGGGAACTGCATTCAAAACTGACTGACTAGAGTATGGTAGAGGGTGGTGGAATTTCCTGTGTAGCGGTGAAATGCGTAGATATAGGAAGGAACACCAGTGGCGAAGGCGACCACCTGGACTAATACTGACA…
OTU787	GTGGGGAATATTGGACAATGGGCGCAAGCCTGATCCAGCAATGCCGCGTGAGTGATGAAGGCCTTCGGGTTGTAAAGCTCTTTCGCCCGCGACGATGATGACGGTAGCGGGAGAAGAAGCCCCGGCTAACTTCGTGCCAGCAGCCGCGGTAATACGAAGGgggCGAGCGTTGTTCGGATTTACTGGGCGTAAAGGGCGCGTAGGCGGCGGGTCAAGTTGAGTGTGAAAGCCCCGGGCTCAACCTGGGAGGTGCGCTCAAGACTGGCCGGCTGGAGTTCGGGAGAGGAGCGTGGAATTCCCAGTGTAGAGGTGAAATTCGTAGATATTGGGAAGAACACCGGTGGCGAAGGCGGCGCTCTGGACCGATACTGACGCTGAGGCGCGAAAGCGTGGGGAGCA…
OTU788	GTGGGGAATATTGGACAATGGgggCAACCCTGATCCAGCGATGCCGCGTgtgtgAAGAAGGCTCTCGAGTTGTAAAGCACTTTTAACTAGGAAGAAAGAACACATATGAATAATGtgtgGAGATGACGGTACTAGAGGAATAAGCACCGGCTAACTACGTGCCAGCAGCCGCGGTAATACGTAGGGTGCGAGCGTTAATCGGAATGACTGGGCGTAAAGGGTgtgtAGGCGGTTTGGTAAGACGGATGTAAAAGCCTTGGGCTCAACCTAAGGAGGCATACGTGACTGCGAGACTAGAGTATAGGAGAGGGAGGTAGAATTCCCCGTGTAGCAGTGAAATGCGTAGATATGTGGAGGAACACCGATGGCGAAGGCAGCCTTCTGGCCTAATACTGACGC…
OTU789	GTGAGGAATTTTCGGCAATGGGCGCAAGCCTGACCGAGCAACGCCGCGTGCAGGACGACGCGTTTCGGCGTGTAAACTGCTTTTCTGTGGGACGAGCAAGGACGGTACCACAGGAAGAAGCCCCGGCTAACTACGTGCCAGCAGCCGCGGTAAGACGTAGGgggCGAGCGTTGTCCGGAGTTACTGGGCGTAAAGGGCCCGCAGGCGGGAGGGTGCGTTTGGTGTGACAGCTCGTGGCTTCACTACGAGAGGATACCAAAGACGGCCGTTCTTGAGGGCCAGagagGGACCTGGAAGTCCGGGTGGAGCGGTGAAATGCGTAGAGATCCGGAGGAACACCGAAAGCGAAGGCAGGGTCCTGGCTGGTACCTGACGCTCGTGGGCGAAAGCTAGGGGAGC…
OTU790	GTGGGGAATCTTGCGCAATGGACGAAAGTCTGACGCAGCGACGCCGCGTGGGCGACGAAGGCCTTCGGGTTGTAAAGCCCTGTGGGAAGGGACGAACAAGTTCTGGTCGAACAGGCCAGGACTCTGACGGTACCTTCACAGCAAGCACCGGCTAACTCTGTGCCAGCAGCCGCGGTAAGACAGAGGGTGCAAACGTTGCTCGGAATTACTGGGCGTAAAGCGCGTGTAGGCGGTTTCGCAAGTCAGGTGTGAAAGCCCGGGGCCCAACCCCGGAAGTGCACTTGATACTACGGAGCTTGAGTACTGAAGAGGAGAGCGGAATTCCCGGTGTAGAGGTGAAATTCGTAGATATCGGGAGGAACACCAGTGGCGAAGGCGGCTctctGGGCAGATACTGAC…
OTU791	GTGGGGAATCTTGCGCAATGGgggCAACCCTGACGCAGCGACGCCGCGTGAGTGATGAAGGCCTTCGGGTTGTAAAGCTCTGTGGAGGGAGACGAATAAGCCATGGCTAATATCCATGGTGATGACGGTATCCCTTTAGCAAGCACCGGCTAACTCTGTGCCAGCAGCCGCGGTAAGACAGAGGGTGCAAACGTTGTTCGGAATTACTGGGCGTAAAGCGCGTGTAGGCTGCCCTGCAAGTCAGGTGTGAAAGCCCTGGGCTCAACCTAGGAAGTGCACTTGAAACTGCGGGGATTGAGTGCTGGAGAGGGAAGCGGAATTCTCGGTGTAGAGGTGAAATTCGTAGATATCGAGAGGAACACCGGTGGCGAAGGCGGCTTCCTGGACAGTAACTGACGC…
OTU792	GTCGAGGATCTTCTGCAATGGGCGCAAGCCTGACAGAGCGACGCCGCGTGTGGGATGAAGGCCTTCGGGTTGTAAACCACTGTCACCAGTTAAGAAAAGGTACGTCGTGAATAACGGCGTGCCTTGACAAAGGCTGGAGAGGAAGCCACGGCTAACTTCGTGCCAGCAGCCGCGGTAAGACGAAGGTGGCGAGCGTTGTTCGGAATCACTGGGCATAAAGCGCACGTAGGCGGCGGCGTAAGTCGGGTGTGAAATCCCTCGGCCTAACCGAGGAACTGCGCCCGATACTGCGTTGCTTGAGGGTCAGAGGGGTGCTTGGAATTCCCGGTGGAGCGGTGAAATGCGTTGATATCGGGAGGAACGCCGGCGGCGAAAGCGGAGCACTGGCTGACTTCTGAC…
OTU793	GTGGGGAATATTGGACAATGGggggAACCCTGATCCAGCGATGCCGCGTGGGTGAAGAAGGCCTTCGGGTTGTAAAGCCCTTTAGGCTGGGAAGAAGCTGTGAGCGTGAATAGCGTTCATGGTTGACGGTACCAGCAGAATAAGCACCGGCAAACTCTGTGCCAGCAGCCGCGGTAATACAGAGGGTGCGAGCGTTAATCGGAATAACTGGGCGTAAAGGGCGCGTAGGTGGTTGTAAGAGTGTGATGTGAAAGCCCTGGGCTTAACCTAGGAAGTGCATCGCAAACGTTGCAACTGGAGTATGGTAGAGGGCAGCGGAATTTCCGGTGTAGCAGTGAAATGCGTAGAGATCGGAAGGAACGTCAATGGCGAAGGCAGCTGTCTGGACTAATACTGACA…
OTU794	GTGGGGAATATTGGACAATGGggggAACCCTGATCCAGCAATGCCGCGTgtgtgAAGAAGGCCTTCGGGTTGTAAAGCACTTTAAGCTGAGAGGAAGGTATGTAGTTTAAGAGATGACATGCTTGACTGTATCAGAAGAATAAGCACCGGCTAACTCTGTGCCAGCAGCCGCGGTAATACAGAGGGTGCGAGCGTTAATCGGAATTACTGGGCGTAAAGGGCGCGTAGGCGGATGATTAAGTGAGATGTGAAATCCCTGGGCTTAACCTAGGAACGGCATTTTATACTGGTTGTCTAGAGTACTGTAGAGGGTAGTGGAATTTCCGGTGTAGCGGTGAAATGCGTAGAGATCGGAAGGAACACCAGTGGCGAAGGCGGCTACCTGGACAGATACTGACG…
OTU795	GTGGGGAATATTGGACAATGGGCGCAAGCCTGATCCAGCCATGCCGCGTGAGTGACGAAGGCCTTAGGGTTGTAAAGCTCTTTTGGTGGGGAAGATAATGACGGTACCCACAGAATAAGCTCCGGCTAACTTCGTGCCAGCAGCCGCGGTAATACGAAGGGAGCTAGCGTTGTTCGGAATCACTGGGCGTAAAGCGCACGTAGGCGGATTTGTCAGTCAGGGGTGAAATCCCGGGGCTCAACCTCGGAACTGCCTTTGATACAGCAAGTCTTGAGTTCGAgagagGTGGGTGGAATTCCTAGTGTAGAGGTGAAATTCGTAGATATTAGGAAGAACACCGGTGGCGAAGGCGGCCCACTGGCTCGATACTGACGCTGAGGTGCGAAAGCGTGGGGAGCA…
OTU796	GTGAGGAATTTTCCGCAATGGTCGCAAGACTGACGGAGCAACGCCGCGTGCAGGAGGACGCTTTTCGGAGTGTAAACTGCTTTTCTGTGGGACGAGCTTGGGACGGTACCACAGGAAGAAGCCCCGGCTAACTACGTGCCAGCAGCCGCGGTAATACGTAGGgggCGAGCGTTGTCCGGAGTTACTGGGCGTAAAGGGCATGCAGGCGGTCGGACGCGTTTTGtgtgACAGCGCATGGCTTAACCATGCGAGCATGCGAAAGACGGTCTGACTTGAGGGCTCGAGAGGGACACGGAATTCCGGGTGGAGTGGTGAAATGCGTAGAGATCCGGAGGAACACCGAAGGCGAAGGCAGTGTCCTGGCGAGTGACTGACGCTGAGGTGCGAAAGCCAGGGGAG…
OTU797	GTGAGGAATTTTCGTCAATGGgggCAACCCTGAACGAGCAACGCCGCGTGCAGGATGACGGCCTTCGGGTTGTAAACTGCTTTTCTCTGGGACGAGAAGGGACGGTACCAGAGGAATCAGCCTCGGCTAACTACGTGCCAGCAGCCGCGGTAATACGTAGGAGGCAAGCGTTGTCCGGAGTTACTGGGCGTAAAGCGCACGCAGGCGGTCGTTTAAGTCTGGGGTGACAGTTCCCGGCCTAACCGGGAAAGTGCTCTGGAAACTGGATGACTTGAGGGCTTCAGAGGGATGTGGAATTCCAGGTGGAGTGGTGAAATGCGTAGAGATCTGGAAGAACACCAAAGGCGAAGGCAGCATCCTGGGAAGTACCTGACGCTCGGGTGCGAAAGCTAGGGGAGC…
OTU798	GTAGGGAATATTGGACAATGGGCGCAAGCCTGATCCAGCCATGCCGCGTGAGTGATGAAGGCCTTAGGGTTGTAAAGCTCTTTCGGCGGGGACGATGATGACGGTACCCGCAGAAGAAGCCCCGGCTAACTTCGTGCCAGCAGCCGCGGTAATACGAAGGgggCTAGCGTTGTTCGGAATTACTGGGCGTAAAGGGCGCGTAGGCGGTCTGTTGCGTTGGGTGTGAAAGCCCTGGGCTCAACCTGGGATGTGCGCCCGATACGGACAGGCTGGAGACCGGGAGAGGAGAGTGGAATTCCCAGTGTAGAGGTGAAATTCGTAGATATTGGGAAGAACACCGGTGGCGAAGGCGGCTctctGGCCCGGTTCTGACGCTGAGGCGCGAAAGCGTGGGGAGCA…
OTU799	GTGAGGGATCTTCGACAATGGGCGCCAGCCTGATCGAGCAACGCCGCGTGCGGGAGGACGCCCTTCGGGGTGTAAACCGCTTTTCTTCGGGACGAGCAGCAGCTTCGGCTGTGGACGGTACCGGgggAAGAAGTCTCGGCTAACTACGTGCCAGCAGCCGCGGTAAGACGTAGGAGGCGAGCGTTGTCCGGAGTTACTGGGCGTAAAGGGTGCGCAGGCGGCCCCTTAAGGTGGCGGTGAAAGCTCCTGGCTCAACTGGGAGAGGGCCGTGACGACTGGggggCTTGAGGCTCGGAGAGGGACGTGGAATTCCGGGTGGAGCGGTGAAATGCATAGAGATCCGGAAGAACACCGACGGCGCAGGCAGCGTCCTGGCCGAGTTCTGACGCTCAGGCACGA…
OTU800	GTGGGGAATCTTGCACAATGGgggCAACCCTGATGCAGCGACGCCGCGTGAGCGATGAAGCCCTTCGGGGTGTAAAGCTCTTTCGGCAGGGAAGATGATGACGGTACCTGCAGAAGCAGCTGCGGCTAACTACGTGCCAGCAGCCGCGGTAATACGTAGGCAGCGAGCGTTGTTCGGAGTTACTGGGCGTAAAGGGTgtgtAGGCGGTCCCCTAAGTTTGGTGTGAAATCTCCCGGCTCAACCGGGAGGGTGCGCCGAAAACTGGgggACTCGAGTGCGGGAAGGGAAAGTGGAATTCCTGGTGTAGCGGTGAAATGCGTAGATATCAGGAGGAACACCGGTGGTGCAGACGGCTTTCTGGACCGCAACTGACGCTGAGACACGAAAGCGTGGGTAGCA…
OTU801	GTCGAGAATTtttCTCAATGGgggAAACCCTGAAGGAGCGACGCCGCGTGGAGGATGAAGGTCTTCGGATTGTAAACTCCTGTCATTTGAGAACAAGGGTGGCCAAGTAACTACTGGTCACTTGATAGTATCAGAAGAGGAAGAGACGGCTAACTCTGTGCCAGCAGCCGCGGTAATACAGAGGTCTCAAGCGTTGTTCGGATTCATTGGGCGTAAAGGGTGCGTAGGTGGCGCTGTAAGTCAGGTGTGAAATTTCGGAGCTTAACTCCGAAACTGCATTTGATACTGCGGTGCTTGAGGACTGGAGAGGAGACTGGAATTTACGGTGTAGCAGTGAAATGCGTAGAGATCGTAAGGAAGACCAGTGGCGAAGGCGGGTCTCTGGACAGTTCCTGACAC…
OTU802	GTGGGGAATCTTGCGCAATGGGCGAAAGCCTGACGCAGCGACGCCGCGTGGgggATGAAGCTTTTCGGAGCGTAAACCCCTTTCGACCCGGACGAAAACCCGCAAGGGTCTGACGGTACGGGTAGAAGAAGCCCCGGCTAACTACGTGCCAGCAGCCGCGGTAAAACGTAGGgggCCAGCGTTGCTCGGAATTACTGGGCGTAAAGGGTCCGTAGGCGGTGCGGCAAGTCGGAAGTGAAATCTCCGGGCTTAACTCGGgggCTGCTTCCGAAACTGCCGTGCTCGAGTGCGAgagagGCGGGTGGAATTGCAGGTGTAGCGGTGAAATGCGTAGATATCTGCAGGAACATCCGAGGCGAAAGCGGCCCGCTGGATCGCAACTGACGCTGAGGGACGAAA…
OTU803	GTAAGGAATCTTCCGCAATGGACGAAAGTCTGACGGAGCAACGCCGCGTGCAGGATGACGGTCTTCGGATTGTAAACTGCTTTTATATGGGAAGATTATGACGGTACCATATGAATAAGCACCGGCTAACTACGTGCCAGCAGCCGCGGTAATACGTAGGGTGCAAGCGTTATCCGGAATCACTGGGCGTAAAGCGTGCGTAGGCGGGTTtttAAGTGAGATGTTAAATCGTGTGGCTCAACCATATCGATGCATCTCATACTGGGAACCTAGAGGACGGCAGAGGCAAGTGGAATTGGTAGTGTAGCAGTGAAATGCGTAGATATTACCAGGAACACCAATGGCGAAGGCAGCTTGCTGGGCCGCCCCTGACGCTGAGGTACGAAAGCGTGGGGAGCG…
OTU804	GTGAGGAATTTTCCGCAATGGGCGCAAGCCTGACGGAGCAACGCCGCGTGCAGGAGGACGGCCTTCGGGTTGTAAACTGCTTTTCTGGgggACGAGTTTGGACGGTACCCCAGGAAGAAGCCCCGGCTAACTACGTGCCAGCAGCCGCGGTAATACGTAGGgggCCAGCGTTGTCCGGAGTTACTGGGCGTAAAGCGCCCGCAGGCGGCTCTGCGCGTGTTCGGTGCCAGCGGCTTGCTTAACGAGCCGAGGGCCGGGCAGACGGCAGGGCTTGAGGGCCTCAGAGGGACCTGGAATTCCGGGTGGAGTGGTGAAATGCGTAGAGATCCGGAGGAACACCAAAGGCGTAGGCAAGGTCCTGGGAGGCATCTGACGCTCAGGGGCGAAAGCCAGGGGAGC…
OTU805	GTAGGGAATTTTCCACAATGGGCGAAAGCCTGATGGAGCAACGCCGCGTGCAGGATGAAGGCCTTCGGGTTGTAAACTGCTTTTGTTAGCGACGATTATGACGGTAGCTAACGAATAAGGATCGGCTAACTCCGTGCCAGCAGCCGCGGTCATACGGAGGATCCAAGCGTTATCCGGAATTACTGGGCGTAAAGAGTTGCGTAGGTGGCATGGTAAGTTGGTAGTGAAAGAGTGCGGCTCAACCGCATACACATTACCAAAACTGCCAAGCTAGAGGACGAgagagGTAGCTGGAATTCCTAGTGTAGGGGTAAAATCCGTTGATATTAGGAGGAACACCGATGGCGTAAGCAGGCTACTGGCTCGTTTCTGACACTCAGGCACGAAAGCGTGGGGAGC…
OTU806	GTGGGGAATCTTGGACAATGGgggCAACCCTGATCCAGCGATGCCGCGTGAGTGAAGAAGGCCTTCGGGTCGTAAAGCTCTTTAGGTTGGGAAGAAGGATGTGAGGGGATAATCCTCACATTTTGACTGTACCGACGGAATAAGCACCGGCAAACTCTGTGCCAGCAGCCGCGGTAATACAGAGGGTGCAAGCGTTAATCGGAGTTACTGGGCGTAAAGGGCGCGTAGGCGGTGATGTGAGTGTGATGTGAAAGCCCCGGGCTTAACCTGGGAAGTGCATCGCAAACGACATGACTGGAGTAGATGAGAGGGTGGCGGAATTTCCGGTGTAGCGGTGAAATGCGTAGAGATCGGAAGGAACGTCGATGGCGAAGGCAGCCACCTGGCATCATACTGACG…
OTU807	GTCGAGAGGCTTTGGCAATGGgggAAACCCTGACCAAGCGACGCCGCGTGAGGGATGAAGGCCCTTGGGTTGTAAACCTCTTTTGTCGGGGAAGAAACGCGATCAGGTGAACAATCTGGTCGTCTGACGGTACCCGGCGAATAAGCTCCGGCTAACTCCGTGCCAGCAGCCGCGGTAACACGGggggAGCAAGCGTTGTTCGGAATTACTGGGCGTAAAGGGCGTGTAGGCGGTCGAGTAAGTGAGATGTGAAATGCCCCGGCTCACCCGGGGACCGGCATCTCATACTGCTTGGCTCGAGTACGGGAGAGGATGAGGGAATTCCTGGTGTAGCGGTGAAATGCGTAGATATCAGGAGGAACACCGGTGGCGAAAGCGCTCATCTGGCCCGATACTGAC…
OTU808	GTGAGGAATATTGCACAATGGACGAAAGTCTGATGCAGCAACGCCGCGTGCGGGATGAAGGCCCTATGGGTTGTAAACCGCTGTAGAAAGGGACAAaaaCTCTATTCCATAGAGTGAGATGGTACCTTTAAAGTAAGCCTCGGCTAACTACGTGCCAGCAGCCGCGGTAATACGTAGGAGGCAAGCGTTGTCCGGAATCACTGGGTGTAAAGGGTGCGCAGGTGGAAAGGTAAGTGAGAGGTGAAATCTTGCAGCTTAACTGCAAAACTGCCTCTCATACTGCTTTTCTTGAGTACGGAAGAGAATGATGGAATTCCTGGTGTAGCGGTGAAATGCGTAGATATCAGGAAGAACACCAGTGGCGAAGGCGGTCATTTGGTCCGTTACTGACACTCAAGC…
OTU809	GTGAGGAATTTTCGTCAATGGgggCAACCCTGAACGAGCAACGCCGCGTGCCGGAAGAAGGTCTTCGGATCGTAAACGGCTTTTCTGAGGGAAGAGGAAGGACGTTACCTCAGGAAGAAGCCCCGGCTAACTACGTGCCAGCAGCCGCGGTAATACGTAGGgggCGAGCGTTGTCCGGAGTTACTGGGCGTAAAGGGCACGCAGGCGGTCAGCAGCGTTCGGAGTGACAACTCCCGGCTCAACTGGGAGGgggCTTGGAAAACGTGCTGACTTGAAGACTTGAGAGGGAGACGGAATTCCGGGTGGAGTGGTGAAATGCGTAGATATCCGGAGGAACACCAAAGGCGAAGGCAGTCTCCTGGCAAGTGCTTGACGCTCGGGTGCGAAAGCCAGGGGAGC…
OTU810	GTGGGGAATATTGGACAATGGgggAAACCCTGATCCAGCAATGCCGCGTGAGTGATGAAGGCCTTAGGGTTGTAAAGCTCTTTCGGGTGGGACGATGATGACGGTACCACCAGAAGAAGCCCCGGCTAACTTCGTGCCAGCAGCCGCGGTAATACGAAGGgggCTAGCGTTGTTCGGAATTACTGGGCGTAAAGCGCACGCAGGCGGTCCGTTAAATAAGGAGTGAAAGCCCTGGGCTCAACCCGGGAATTGCTCTTTAGACTGGCGGACTTGAATCCGGAAGAGGGCAGTGGAATTCCCAGTGTAGAGGTGAAATTCGTAGATATTGGGAAGAACACCAGTGGCGAAGGCGACTGCCTGGTCCGGCATTGACGCTCATGTGCGAAAGCGTGGGGAGCA…
OTU811	GTGAGGAATTTTCCGCAATGGAGGCAACTCTGACGGAGCAACGCCGCGTGCAGGAGGACGCACTTCGGTgtgtAAACTGCTTTTGtgtgGGACGAGCAAGGACGGTACCACACGAATCAGCCCCGGCTAACTACGTGCCAGCAGCCGCGGTAAGACGTAGGgggCGAGCGTTGTCCGGAGTTACTGGGCGTAAAGGGCCCGCAGGCGGGCTGGTGCGTTTGCGGTGACAGCGCGTGGCTTAACTACGCGAGGGTCGCAAAGACGACCAGCCTTGAGGGCCAGagagGGACCTGGAAGTCCGGGTGGAGCGGTGAAATGCGTAGAGATCCGGAGGAACACCGAAAGCGAAGGCAGGGTCCTGGCTGGCACCTGACGCTCGTGGGCGAAAGCTAGGGGAGC…
OTU812	GTCAAGAACATTTGTCAATGGGCGAAAGCCTGAACAAGCGACTCCGCGTGCAGGAAGAAGGCCTTCGGGTTGTAAACTGCGGTAGATGCCGAGAAACTTACGTGATTGTAGGCATCGGAAAGAGGTGGGTAACTACGTGCCAGCACCAGCGGTAATACGTAGACCTCAAGCGTTATCCGGATTTATTGGGCGTAAAGCGTgtgtAGGAGGTTTTGCGCGTCTTCTGTTAAAGACCACTGCCTAACGGTGGAAGTGCAGAGGATACGGCATAACTAGAGGAGGTTAGAGGTGCATAGAACGCACGGTGTAGGGGTGAAATCCGTTGATATCGTGCGGAATACCAAAGGCGAAGGCAGTGCACTGGGACCTTCCTGACTCTGAAACACGAAAGCGTGGGGA…
OTU813	GTGGGGAATATTGCACAATGGgggAAACCCTGATGCAGCAACGCCGCGTGAGTGACGAAGGCCTTCGGGTTGTAAAACTCTGTCTTAGCTGACGATAATGACGGTAAGCTAGGAGGAAGCCACGGCTAACTACGTGCCAGCAGCCGCGGTAATACGTAGGTGGCGAGCGTTGTCCGGAATTACTGGGCGTAAAGGGAGCGTAGGCGGTTttttAAGTGGGATGTGAAATCCCCGGGCTTAACCTGGGAATTGCATTCCAAACTGGAAGACTAGAGTGCAGGAGAGGAAAGTGGAATTCCAAGTGTAGCGGTGAAATGCGTAGAGATTTGGAGGAACACCAGTGGCGAAGGCGACTTTCTGGACTGTAACTGACGCTGATGCTCGAGAGCGTGGGGAGCA…
OTU814	ATTAGGAATCTTGCGCAATGGGCGAGAGCCTGACGCAGCGACGCCGCGTGGAGGAGGAAGGCCTTCGGGTTGTAAACTCCTTTTGATAGGGAAGAAACAGATGACGGTACCTATCGAATAAGCCCCGGCTAACTCCGTGCCAGCAGCCGCGGTAATACGGAGGgggCGAGCGTTGTCCGAAGTTACTGGGCGTAAAGCgcgcgTAGGCGGgggAGCAAGTCCGCTGTGAAAGCCCGGGGCTCAACTCCGGAGGGTCGGTGGATACTGTTCTTCTTGAAGTGGCTAGGgggAGATGGAATTACCGGTGTAGCGGTGAAATGCGTAGAGATCGGTAGGAACACCAGTGGCGAAGGCGGTCTCCTGGAGCAGACTTGACGCTGAGGCGCGAAAGCTGGgggA…
OTU815	GTGAGGAATTTTCCACAATGGTCGCAAGACTGATGGAGCAACGCCGCGTGCAGGAAGACGCTTTTCGGAGTGTAAACTGCTTTTCCCAGGGACGAgagagGACGGTACCTGGGGAACAAGCCCCGGCTAACTACGTGCCAGCAGCCGCGGTAATACGTAGGGGACGAGCGTTGTCCGGAGTTACTGGGCGTAAAGGGCCCGCAGGCGGTCTGCCACGTTTGGGCTGACAGCTCCTGGCTTAACTAGGAGAGCGGTGCGAAGACGGGCGGACTGAGAGGACCAGagagGGACATGGAACTCCGGGTGTAGTGGTGAAATGCGTAGATATCCGGAAGAACACCAAAGGCGCAGGCAGTGTCCTGGCTGGTACCTGACGCTGAGGGGCGAAAGCTAGGGGAG…
OTU816	GTCGAGAATATTCGACAATGGGCGAAAGCCTGATCGAGCGACGCCGCGTGGAGGAAGAAGGTCTTCGGATTGTAAACTCCTTTTCCACTTGAGAAAGTTATTGATCAGAGTGGGAATAAGACGCTGCAAACTTCGTGCCAGCAGCCGCGGTAATACGAAGGCGTCAAGCGTTATCCGGATTTATTGGGCGTAAAGAGCGAGTAGGTGGTTCGGTGCGTCTGTTGTTAAATGTCACCGCTTAACGGTGTCACCGCAATGGAAACGGCCGAACTAGAGGGTGCTAGAGGCAAATAGAACGCACGGTGTAGGGGTGAAATCCGTTGATATCGTGCGGAATACCGAAGGCGAAGGCATTTTGCTGGGGCATTCCTGACACTCAATCGCGAAAGCGTGGGGAGC…
OTU817	GTGGGGAATATTGGACAATGGGCGAAAGCCTGATCCAGCCATGCCGCGTGAGTGATGAAGGCCCTAGGGTTGTAAAGCTCTTTTGCCAGGGAAGATAATGACGGTACCTGGAGAATAAGCACCGGCTAACTTCGTGCCAGCAGCCGCGGTAATACGAAGGGTGCTAGCGTTGTTCGGAATTACTGGGCGTAAAGCgcgcgTAGGCGGTGATGCAAGTCAGGGGTGAAATCCCGGAGCTTAACTCCGGAACTGCCTTTGAAACTGCATTGCTGGAGTgtgtgAGGGGATAGCGGAATTCCTAATGTAGAGGTGAAATTCGTAGATATTAGGAGGAACACCGGTGGCGAAGGCGGCTATCTGGCAcacaACTGACGCTGAGGCGCGAAAGCGTGGGGATCA…
OTU818	GTGGGGAATTTTGGGCAATGGGCGAAAGCCTGACCCAGCAATGCCGCGTGAACGATGAAGTCCTTCGGGATGTAAAGTTCGGAAGTAAGGAACGAAAAGCTATGGGATAATACCCTGTAGTGCTGACGGTACCTTATCTAAGCCCCGGCTAACTACGTGCCAGCAGCCGCGGTAATACGTAGGgggCAAGCGTTGTTCGGAATTACTGGGCGTAAAGCGCGTGTAGGCGGTCTGGCAAGTCAGATGTGAAAGCCCCGGGCTCAACTTGGGAACTGCATTTGATACTGCCAAGCTAGAGTACAGAAGAGGTGACTGGAATTCCCAGTGTAGCGGTGAAATGCGTAGATATTGGGAGGAACACCAGATGCGAAGGCGGGTCACTGGGCTGATACTGACGCT…
OTU819	GTGGGGAATCTTGCGCAATGGGCGAAAGCCTGACGCAGCAACGCCGCGTGAGTGATGAAGGCCTTCGGGTCGTAAAGCTCTTTCGGAAGGGACGAAACCGTCCTGGGCTAATATCCCAGGGCATTGACGGTACCTTAAGAAGAAGCACCGGCTAACTCTGTGCCAGCAGCCGCGGTAATACAGAGGGTGCAAGCGTTGTTCGGAATTATTGGGCGTAAAGCGCGTGTAGGCGGCGAGACATGTCGGGTGTGAAAGCCCTCGGCTTAACCGAGGAAGTGCGCCCGAAACTATCTCGCTTGAGTACCGGAGAGGATGGCGGAATTCCCGGTGTAGAGGTGAAATTCGTAGATATCGGGAGGAACACCAGTGGCGAAGGCGGCCATCTGGACGGATACTGAC…
OTU820	GTGGGGAATCTTGCGCAATGGGCGAAAGCCTGACGCAGCAACGCCGCGTGAGGGACGAAGGCCTTCTGGGTTGTAAACCTCTTTCAGCAGGGACGATTGTGACGGTACCTGCAGAAGAAGCCCCGGCCAACTACGTGCCAGCAGCCGCGGTAATACGTAGGgggCGAGCGTTGTCCGGAATTATTGGGCGTAAAGAGCTCGTAGGCGGCTTAGCAAGTCACGTGTGAAATCTTCAGGCTCAACCTGGAGATGCCACGTGATACTGCTATGGCTTGAGTCCGGTAGGGGACCATGGAATTCCTGGTGTAGCGGTGAAATGCGCAGATATCAGGAGGAACACCGGTGGCGAAGGCGGTGGTCTGGGCCGGAACTGACGCTGAGGAGCGAAAGCGTGGGGAG…
OTU821	GTAGGGAATTTTCCACAATGGgggCAACCCTGATGGAGCAACGCCGCGTGCAGGATGAATGCCTTAGGGTTGTAAACTGCTTTTATCTGTGACGAATATGACGGTAGCAGATGAATAAGGATCGGCTAACTCCGTGCCAGCAGCCGCGGTCATACGGAGGATCCGAGCGTTATCCGGAATTACTGGGCGTAAAGAGTTGCGTAGGTGGCACAGTgtgtCTGTAGTGAAAGCGTGAGGCTCAACCTCATAAACATTATGGAAACTGCTGGGCTAGAGGACGAgagagGTTATTGGAATTCCCAGTGTAGGAGTGAAATCCGTAGATATTGGGAGGAACACCGATGGCGTAGGCAGATAACTGGCTCGTTCCTGACACTAAGGCACGAAAGCGTGGGGAGC…
OTU822	GTGAGGAATATTGCACAATGGACGAAAGTCTGATGCAGCAACGCCGCGTGCGGGATGAAGGCCCTATGGGTTGTAAACCGCTGTAGAATGAGACAAATATCCGTTTCTAACGGAGAAGATGGTATCGTTAAAGTAAGCCTCGGCAAACTACGTGCCAGCAGCCGCGGTAATACGTAGGAGGCAAGCGTTGTCCGGAATCACTGGGTGTAAAGGGTGCGCAGGCGGGAAGGTAAGTTAGAGGTGAAATCGTGCGGCTTAACCGCATCACTGCCTCTGATACTGCCTTTCTTGAGTACGGAAGAGAATGATGGAATTCTTGGTGTAGCGGTGAAATGCGTAGATATCAAGAAGAACACCAGTGGCGAAGGCGGTCATTTGGTCCGTTACTGACGCTCAGGC…
OTU823	GTGAGGAATTTTCCACAATGGgggCAACCCTGATGGAGCAACGCCGCGTGCAGGAGGACGCTTTTCGGAGTGTAAACTGCTTTTCCCAGGGACGAGCGAGGACGGTACCTGGGGAACAAGCCCCGGCTAACTACGTGCCAGCAGCCGCGGTAATACGTAGGGGACAAGCGTTGTCCGGAGTTACTGGGCGTAAAGCGCCCGCAGGCGGTCCGCTCAGTTCGCGCTGACAGCTCCTGGCTTAACTGGGAGAGCGGTGCGAAGACGGGCGGACTGAGAGGACCAGagagGGACATGGAACTCCGGGTGTAGTGGTGAAATGCGTAGATATCCGGAAGAACACCAAAGGCGAAGGCAGTGTCCTGGCTGGTACCTGACGCTGAGGGGCGAAAGCTAGGGGAG…
OTU824	GTGGGGAATATTGCGCAATGGGCGGAAGCCTGACGCAGCGACGCCGCGTGGgggATGAAGGCCTTCGGGTTGTAAACCTCTTTCACCAGGAGCGAAGCGAGAGTGACGGTACCTGGGGAAGAAGCGCCGGCTAACTACGTGCCAGCAGCCGCGGTAATACGTAGGGCGCAAGCGTTGTCCGGAATTATTGGGCGTAAAGAGCTCGTAGGCGGCCTGTCGCGTCTGCTGTGAAATCCCGGGGCTTAACCCCGGGCGTGCAGTGGATACGGGCTGGCTGGAGGCAGGCAGGGGAGAATGGAATTCCCGGTGTAGCGGTGAAATGCGCAGATATCGGGAGGAACACCGGTGGCGAAGGCGGTTCTCTGGGCCTGTTCTGACGCTGAGGAGCGAAAGCGTGGG…
OTU825	GTGGGGAATTGTTCGCAATGGGCGCAAGCCTGACGACGCAACGCCGCGTGGAGGATGAAGATCTTCGGGTCGTAAACTCCTTTCGATCGAGACGAATGGCCTCTGGGCTAATCACCAGAGGAATGACGGTACCGAgagaAGAAGCCCCGGCTAACTCCGTGCCAGCAGCCGCGGTAATACGGggggggCAAGCGTTGTTCGGAATTACTGGGCGTAAAGGGCTCGTAGGCGGCCCACTAAGTCGGACGTGAAATCCCTCGGCTTAACCGGGGAACTGCGTCCGATACTGGTGGGCTTGAGTTCGGGAGAGGGATGCGGAATTCCAGGTGTAGCGGTGAAATGCGTAGATATCTGGAGGAACACCGGTGGCGAAGGCGGCATCCTGGACCGACACTGACG…
OTU826	GTGGGGAATCTTGCGCAATGGGCGAAAGCCTGACGCAGCGACGCCGCGTGAGTGATGAAGGCCCTCGGGTTGTAAAGCTCTGTGGAGGgggACGAATAAGTGTTGGCTAATATCCAGCATGATGACGGTACCCCTTTAGCAAGCACCGGCTAACTCTGTGCCAGCAGCCGCGGTAAGACAGAGGGTGCAAACGTTGTTCGGAATTACTGGGCGTAAAGCGCGTGTAGGCGGCTCGGTAAGTCAGGTGTGAAAGCCCTGGGCTCAACCTAGGAAGTGCACTTGAAACTACCGGGATAGAGATCTGGAGAGGAAGGCGGAATTCTCGGTGTAGAGGTGAAATTCGTAGATATCGAGAGGAACACCGGTGGCGAAGGCGGCCTTCTGGACAGCATCTGACGC…
OTU827	GTGGGGAATTTTGGACAATGGGCGCAAGCCTGATCCAGCCATGCCGCGTGAGTGAAGAAGGCCTTCGGGTTGTAAAGCTCTTTCGGCCGGGACGAAATGGCGCGGGGTAATATCCCGCGTCGATGACGGTACCGGAAGAAGAAGGACCGGCTAACTACGTGCCAGCAGCCGCGGTAATACGTAGGGTCCAAGCGTTAATCGGAATTACTGGGCGTAAAGCGTGCGTAGGCGGTCTCGCAAGTCCGATGTGAAATCCCCGGGCTTAACCTGGGAACTGCGTTGGAAACTATGAGGCTAGAGTGCGGCAGAGGggggTGGAATTCCAGGTGTAGCAGTGAAATGCGTAGAGATCTGGAGGAACACCGATGGCGAAGGCAGCCcccTGGGTTAGCACTGACG…
OTU828	GTGGGGAATCTTGCACAATGGGCGAAAGCCTGATGCAGCGACGCCGCGTGAGGGAAGAAGGCTTTCGGGTTGTAAACCTCTTTCAGGAGGGACGAAGCTACTCGGGTTAATAGCCCAGAGGGTGACGGTACCTCCAGAAGAAGCCCCGGCTAACTACGTGCCAGCAGCCGCGGTAATACGTAGGgggCAAGCGTTGTCCGGATTTATTGGGCGTAAAGAGCGTGTAGGCGGCCAGATAGGTCCGTTGTGAAAACTCGAGGCTCAACCTCGAGACGCCGATGGAAACCATCTGGCTAGAGTCCGGAAGAGGAGAGTGGAATTCCTGGTGTAGCGGTGAAATGCGCAGATATCAGGAAGAACACCCGTGGCTAAGGCGGCTctctAGTACGGTACTGACGC…
OTU829	GTGAGGAATCTTCCGCAATGGGCGCAAGCCTGACGGAGCGACGCCGCGTGTGGGATGAAGTCtctcGGGATGTAAACCACTGTCGGAGGGGATGAGAACGGACAGTACCCTCCAAGAAAGCCCCGGCTAACTACGTGCCAGCAGCCGCGGTAATACGTAGGgggCAAGCGTTACCCGGATTTACTGGGCGTAAAGCGCGTGTAGGCGGCTGGCCAAGTGTGATGTGAAATCCcccGGCTCAACCGGGGAACTGCATTGCAAACTGGTCTGGCTAGAGTGCAGGAGAGGGAAGTGGAATTCCCGGTGTAGCGGTGAAATGCGTAGATATCGGGAGGAACACCAGTGGCGAAGGCGGCTTCCTGGCCTGCAACTGACGCTGAGACGCGAAAGCGTGGGGAG…
OTU830	GTGGGGAATTTTGGACAATGGgggAAACCCTGATCCAGCAACTCTGCGTGAGGGACGAAGCCTTTCGGGGCGTAAACCTCTTTTATCTGGGAAGAACACCCGCAAGGGTCTGACGGTACCAGGTGAATAAGCCACGGCTAACTATGTGCCAGCAGCCGCGGTAAGACATAGGTGGCGAGCGTTATTCGGAATTACTAGGCGTAAAGCGAGTGTAGGCGGACGCTTAAGTCCGTTGTGAAATCTCCCGGCTCAACTGGGAGGGGTCAATGGATACTGGGCGTCTTGAGTGGGGTAGGgggTACTGGAATTCCCGGTGTAGCGGTGAAATGCGTAGATATCGGGAGGAACACCTATGGCGAAAGCAGGTACCTGGGCCTCTACTGACGCTAAGACTCGAAA…
OTU831	GTGGGGAATTGTTCGCAATGGGCGCAAGCCTGACGACGCAACGCCGCGTGGAGGATGAAGATCTTCGGGTCGTAAACTCCTTTCGATCGGGAAGAACGTCTCCGGTGTGAACAACACCGGGGAGTGACGGTACCGAgagaAGAAGCCCCGGCTAACTCTGTGCCAGCAGCCGCGGTAATACAGGgggggCAAGCGTTGTTCGGAATTACTGGGCGTAAAGGGCCAGTAGGCGGCTAACTAAGTCCGACGTGAAATCCCCAGGCTTAACTTGGGAACTGCGTCGGATACTGGTTGGCTTGAATTCGGGAGAGGGATGCAGAATTCCAGGTGTAGCGGTGAAATGCGTAGATATCTGGAGGAATACCGGTGGCGAAGGCGGCATCCTGGACCGACATTGAC…
OTU832	GTGGGGAATCTTGCACAATGGAGGAAACTCTGATGCAGCGACGCCGCGTGAGCGATGAAGCCCTTCGGGGTGTAAAGCTCTTTCGACGGGAACGATAATGACGGTACCCGGAGAAGAAGCTGCGGCTAACTACGTGCCAGCAGCCGCGGTAATACGTAGGCAGCAAGCGTTGTTCGGAATTACTGGGCGTAAAGAGTgtgtAGGCCGTGTCCCAAGTCTGTTGTGAAATCTCCCGGCTTAACTGGGAGGGTGCGGCGGATACTGGGATGCTTGAGGATGGGAGAGGAAAGCGGAATTCCTGGTGTAGCGGTGAAATGCGTAGATATCAGGAGGAACACCCGTGGTGTAGACAGCTTTCTGGACCATTTCTGACGCTGAGACACGAAAGCGTGGGTAGCA…
OTU833	GTGAGGAATTTTCGTCAATGGgggCAACCCTGAACGAGCAACGCCGCGTGCAGGATGACGGTCTTCGGATTGTAAACTGCTTTTCTCTGGGACGAGTGAGGACGGTACCAGAGGAACAAGCCCCGGCTAACTACGTGCCAGCAGCCGCGGTAATACGTAGGgggCAAGCGTTGTCCGGATTTATTGGGCGTAAAGCGCACGCAGGCGGTCAGCCAAGTTCAGGGTGACAGTTCCCGGCTCAACTGGGAAAGTGGTCTGAAAACTGGCGGACTTGAGGGCTTCAGAGGGACACGGAATTCCGGGTGGAGTGGTGAAATGCGTAGATATCCGGAGGAACACCAAAGGCGAAGGCAGTGTCCTGGGAAGTACCTGACGCTCAGGTGCGAAAGCCAGGGGAGC…
OTU834	GTGGGGAATTTTGTGCAATGGGCGAAAGCCTGACACAGCGACACCGCGTGAGCGAAGAAGCCCTTTGGGGTGTAAAGCTCTGTCAGCTGGAACGAAACAAATGACGGTACCAGCAGAGGAAGCATCGGCTAACTACGTGCCAGCAGCCGCGGTAAGACGTAGGATGCGAGCGTTGTCCGGATTTATTGGGCGTAAAGAGTTCGTAGGTGGTTTGTTAAGTCTGATGTTAAAGATCGGGGCCCAACCCCGGGAGTGCATTGGATACTGGCAGACTGGAGTGCAGTAGAGGCGAGTGGAATTCCCAGTGTAGCGGTGAAATGCGTAGATATTGGGAAGAACACCGGTGGCGTAGGCGACTCGCTGGGCTGTAACTGACACTGAGGAACGAAAGCCAGGGGA…
OTU835	GTGAGGAATTTTCGTCAATGGgggCAACCCTGAACGAGCAACGCCGCGTGCAGGAAGAAGGTTTTCGGATCGTAAACTGCTTTTCCTGGGGAAGAGAAAGGGACGGTACCCAGGGAACAAGCCCCGGCTAACTACGTGCCAGCAGCCGCGGTAATACGTAGGgggCGAGCGTTGTCCGGATTTATTGGGCGTAAAGGGCACGCAGGCGGTCTTTTACGTTCTCGGTGACAGGTGGTGGCTTAACTGCCACAGGACCGAGAAAACGGGAAGACTTGAGGACTCCAGAGGGACGCGGAATTCCAGGTGGAGCGGTGAAATGCGTAGAGATCTGGAAGAACACCAAAGGCGAAGGCAGCGTCCTGGGGAGTAACTGACGCTCAGGTGCGAAAGCCAGGGGAG…
OTU836	GTGGGGAATCTTGCGCAATGGGCGAAAGCCTGACGCAGCGACGCCGCGTGAGTGATGAAGGCCTTCGGGTTGTAAAGCTCTGTGGAGAGGGACGAATAAGTACTGGCTAACATCCAGTGCGATGACGGTACCTCTTTAGCAAGCACCGGCTAACTCTGTGCCAGCAGCCGCGGTAAGACAGAGGGTGCAAACGTTGTTCGGAATTACTGGGCGTAAAGCGCGTGTAGGCTGCTCGGAAAGTCGGGTGTGAAAGCCCTGGGCTCAACCCAGGAAGTGCACTCGAAACTTCCGAGCTCGAGTCCTGGAGAGGATAGCGGAATTCTCGGTGTAGAGGTGAAATTCGTAGATATCGAGAGGAACACCGGTGGCGAAGGCGGCTATCTGGACAGTGACTGACGC…
OTU837	GTGAGGGATCTTCCGCAATGGGCGCAAGCCTGACGGAGCAACGCCGCGTGGAGGAGGACGGCCTTCGGGTTGTAAACTCCTTTTCTCGTGGACGAGCAAACCATACTGGGACGGTACACGAGGAAGAAGTCTCGGCTAACTACGTGCCAGCAGCCGCGGTAATACGTAGGAGACGAGCGTTGTCCGGAGTTACTGGGCGTAAAGGGTGCGCAGGCGGCCGcgcgcgTGGACGGTGAAATCTCCTGGCTTAACTGGGAGGGTGGCGTCCAGACGGCGTGGCTTGAGGCTCGTAGAGGGGCGTGGAACTCCGGGTGGAGCGGTGAAATGCGTAGAGATCCGGAAGAACACCGACGGCGTAGGCAGCGCCCTGGGCGAGACCTGACGCTCAGGCACGAAAGC…
OTU838	ATTAGGAATCTTGCGCAATGGggggAACCCTGACGCAGCGACGCCGCGTGGAGGAGGAAGTCCTTCGGGATGTAAACTCCTTTTGCGAGGGAAGAAACAAATGACGGTACCTCGCGAATAAGCCCCGGCTAACTACGTGCCAGCAGCCGCGGTAATACGTAGGgggCGAGCGTTGTCCGAAGTTACTGGGCGTAAAGCgcgcgTAGGCGGGGTGTTAAGTGAGAAGTGAAAGGCTAGGGCTCAACCCGAGCAGTGCTTCTCATACTGGCATTCTTGAGGGCGGTAGagagaAGTGGAATGGCTGGTGTAGCGGTGAAATGCGTAGATATCAGTCGGAACACCGGTGGCGAAGGCGGCTTCTTGGGCCGTACCTGACGCTGAGGCGCGAAAGCCAGGGGA…
OTU839	GTAGGGAATTTTCCACAATGGGCGAAAGCCTGATGGAGCAACGCCGCGTGCAGGATGAATGCCTTCGGGTTGTAAACTGCTTTTATATGTGACGATTATGACGGTAGCATATGAATAAGGATCGGCTAACTCCGTGCCAGCAGCCGCGGTCATACGGAGGATCCAAGCGTTATCCGGAATTACTGGGCGTAAAGAGTTGCGTAGGTGGCAGGGTAAGTAGATAGTGAAAGCGTGTGGCTCAACCATACATCCATTATCTAAACTGCTCAGCTAGAGGATGAgagagGTTATTGGAATTCCCAGTGTAGGAGTGAAATCCGTAGATATTGGGAGGAACACCGATGGCGTAGGCAGATAACTGGCTCATTCCTGACACTAAGGCACGAAAGCGTGGGGAGC…
OTU840	GTGGGGAATATTGGACAATGGgggCAACCCTGATCCAGCCATGCCGCGTGAGTGATGAAGGCCTTCGGGTTGTAAAGCTCTTTTGGCGGGGACGATGATGACGGTACCCGCAGAATAAGCCCCGGCTAACTTCGTGCCAGCAGCCGCGGTAAGACGAAGGgggCTAGCGTTGTTCGGAATTACTGGGCGTAAAGCGCGTGTAGGCGGTTGTCCAAGTTGGATGTGAAAGCCTTGAGCTTAACTCAAGAAATGCATTCAGGACTGGGCGACTAGAGGACCGGAGAGGATAGTGGAATTCCCAGTGTAGTGGTGAAATACGTAGAGATTGGGAAGAACACCAGTGGCGAAGGCGGCTATCTGGACGGTTTCTGACGCTAAGACGCGAAAGCGTGGGGAGCA…
OTU841	ATTAGGAATCTTGCGCAATGGGCGAAAGCCTGACGCAGCGACGCCGCGTGGgggAGGAAGTCCTTCGGGATGTAAACCCCTTTTGAGTGGGAAGAATCAAGTGACGGTACCACTCGAATAAGCCCCGGCTAACTACGTGCCAGCAGCCGCGGTAATACGTAGGgggCGAGCGTTGTCCGAAGTTACTGGGCGTAAAGCgcgcgTAGGCGGGGAAGAAAGTCTACTGTGAAAGCCCGGAGCTCAACTCCGGAGGGTCGGTAGATACTTtttCTCTTGAAGCTGCTAGGgggAGATGGAATTACCGGTGTAGCGGTGAAATGCGTAGATATCGGTAGGAACACCTGTGGCGAAGGCGGTCTCCTGGGGCAGACTTGACGCTGAGGCGCGAAAGCTGGgggA…
OTU842	GTGGGGAATATTGGACAATGGGCGCAAGCCTGATCCAGCCACGCCGCGTGAGTGATGAAGGCCTTCGGGTCGTAAAGCTCTGTGGGGAGGGACGAACCGCCGGCGGTGCATAGCCGACGGCATGACGGTACCTCCTTAGCAAGCACCGGCTAACTTCGTGCCAGCAGCCGCGGTAATACGAAGGGTGCAAACGTTGCTCGGAATCATTGGGCGTAAAGCGCACGTAGGCGGCTTGCCAAGTCGGACGTGAAATCCCTCAGCTCAACTGAGGACGTGCATCCGAAACTGGCGAGCTTGAGTGCTGAAGAGGATCGCGGAATTCCCGGTGTAGAGGTGAAATTCGTAGATATCGGGAGGAACACCAGTGGCGAAGGCGGCGATCTGGGCAGACACTGACGC…
OTU843	GTGAGGAATCTTGCGCAATGGGCGAAAGCCTGACGCAGCAACGCCGCGTGGGTGATGAAGGCCTTCGGGTCGTAAAACCCTGTCAGGTGGGAAGAATCGGGTGGgggCTAATATCCCTCATCCCTGACTGTACCACCGGAGGAAGCCCCGGCTAACTCCGTGCCAGCAGCCGCGGTAATACGGAGGgggCCAGCGTTGTTCGGAATTATTGGGCGTAAAGGGCGCGTAGGCGGTCGGGTAAGTCTGACGTGAAATCCCTTGGCTCAACCAAGGAACTGCGTCTTAAACTGCTCGGCTAGAGTCCGGGAGAGGGTAGTGGAATTCCCAGTGTAGCGGTGAAATGCGTAGATATTGGGAGGAACACCGGTGGCGAAGGCGGCTACCTGGACCGGTACTGAC…
OTU844	GTGAGGAATTTTCGGCAATGGTCGAAAGACTGACCGAGCAACGCCGCGTGCAGGAAGACGCTTTTCGGAGTGTAAACTGCTTTTCCCAGGGACGAGCAAGGACGGTACCTGGGGAATAAGCCCCGGCTAACTACGTGCCAGCAGCCGCGGTAATACGTAGGGGACGAGCGTTGTCCGGAGTTACTGGGCGTAAAGGGCCCGCAGGCGGTCTGCCGCGTTTGTGCTGACAGCTCCTGGCTTAACTGGGAGAGCGGTGCGAAGACGGGCGGACTGAGAGGACCAGagagGGACATGGAACTCCGGGTGTAGTGGTGAAATGCGTAGATATCCGGAAGAACACCAAAGGCGAAGGCAGTGTCCTGGCTGGTACCTGACGCTGAGGGGCGAAAGCTAGGGGAG…
OTU845	GTGGGGAATCTTGCGCAATGGACGAAAGTCTGACGCAGCGACGCCGCGTGGGCGACGAAGGCCTTCGGGTTGTAAAGCCCTGTGGGTAGGGACGAACacacTCAAGACGAACAGGCTTGGGTGCTGACGGTACCTGCTTAGCAAGCACCGGCTAACTCTGTGCCAGCAGCCGCGGTAAGACAGAGGGTGCAAACGTTGCTCGGAATTACTGGGCGTAAAGCGCGTGTAGGCGGTTTCGCAAGTCAGGTGTGAAAGCCCAGGGCTCAACCCTGGAAGTGCACTTGATACTACGGAGCTGGAGTACTGAAGAGGAGAGCGGAATTCCCGGTGTAGAGGTGAAATTCGTAGATATCGGGAGGAACACCAGTGGCGAAGGCGGCTctctGGGCAGATACTGAC…
OTU846	GTGGGGAATTTTGGACAATGGgggCAACCCTGATCCAGCCATGCCGCGTGCGGGAAGAAGGCCTTCGGGTTGTAAACCGCTTTTAGCCGGGACGAAAGCTGCACGGATAACACCCGTGCGGGTTGACGGTACCGGCGGAATAAGCACCGGCTAACTACGTGCCAGCAGCCGCGGTAATACGTAGGGTGCGAGCGTTAATCGGAATTACTGGGCGTAAAGCGTGCGCAGGCGGTTCGTTGTGTCGGCGGTGAAAGCCCCGGGCTTAACCTGGGAACGGCCGTTGAAACTGGCGAACTGGAGTGTGGCAGAGGggggTGGAATTCCGCGTGTAGCAGTGAAATGCGTAGAGATGCGGAGGAACACCGATGGCGAAGGCAGCCcccTGGGCTGACACTGACG…
OTU847	GTGAGGAATTTTCGTCAATGGgggCAACCCTGAACGAGCAACGCCGCGTGCAGGAAGAAGGTTTTCGGATCGTAAACTGCTTTTCTCTGGGACGAGGAAGGACGGTACCAGAGGAATCAGCCTCGGCTAACTACGTGCCAGCAGCCGCGGTAATACGTAGGAGGCAAGCGTTGTCCGGAGTTACTGGGCGTAAAGCGCACGCAGGCGGTCTCTTCAGTCTGTAGGGACAGGGCACGGCTCAACCGTGTCAGGCTTACGGAAACTAGGAGACTTGAGGGCTCAAGAGGGATGGGGAATTCCGGGTGGAGTGGTGAAATGCGTAGAGATCCGGAAGAACACCAAAGGCGAAGGCACCATCCTGGGGAGTCACTGACGCTCGGGTGCGAAAGCTAGGGGAGC…
OTU848	GTGAGGGATCTTCCACAATGGGCGCAAGCCTGATGGAGCAACGCCGCGTGCGGGAGGACGGCCTTCGGGTTGTAAACCGCTTTTCGCCGGGACGAGCAGGCCGGgggTGACTCGGCTGGGACGGTACCGGCGGAAGAAGCCTCGGCTCACTACGTGCCAGCAGCCGCGGTAATACGTAGGAGGCGAGCGTTGTCCGGAGTTACTGGGCGTAAAGGGTGCGCAGGCGGGCGCCAGCCGTTGGCGGTGAAAGCTCCTGGCTTACCTGGGAGAGGGCCGCCAAGACGAGGCGCCTTGAGGCTCGGAGAGGGACGTGGAATTCCGGGTGGAGCGGTGAAATGCGTAGAGATCCGGAAGAACACCAACGGCGCAGGCAGCGTCCTGGCCGAGCACTGACGCTCA…
OTU849	GTGAGGAATATTGGTCAATGGGCGAGAGCCTGAACCAGCCAAGTAGCGTGAAGGATGACCGCCCTATGGGTTGTAAACTTCTTTTATATGGGAATAAAGGGTGCCACGTGTGGCATTTTGTATGTACCATATGAATAAGGATCGGCTAACTCCGTGCCAGCAGCCGCGGTAATACGGAGGATCCGAGCGTTATCCGGATTTATTGGGTTTAAAGGGAGCGTAGGTGGACATGTAAGTCAGTTGTGAAAGTTTGCGGCTCAACCGTAAAATTGCAGTTGAAACTGCGTGTCTTGAGTACAGTAGAGGTGGGCGGAATTCGTGGTGTAGCGGTGAAATGCTTAGATATCACGAAGAACTCCGATTGCGAAGGCAGCTCACTGGACTGCAACTGACACTGAT…
OTU850	GTGGGGAATTTTGCGCAATGGgggAAACCCTGACGCAGCAACGCCGCGTGGAGGATGAAGCCCTTTGGGGCGTAAACTCCTTTCGACCCGGACGATGATGACGGTACGGGTGGAAGAAGCACCGGCTAACTCTGTGCCAGCAGCCGCGGTAATACAGAGGGTGCAAGCGTTGTTCGGAATTATTGGGCGTAAAGGGCGCGTAGGCGGCgcgcTAAGTCACCTGTGAAATCTCCCGGCTTAACTGGGAGCCTGCAGGCGAAACTAGCGTGCTCGAGTATGGGAGAGGTGCGTGGAATTCCCGGTGTAGCGGTGAAATGCGTAGATATCGGGAGGAACACCTGTGGCGAAAGCGGCGCACTGGACCATAACTGACGCTGAGGCGCGAAAGCTAGGGGAGCA…
OTU851	GTAGGGAATATTGCGCAATGGAGGAAACTCTGACGCAGCGACGCCGCGTGGGTGATGAAGGCCTTCGGGTCGTAAAGCCCTGTCGGAAGGGAAGAAaaaCGGTATGGCTAACATCTTTACCGTTTGACGGTACCTTTAGAGGAAGCACCGGCTAACTACGTGCCAGCAGCCGCGGTAATACGTAGGGTGCAAGCGTTGTTCGGAATCATTGGGCGTAAAGCGCGTGTAGGTGGTTAGGTAAGTCGGGTGTGAAATCCCTGGGCTCAACCGAGGAAGTGCATCCGAAACTACCTAGCTAGAGGACGGTAGAGGAAGGTGGAATTCCTAGTGTAGAGGTGAAATTCGTAGATATTAGGAGGAATACCTGTGGCGAAGGCGGCCTTCTGGGCCGTTCCTGAC…
OTU852	GTTGGGAATCTTGGACAATGGGCGAAAGCCTGATCCAGCCATGCCGCGTGAGTGATGAAGGCCTTCGGGTTGTAAAGCTCTTTTGCCAGGGATGATAATGACCGTACCTGGAGAATAAGCCCCGGCTAACTTCGTGCCAGCAGCCGCGGTAATACGAAGGgggCTAGCGTTGTTCGGAATTACTGGGCGTAAAGCGTGCGCAGGCGGTTtttCAAGTCAGGGGTGAAAGCCCGGAGCTCAACTCCGGAATTGCCTTTGAAACTGTGAGACTGGAGTGCGGGAGAGGTGAGTGGAATTCCCAGTGTAGAGGTGAAATTCGTAGATATTGGGAAGAACACCGGTGGCGAAGGCGGCTCACTGGCCCGTTTCTGACGCTCATGCACGACAGCGTGGGGATCA…
OTU853	GTGGGGAATTTTCCGCAATGGGCGAAAGCCTGACGGAGTGACGCCGCGTGTGGGATGAAGGCCTTCGGGTCGTAAACCACTGTCAGTGGGAAAGATGGGTGTCGGCGCGACAACCGCCGGCATCTGACGGTACCTGCAGAGGAAGCCCCGGCTAACTCTGTGCCAGCAGCCGCGGTAAGACAGAGGgggCAAGCGTTGCTCGGAATTACTGGGCGTAAAGGGCGCGTAGGCGGGATGGCAAGTCGGTCGTGAAATCCCTCGGCTCAACCGAGGAGCGTCGATCGATACTGCCGTTCTTGAGGGTTGCAGAGGAGACTGGAATTCCCGGTGTAGCGGTGAAATGTGTAGAGATCGGGAGGAACACCGGTGGCGAAGGCGGGTCTCTGGGCAACTCCTGAC…
OTU854	GTGAGGAATTTTCGTCAATGGgggCAACCCTGAACGAGCAACGCCGCGTGCAGGAAGACGGTTTTCGGATCGTAAACTGCTTTTCTCTGGGACGAGCAAGGACGGTACCAGAGGAATCAGCCTCGGCTAACTACGTGCCAGCAGCCGCGGTAATACGTAGGAGGCGAGCGTTGTCCGGAGTTACTGGGCGTAAAGGGCACGCAGGCGGTCGCCCAAGTTCCGACTGACACTCCCCGGCTCAACTGGGGACGGCGCCGGAAAACTGGGAGACTTGAGGGTCTGAGAGGAATGCGGAATTCCGGGTGGAGTGGTGAAATGCGTAGATATCCGGAGGAACACCAATGGCGAAGGCAGCATTCTGGCAGACAACTGACGCTCAGGTGCGAAAGCCAGGGGAGC…
OTU855	GCGAGGAATATTGCGCAATGGGCGAAAGCCTGACGCAGTAACGCCGCGTGAGGGAGGAAGACCTTCGGGTTGTAAACCTCTTttttGGgggACGAGCGAGGACGGTACCTCGAGAATAAGTCTCGGCTAACTACGTGCCAGCAGCCGCGGTAAGACGTAGGAGGCGAGCGTTATCCGGATTCACTGGGCGTAAAGCGCATGTAGGCGGTTCGTCAAGTCGTgtgtTAAAGCCcccGGCTCAACTGGgggAGGTCATGCGAGACTGGCGGACTGGAGGGCAGCAGAGGAACGTGGAACTCCCGGTGTAGCGGTGGAATGCGTAGAGATCGGGAAGAACACCAGTGGCGAAGGCGACGTTCTGGGCTGCACCTGACGCTGAGATGCGAAAGTGTGGGGAGC…
OTU856	GCAGGGAATCTTGCGCAATGGGCGAAAGCCTGACGCAGCAACGCCGCGTGGGTGAGGAAGGCCTTCGGGTCGTAAAGCCCTTTTCTGGgggACGAAGAACTGACGGTACCCCAGGAAGAAGCCACGGCTAACTACGTGCCAGCAGCCGCGGTAAGACGTAGGTGGCAAGCGTTGTCCGGAGTTATTGGGCGTAAAGCgcgcgcAGGCGGCCTGGTAAGTCCATGGTGAAAGCGCCCGGCTCAACTGGGCGAGGGCCGTGGGGACTGCCTGGCTGGAGGGGAGCAGAGGCGAGTGGAATTCCGGGTGTAGTGGTGAAATGCGTAGAGATCCGGAGGAACACCAGTGGCGAAGGCGGCTCGCTGGGCTCAACCTGACGCTGAGGCGCGAAAGCGTGGGGAG…
OTU857	GTCGAGAATTtttCTCAATGGgggAAACCCTGAAGGAGCGACGCCGCGTGGAGGATGAAGGTCTTCGGGTTGTAAACTCCTGTCATTTGGGAACAAGTCGTACGTAGTAACTATACGTGCGTTGATAGTACCAGAAGAGGAAGAGACGGCTAACTCTGTGCCAGCAGCCGCGGTAATACAGAGGTCTCAAGCGTTGTTCGGATTCATTGGGCGTAAAGGGTGCGTAGGCGGCGCGGAAAGTCGGGTGTGAAATTTCGGAGCTTAACTCCGAAACTGCATTCGATACTCCCGTGCTTGAGGACTGGAGAGGAGACTGGAATTTACGGTGTAGCAGTGAAATGCGTAGAGATCGTAAGGAAGACCAGTGGCGAAGGCGGGTCTCTGGACAGTTCCTGACGC…
OTU858	GTGAGGAATTTTCGTCAATGGgggCAACCCTGAACGAGCAACGCCGCGTGCAGGAGGAAGGTCTTCGGATCGTAAACTGCTTTTCTCTGGGACGAGAATGGACGGTACCAGAGGAAGAAGCCCCGGCTAACTACGTGCCAGCAGCCGCGGTAATACGTAGGgggCAAGCGTTGTCCGGATTTATTGGGCGTAAAGGGCGCGTAGGCGGTGCTTTAAGTTTGGAGTGACAGTGGGTGGCTTAACTACCCAAGGCCTTTGAAAACTGGAGCACTTGAGGACCAGagagGGACATAGAATTCCGGGTGGAGTGGTGAAATGCGTAGATATCCGGAGGAATACCAAAGGCGAAGGCAGTGTCCTGGAGGGTGACTGACGCTGAGGCGCGAAAGCTAGGGGAGC…
OTU859	GTAGGGAATCTTCCGCAATGGGCGCAAGCCTGACGGAGCAACGCCGCGTGAGTGATGAAGGTCTTCGGATTGTAAAACTCTGTCTTCCGGGACGAACCGATAGGTGAGGCAATGCTCCTATCCTGACGGTACCGGAGGAGGAAGCCCCGGCTAACTACGTGCCAGCAGCCGCGGTAATACGTAGGgggCAAGCGTTGTCCGGATTCACTGGGCGTAAAGCgcgcgcAGACGGCTTTCTGCGTCCGGGGTGAAAACCCGGGGCTCAACCCCGGGACGGCCTTGGATACGGGAGAGCTTGAGGGTCGGAGAGGCAAGGGGAATTCCACGTGTAGCGGTGAAATGCGTAGAGATGTGGAGGAACACCTGTGGCGAAGGCGCCTTGCTGGCCGATTCCTGACG…
OTU860	GTGGGGAATCTTGCGCAATGGGCGAAAGCCTGACGCAGCGACGCCGCGTGGgggATGAAGCCTTTCGGGGTGTAAACCCCTTTCGACCCGGACGAATGGCCCGCAAGGGACGTGACGGTACGGGTAGAAGAAGCCCCGGCTAACTACGTGCCAGCAGCCGCGGTAATACGTAGGgggCCAGCGTTGCTCGGAATTACTGGGCGTAAAGGGTTCGTAGGCGGTGCGGCAAGTTGGGAGTGAAATCTCTGGGCTTAACTCAGAGGCTGCTTTCAAAACTGCCGTGCTCGAGTGCGGGAGAGGCGAGTGGAATTGCAGGTGTAGCGGTGAAATGCGTAGAGATCTGCAGGAACACCCGTGGCGAAGGCGGCTCGCTGGACCGCAACTGACGCTGAGGAACGA…
OTU861	GTGGGGAATTTTGGACAATGGgggCAACCCTGATCCAGCCATGCCGCGTGCGGGAAGAAGGCCTTCGGGTTGTAAACCGCTTTTAGCCGGGAAGAAAAGGCGCGAGCTAATACCTCGCGTTCTTGACGGTACCGGCGGAATAAGCACCGGCTAACTACGTGCCAGCAGCCGCGGTAATACGTAGGGTGCGAGCGTTAATCGGAATTACTGGGCGTAAAGCGTGCGCAGGCGGTTTGTTAAGTTCGTCGTGAAAGCCCCGGGCTCAACCTGGGAACTGCGATGGAAACTGGCAAGCTTGAGTGTGGCAGAGGggggTGGAATTCCGCGTGTAGCAGTGAAATGCGTAGAGATGCGGAGGAACACCGATGGCGAAGGCAGCCcccTGGGCCAACACTGACG…
OTU862	GTGGGGAATCTTGCGCAATGGGCGAAAGCCTGACGCAGCAACGCCGCGTGCGGGAGGAAGGCCTTCGGGTTGTAAACCGCTTTCAGGAGGGACGAAGCCACTTGGGTTAATAGCCCGTAGGGTGACGGTACCTCCAGAAGAAGCCCCGGCTAACTACGTGCCAGCAGCCGCGGTAATACGTAGGgggCAAGCGTTGTCCGGAATCATTGGGCGTAAAGAGCGTGTAGGCGGCTTGGTAAGTCTCGCGTGAAATCTTGCGGCTCAACCGCAAGCTGTCGTGAGAAACTACCTGGCTAGAATCCGGAAGAGGAGAGCGGAATTCCTGGTGTAGCGGTGGAATGCGCAGATATCAGGAAGAACACCCGTGGCGAAGGCGGCTctctGGGACGGTATTGACGC…
OTU863	GTCGAGGATCTTCGGCAATGGGCGCAAGCCTGACCGAGCGACGCCGCGTGCGCGATGAAGGCCTTCGGGTTGTAAAGCGCTGTCGAGGgggAGGAAAGCCCGCAAGGGCCTGACCTATCCCTGGAGGAAGCACGGGCTAAGTTCGTGCCAGCAGCCGCGGTAAGACGAACCGTGCGAACGTTGTTCGGATTCACTGGGCTTAAAGGGCGCGTAGGCGGGTCACCAAGTCCGGGGTGAAATCTTTCGGCTCAACCGGAAAATTGCCTGGGATACTGGTGGTCTTGAGGGAGGTAGGGGCATGCGGAACTTCCGGTGGAGCGGTGAAATGCGTAGATATCGGAAGGAACGCCGGTGGCGAAAGCGGCGTGCTGGACCTCTTCTGACGCTGAGGCGCGAAAG…
OTU864	GTGGGGAATATTGGACAATGGGCGAAAGCCTGATCCAGCAATGCCGCGTGAGTGATGAAGGCCTTAGGGTTGTAAAGCTCTTTTACCCGGGATGATAATGACAGTACCGGGAGAATAAGCTCCGGCTAACTCCGTGCCAGCAGCCGCGGTAATACGGAGGGAGCTAGCGTTGTTCGGAATTACTGGGCGTAAAGCGCACGTAGGCGGCTATTCAAGTCGGgggTGAAAGCCCGGGGCTCAACCCCGGAACTGCCCTCGAAACTAGGTAGCTAGAATCTTGGAGAGGTCAGTGGAATTCCGAGTGTAGAGGTGAAATTCGTAGATATTCGGAAGAACACCAGTGGCGAAGGCGACTGACTGGACAAGTATTGACGCTGAGGTGCGAAAGCGTGGGGAGCA…
OTU865	GTGAGGAATTTTCGGCAATGGgggCAACCCTGACCGAGCAACGCCGCGTGCAGGAGGAAGGTCTTCGGATCGTAAACTGCTTTTCTCTGGGAAGAGATCGGACGGTACCAGAGGAAGAAGCCCCGGCTGACTACGTGCCAGCAGCCGCGGTAATACGTAGGgggCGAGCGTTGTCCGGAGTTACTGGGCGTAAAGCGCCCGCAGGCGGTCGGTCGCGTTTGAGGTAACAGCTCCTGGCTTCACTGGGAGAGCGTCTCAAaaaCGGGCTGACTTGAGGACCAGagagGGACACGGAATTCCGGGTGTAGTGGTGAAATGCGTAGATATCCGGAGGAACACCGAAGGCGCAGGCAGTGTCCTGGCTGGTACCTGACGCTCAGGGGCGAAAGCTAGGGGAGC…
OTU866	GTGAGGAATATTGGTCAATGGACGCAAGTCTGAACCAGCCATGCCGCGTGAAGGATGAAGGCCTTCTGGGTTGTAAACTTCTTTTATCTGGGAAGAAAACTACGGTTTCTACTGTAGCCGACGGTACCAGAGGAATAAGCACCGGCTAACTCCGTGCCAGCAGCCGCGGTAATACGGAGGGTGCAAGCGTTATCCGGATTTACTGGGTTTAAAGGGTgtgtAGGCGGGTCTTTAAGTCAGTGGTGAAATCTCCGAGCTTAACTTGGAAACTGCCATTGATACTATTGATCTTGAATTTTGTTGAGGTGGGCGGAATATGTCATGTAGCGGTGAAATGCATAGATATGACATAGAACACCAATTGCGAAGGCAGCTCACTAAGCAAACATTGACGCTGAG…
OTU867	GTGGGGAATCTTGCGCAATGGTCTAACGACTGACGCAGCGACGCCGCGTGTGGGAGGACGCTCTTCGGGGTGTAAACCACTGTTGCCCGGGACGAACAGCAGGTTTCGACCTGCCTGACGGTACCGGGTGAGGAAGCACCGGCTAACTCTGTGCCAGCAGCCGCGGTAATACAGAGGGTGCGAGCGTTGTCCGGAATCACTGGGCGTAAAGGGCGCGTAGGCGGCTCGGTAAGGTTGCGGTGAAAGCCCGGGGCTCAACCCCGGGTCGGCCGTGGCAACTGCTGGGCTTGAGCACTGTAGAGGCAGGTGGAATTCCGGGTGTAGCGGTGGAATGCGTAGAGATCCGGAAGAACACCGGTGGCGAAGGCGGCCTGCTGGGCAGTGACTCGCAAGAGTCAA…
OTU868	GTGGGGAATTTTGCACAATGCCCGAAAGGGTGATGCAGCAACGCCGCGTGAGGGATGAAGGTCTTCGGATCGTAAACCTCTTTCGATCGGGAAaaaCGGCCCTGTGAAGAGCGGGGTCTGATGGTACCGGATGAAGAAGCCCCGGCCAACTACGTGCCAGCAGCCGCGGTAATACGTAGGgggCGAGCGTTGTTCGGAATTACTGGGCGTAAAGGGCGTGTAGGCGGTGCGGTAAGTGGGGCGTGAAATCCCCGGGCTTAACCCGGgggggTCGTTCCAGACTGCCGCGCTAGGGTGCGGGAGAGGGCAGTGGAATTCCCGGTGTAGCGGTGAAATGCGTAGATATCGGGAGGAACACCTGCGGCGAAGGCGGCTGCCTGGACCGTAACCGACGCTGAG…
OTU869	GTTGGGAATCTTGGGCAATGGGCGCAAGCCTGACCCAGCGACGCCGCGTGGgggATGAAGGCCTTCGGGTTGTAAACCCCTGTCAGGAGGGACGAAGCCGCAAGGTGACGGTACCTCCAGAGGAAGCCCCGGCTAACTACGTGCCAGCAGCCGCGGTAAGACGTAGGgggCGAGCGTTGTCCGGAATCACTGGGCGTAAAGCGCGTGCAGGCGGCCTGGTAAGTCCCGTGTGAAAGCCTACGGCTCAACTGTAGGAGGTCGCGGGAGACCGCCGGGCTCGAGGGCAGGAGAGGGAAGTAGAATTCCCGGTGTAGCGGTGAAATGCGTAGATATCGGGAGGAATGCCAGTGGCGAAGGCGGCTTCCTGGCCTGCTTCTGACGCTGAGACGCGAAAGCTGG…
OTU870	GTCAAGAATATTCCTCAATGGCCGAAAGGCTGAAGGAGCGACGCCGCGTGTAGGATGAAGGTCTTCGGATTGTAAACTACTTTTATAGGGGACGAATTCGTGACGGTACCCTAAGAATAAGAGGTTGCTAACTCTGTGCCAGCAGCAGCGGTAATACAGAGACCTCAAGCGTTATCCGGATTTATTGGGCGTAAAGCGTCCGCAGATGGTTTGGCGGGTGAGGGGTTAAAACCAAAGGCTCAACCTTTGGACTGCTTCTCAAACTACCAAACTCGAGGGCGGGAGAGGTAAGCGGAATTCTCGGTGTAGTCGTAATAAGCGCTGATATCGAGAAGAACACCAAATGCGAAGGCAGCTTACTGGAACGCACCTGACATTCATGGACGAAAGCGTGGGGAG…
OTU871	GTGGGGAATATTGGACAATGGGCGCAAGCCTGATCCAGCAATGCCGCGTgtgtgAAGAAGGCCTTCGGGTTGTAAAGCACTTTTATCAGGAGCGAAATACCACGGGTTAATACCCTATGGGGCTGACGGTACCTGAGGAATAAGCACCGGCTAACTTCGTGCCAGCAGCCGCGGTAATACGAAGGGTGCAAGCGTTAATCGGAATTACTGGGCGTAAAGGGTGCGTAGGCGGTTATTTAAGTCTGCCGTGAAATCCCCGGGCTCAACCTGGGAATGGCGGTGGATACTGGATAGCTAGAGTgtgtCAGAGGATGGTGGAATTCCCGGTGTAGCGGTGAAATGCGTAGAGATCGGGAGGAACATCAGTGGCGAAGGCGGCCATCTGGGACAACACTGACG…
OTU872	GTAAGGGATATTGCGCAATGGGCGAAAGCCTGACGCAGCAACGCCGCGTGGAGGACGAAAGCCTTCGGGTTGTAAACTCCTTTTGGTCGGGACGAgagagGACGGTACCGACTGAATAAGCCTCGGCTAACTACGTGCCAGCAGCCGCGGTAATACGTAGGAGGCAAGCGTTATCCGGATTTACTGGGCTTAAAGGGTGTGCAGGCGGGTCGTTAAGTCGTGCATGAAAGCCGcgcgcTCAACGcgcgGAGGCTGTGCGATACTGGCGACCTAGAGGGTGTGAGAGGGTGGCGGAATTCCGGGTGTAGTGGTGAAATGCGTAGAGATCCGGAGGAACACCAGAGGCGAAGGCGGCCACCTGGCACACGACTGACGCTGAGACACGACAGCATGGGGAGC…
OTU873	GTGGGGAATTTTGGGCAATGGGCGAAAGCCTGACCCAGCAACGCCGCGTGAGGGAGGAAATCCTTCGGGATGTAAACCTCGCAAGCAGGGGAAGAGCGCTTCTTTTCTAATACAAGGGAAGCTCGACGGTACCCTGCGTAAGCCACGGCTAACTACGTGCCAGCAGCCGCGGTAATACGTAGGTGGCAAGCGTTGTTCGGAATTATTGGGCGTAAAGGGCGCGTAGGCGGCTTGTTAAGTCGGCTGTGAAAGCCCGGGGCTCAACCCCGGAGAGTCGGCCGATACTGGCGAGCTAGAGTACGGAAGAGGTAGCTAGAATTCTCGGTGTAGCGGTGAAATGCGTAGATATCGGGAGGAATACCTGAGGCGAAGGCGGGCTACTGGGCCGATACTGACGCT…
OTU874	GTGGGGAATCTTGCGCAATGGGCGAAAGCCTGACGCAGCAACGCCGCGTGGgggATGAAGGCTTTCGGGTTGTAAACCCCTTTCAGCAGGGACGATTGTGACGGTACCTGCAGAAGAAGGACCGGCCAACTACGTGCCAGCAGCCGCGGTAATACGTAGGGTCCGAGCGTTGTCCGGATTTATTGGGCGTAAAGAGCTCGTAGGCGGTTCGCTAAGTCGGATGTGAAAACTCGGGGCTCAACCCCGAGACGCCATCCGATACTGGCGTGACTTGAGTCTGGTAGGGGAGAACGGAATTCCTGGTGTAGCGGTGAAATGCGCAGATATCAGGAGGAACACCGGTGGCGAAGGCGGTTCTCTGGGCCAGTACTGACGCTGAGGAGCGAAAGCGTGGGTAGC…
OTU875	GTGGGGAATATTGCGCAATGGGCGAAAGCCTGACGCAGCGACGCCGCGTGAGGGATGACGGCCTTCGGGTTGTAAACCTCTTTCAGCTCTGACCAAGGCACCTTTCGGGGTGTTGAGTGTAGGGGTAGAAGAAGCACCGGCTAACTACGTGCCAGCAGCCGCGGTAATACGTAGGGTGCGAGCGTTGTCCGGATTTATTGGGCGTAAAGGGCTCGTAGGCGGCGTGTCGCGTCGGGAGTGAAAGCCCACTGCTTAACAGTGGGTCTGCTTCCGGTACGGGCGTGCTGGAGTGTGGCAGGGGAGACTGGAATTCCTGGTGTAGCGGTGGAATGCGCAGATATCAGGAGGAACACCGGTGGCGAAGGCGGGTCTCTGGGCCATTACTGACGCTGAGGAGCG…
OTU876	GTGGGGAATTTTGGACAATGGgggCAACCCTGATCCAGCGACGCCGCGTGGAGGACGAAGGTCTTCGGATTGTAAACTCCTTTTGATGGGGATGAATGGCCTGGTGAATAGCCAGGTGTGACAGTACCCATTGAATAAGCCACGGCTAACTACGTGCCAGCAGCCGCGGTAATACGTAGGTGGCAAGCGATACTCGGAATCACTAGGCGTAAAGCGCAGGTAGGCGGTTCGGTAAGTCTTTTGTGAAAGCTCCCGGCTTAACTGGGAGAGGTCAAGGGAAACTACCGGGCTAGagagTGGCAGAGGAAGCTGGAATTCCCGGTGTAGCGGTGAAATGCGTAGATATCGGGAGGAACACCTATGGCGAAAGCAGGCTTCTGGGCCATCTCTGACGCTGAG…
OTU877	GTGAGGAATTTTCCGCAATGGGCGAAAGCCTGACGGAGCGACGCCGCGTGCACGAGGAAGGTCTTCGGATCGTAAAGTGCTGTCGAGGgggACGATTATGACGGTACCCCTGGAGGAAGCCCCGGCTAACTACGTGCCAGCAGCCGCGGTAAGACGTAGGgggCGAGCGTTGTTCGGAATTACTGGGCGTAAAGCGTGCGTAGGCGGATCTGTAAGTCGAGGTTGAAATATCCGGGCTCAACTCGGGGCACGGCCTTGATACTGCGGATCTCGAGGCGAGTAGAGGGTAGTGGAATTCCCGGTGTAGCGGTGAAATGCGTAGATATCGGGAGGAACACCAGTGGCGAAGGCGGCTACCTGGGCTCGTTCTGACGCTGAGGCACGAAAGCTGGgggAGCA…
OTU878	GTCGAGAATTtttCACAATGGGCGCAAGCCTGATGGAGCGACGCCGCGTGGgggATGAATGGCTTCGGCCCGTAAACCCCTGTCATTTGCGATCAAACCTTGTTATTTAAAAGATGACGAGCTGATAGTAGCGAAAGAGGAAGGGACGGCTAACTCTGTGCCAGCAGCCGCGGTAATACAGAGGTCCCAAGCGTTGTTCGGATTCACTGGGCGTAAAGGGTGCGTAGGTGGCGAGGTAAGTCGGATGTGAAAGCTCGGAGCTCAACTCCGAAATGGCATTGGAAACTACCTTGCTCGAGGGTTGGAGGggggACTGGAATACTTGGTGTAGCAGTGAAATGCGTAGATATCAAGTGGAACACCAGTGGCGAAGGCGAGTCCCTGGACAACTCCTGACAC…
OTU879	GTCGAGAATCATTCGCAATGGGCGAAAGCCTGACGATGCGACGCCGTgtgtgtgATGAAGGCCTTCGGGTCGTAAAGCACTTTCGCTTGGGAACAAGagagaTTGGATAATACCCAGTTAATTTGAGGGTACCAGGTAAAGAAGCACCGGCTAACTACGTGCCAGCAGCTGCGGTAATACGTAGGGTGCAAGCATTAATCGGAATTATTGGGCGTATAGGGCGCGTAGGCGGACTTtttAGTCGGATGTGAAATCCTAGGGCTCAACCTTAGAACTGCATCCGAAACTGGAAGTCTAGAGGGTAGTAGGAGAAAACGGAATTCCACAAGTAGCGGTGAAATGCGTAGATATGTGGAAGAACACCTGTGGCGAAAGCGGTTTTCTATATTATTCCTGACG…
OTU880	GTGGGGAATTTTGCGCAATGGgggAAACCCTGACGCAGCAACGCCGCGTGGAGGATGAAGTCCCTTGGGACGTAAACTCCTTTCGATCGGGACGATTATGACGGTACCGGAAGAAGAAGCCCCGGCTAACTTCGTGCCAGCAGCCGCGGTAATACGAGGggggCGAGCGTTGTTCGGAATTATTGGGCGTAAAGGGCGCGTAGGCGGTTGGATAAGTCTTGtgtgAAATCTTCGGGCTCAACTCGAAGTCTGCACGAGAAACTATCTGGCTTGAGTGTGGGAGAGGTGAGTGGAATTCCTGGTGTAGCGGTGAAATGCGTAGATATCAGGAGGAACACCTGTGGCGAAAGCGGCTCACTGGACCACAACTGACGCTGAGGCGCGAAAGCTAGGGGAGCA…
OTU881	GTGGGGAATTTTGGACAATGGgggCAACCCTGATCCAGCGACGCCGCGTGAAGGATGAAGGTCTTCGGATTGTAAACTTCTTTTGTTGGGGATGAATGCCCTGGTGAATAGCCAGGGGTGACAGTACCCAATGAATAAGCCACGGCTAACTACGTGCCAGCAGCCGCGGTAATACGTAGGTGGCAAGCGATACTCGGAATCACTAGGCGTAAAGCGCAGGTAGGCGGTTCGGTAAGTCTTTTGTGAAAGCTCCCGGCTTAACTGGGAGAGGCCAAGGGAAACTACCGGGCTAGAGTGTGGTAGGGGATACTGGAATTCCTGGTGTAGCGGTGAAATGCGTAGATATCAGGAGGAATACCTATGGCGAAAGCAGGTATCTGGGCCATCACTGACGCTGAG…
OTU882	GTGGGGAATATTGCACAATGGGCGGAAGCCTGATGCAGCGACGCCGCGTGAGGGATGACGGCCTTCGGGTTGTAAACCTCTTTCGACAGGGACGAAGCGCAAGTGACGGTACCTGGAGAAGAAGCGCCGGCCAACTACGTGCCAGCAGCCGCGGTAAGACGTAGGGCGCAAGCGTTGTCCGGATTTATTGGGCGTAAAGAGCTCGTAGGCGGCTTGTCGCGTCGACCGTGAAAACTTGGGGCTTAACCCCAAGCCTGCGGTTGATACGGGCAGGCTAGAGTTCGGTAGGGGAGACTGGAATTCCTGGTGTAGCGGTGAAATGCGCAGATATCAGGAGGAACACCGGTGGCGAAGGCGGGTCTCTGGGCCGATACTGACGCTGAGGAGCGAAAGCGTGGG…
OTU883	GTGAGGAATCTTCGGCAATGGGCGCAAGCCTGACCGAGCAACGCCGCGTGCGGGACGACGGCCTTCGGGTTGTAAACCGCTTTTCTGGgggAAGACGGCAAGACGACGGTACCCTAGGAAGAAGTCCCGGCTAACTACGTGCCAGCAGCCGCGGTAATACGTAGGGGACGAGCGTTGTCCGGAGTTACTGGGCGTAAAGGGTGCGCAGGCGGGCGCCCGCGTTTGCGGTGAAAGCTCCCCGCCCAACGGGGAGAGGGCCGTGAAGACGGGGCGCCTTGAGGCTCGGAGAGGGACGTGGAATTCCGGGTGGAGCGGTGAAATGCGTAGAGATCCGGAAGAACACCAACGGCGCAGGCAGCGTCCTGGCCGACGCCTGACGCTCAGGCACGAAAGCGTGGG…
OTU884	GTGGGGAATTTTGGACAATGGGCGCAAGCCTGATCCAGCCATTCCGCGTGCAGGATGAAGGCCCTCGGGTTGTAAACTGCTTTTGTACGGAACGAAAAGGCTTCCTCTAATACAGGAGGCTGATGACGGTACCGTAAGAATAAGCACCGGCTAACTACGTGCCAGCAGCCGCGGTAATACGTAGGGTGCGAGCGTTAATCGGAATTACTGGGCGTAAAGCGTGCGCAGGCGGTTGTGTAAGACAGATGTGAAATCCCCGGGCTTAACCTGGGAACTGCATTTGTGACTGCACGGCTGGAGTGCGGCAGAGGgggATGGAATTCCGCGTGTAGCAGTGAAATGCGTAGATATGCGGAGGAACACCGATGGCGAAGGCAATCCCCTGGGCCTGCACTGACG…
OTU885	GTAAGGGATATTGCGCAATGGGCGACAGCCTGACGCAGCAACGCCGCGTGGAGGAAGACAGCCTTCGGGTTGTAAACTCGTTTTGCGCCTGACAAGGCAGGATGGTAGGGCGCGAATAAGTCACGGCTAACTACGTGCCAGCAGCCGCGGTAAAACGTAGGTGGCGAGCGTTATCCGGATTTACTGGGCGTAAAGGGTGTGCAGGCGGggggCCAAGTGGTGTATGAAATCGCCCGGCTAAACCGGGTGGGGTTATGCCAGACTGGTCCTCTGGAGTGCGAgagagGGGCGTGGAATTCCGGGTGTAGTGGTGAAATGCGTAGAGATCCGGAGGAACCCCAGAGGCGAAGGCGGCGCCCTGGCTCGCAACTGACGCTCAGACACGACAGCATGGGGAGC…
OTU886	GTGGGGAATATTGGACAATGGGCGAAAGCCTGATCCAGCCATGCCGCGTGAGTGATGAAGGTCTTCGGATCGTAAAGCTCTGTGGGAAGGGACGAAaaaTGCCGACCTAATACGTCGGAACTTGACGGTACCTTCTTAGCAAGCACCGGCTAACTCCGTGCCAGCAGCCGCGGTAATACGGAGGGTGCAAACGTTGCTCGGAATCATTGGGCGTAAAGCGCACGTAGGCGGTTCGGTAAGTCGGATGTGAAATCCCTCGGCTCAACCGAGGAAGTGCATCCGAAACTGCCGGGCTTGAGTACGGAAGAGGGTCTCGGAATTCCCGGTGTAGAGGTGAAATTCGTAGATATCGGGAGGAACACCAGTGGCGAAGGCGGAGACCTGGGCCGATACTGACGC…
OTU887	GTAGGGAATATTGCACAATGGAGGAAACTCTGATGCAGCGACGCCGCGTGAGTGATGAAGGACTTCGGTTCGTAAAGCTCTGTCGTATGGGAATAAGTTCTGAATGTACCATGCAAGAAAGGATCGGCTAACTTCGTGCCAGCAGCCGCGGTAAGACGAGGGATCCTAGCGTTGTTCGGAATCATTGGGCGTAAAGCGGGTGTAGGTGGCTCGGTAAGTCAGGTGTGAAAGCCCAGGGCTCAACCCTGGAAGTGCATTTGAAACTGCTGAGCTTGAGTGCTAGagagGTTATTAGAATACCTGGTGTAGTGGTGAAATACGTAGATATCAGGTGGAATACCGGAGGCGAAGGCGGATAACTGGCTAGACACTGACACTCAAACCCGAAAGCGTGGGGAT…
OTU888	GTGAGGAATATTGCTCAATGGGCGAAAGCCTGAAGCAGCGACGCCGCGTGAGGGATGAAATCCGTTAGGATGTAAACCTCTTTTGCGAGGGAAGAATATCCGCTTTCAGCGGAGGTGACTGTACCTCGTGAATAAGCACCGGCCAACTACGTGCCAGCAGCCGCGGTAATACGTAGGGTGCAAGCGTTGTCCGGAATTACTGGGTGTAAAGGGTCCGCAGGCGGGCAGACAAGTCGGAGGTGAAAGTTCACGGCTCAACCGTGAAATTGCCTTTGATACTGTCTGTCTTGAGTTCGAgagagGATGATGGAATTCATGGTGTAGCGGTGAAATGTGTAGAGATCATGAAGAACACCGGTAGCGAAGGCGGTCATCTGGCTCGAAACTGACGCTCAGGGA…
OTU889	GTGAGGAATCTTCCGCAATGGGCGAAAGCCTGACGGAGCGACGCCGCGTGTGGGATGAAGTCtctcGGGATGTAAACCACTGTCGGAGGGGAAGAGTACGGACGGTACCCTCCAAGAAAGCCCCGGCTAACTACGTGCCAGCAGCCGCGGTAATACGTAGGgggCAAGCGTTACTCGGATTTACTGGGCGTAAAGCGCGTGTAGGCGGCTGGTCAAGCGTGATGTGAAATCTCCGGGCTCAACCCGGAAACTGCATCGCGAACTGATCTGGCTAGAGTGCAGGAGAGGGAAGTGGAATTCCCGGTGTAGCGGTGAAATGCGTAGATATCGGGAGGAACACCAGTGGCGAAGGCGACTTCCTGGCCTGTAACTGACGCTGATACGCGAAAGCGTGGGGAG…
OTU890	GTGGGGAATATTGGACAATGGGCGCAAGCCTGATCCAGCCATGCCGCGTGAGTGATGAAGGCCTTAGGGTTGTAAAGCTCTTTCGGCGGGGAAGATAATGACGGTACCCGCAGAAGAAGCCCCGGCTAACTTCGTGCCAGCAGCCGCGGTAATACGAAGGgggCTAGCGTTGCTCGGAATCACTGGGCGTAAAGCgcgcgTAGGCGGGTCGTTAAGTCGGgggTGAAATCCTGGAGCTCAACTCCAGAACTGCCTTCGATACTGGCGATCTCGAGTCCGGGAGAGGTGAGTGGAACTCCGAGTGTAGAGGTGAAATTCGTAGATATTCGGAAGAACACCAGTGGCGAAGGCGGCTCACTGGCCCGGTACTGACGCTGAGGTGCGAAAGCGTGGGGAGCA…
OTU891	GTCAGGAATATTGCGCAATGGAGGCAACTCTGACGCAGCGACGCCGCGTGGGTGATGAAGGCCTTCGGGTCGTAAAGCCCTGTCGGAGGGGAAGAAAAGCTCGCTGGCTAATATCCAGCGGGCCTTTGACGGTACCCTCAAAGGAAGCACCGGCTAACTCCGTGCCAGCAGCCGCGGTAAGACGGAGGGTGCAAGCGTTGTTCGGATTGACTGGGCGTAAAGGGCGTGTAGGCGGCCTGTCAAGTCTGGTGTGAAAGCCCGGGGCTTACCcccGGAAGTGCACTGGAAACTAGCAGGCTAGAGCGCGAgagagGAGGGTGGAATTCCTGGTGTAGCGGTGAAATGCGTAGATATCAGGAGGAACACCGGCGGCGAAGGCGGCCCTCTGGCTCGTTGCTG…
OTU892	GTGGGGAATCTTGCACAATGGAGGAAACTCTGATGCAGCGACGCCGCGTGAGTGATGAAGCCCTTCGGGGTGTAAAGCTCTTTCGACCCGGAAGATAATGACGGTACGGGGAGAAGAAGCTGCGGCTAACTACGTGCCAGCAGCCGCGGTAATACGTAGGCAGCGAGCGTTGTTCGGAGTTACTGGGCGTAAAGCGTGCGTAGGCGGTGTCTTAAGTTTGTTGTGAAATCTCCCGGCTTAACCGGGAGGGTGCGGCGAATACTGAGATGCTGGAGTGCCGGAGAGGTAAGCGGAATTCCTGGTGTAGCGGTGAAATGCGTAGATATCAGGAGGAACACCTGCGGTGTAGACGGCTTACTGGACGGTAACTGACGCTGAGGCACGAAAGCGTGGGTAGCA…
OTU893	GTGAGGAATCTTCGGCAATGGGCGCAAGCCTGACCGAGCAACGCCGCGTGGAGGATGACGGCCTTCGGGTTGTAAACTCCTTTTCTGGGGAACGAGATTGTTTGGACGGTACCCCAGGAAGAAGCCTCGGCTAACTACGTGCCAGCAGCCGCGGTAATACGTAGGAGGCGAGCGTTGTCCGGAGTTACTGGGCGTAAAGGGTGCGCAGGCGGCTGCgcgcgTGTGCGGTGAAATCTCCCGGCTCAACTGGGAGGgggCCGTGCAGACGGCGCAGCTTGAGGCTCGGCGGggggCGTGGAATTCCGGGTGGAGCGGTGAAATGCGTAGAGATCCGGAGGAACACCGACGGCGAAGGCAGCGCCCTGGACGAGACCTGACGCTCAGGCACGAAAGCTGGgg…
OTU894	GTGGGGAATTTTGGACAATGGgggCAACCCTGATCCAGCCATGCCGCGTGAGTGAAGAAGGCCTTCGGGTTGTAAAGCTCTTTCGCGAGGAAAGAAACGGTGCgcgcTAATACCGCGTACTAATGACGGTACCTCGAGAAGAAGCACCGGCTAACTACGTGCCAGCAGCCGCGGTAATACGTAGGGTGCGAGCGTTAATCGGAATTACTGGGCGTAAAGCGTGCGCAGGCGGTTTGTTAAGTCAGATGTGAAAGCCCCGGGCTTAACCTGGGAATTGCGTTTGAAACTAGCAAGCTCGAGTCTGTCAGAGGggggTAGAATTCCACGTGTAGCAGTGAAATGCGTAGAGATGTGGAGGAATACCGATGGCGAAGGCAGCCcccTGGGATAAGACTGACG…
OTU895	GTGGGGAATCTTGCGCAATGGGCGAAAGCCTGACGCAGCGACGCCGCGTGGgggAAGAAGGCTTTCGGGTTGTAAACCCCTTTCAGGAAGGACGAAGCCACTCGGGTGAATAGCCCAGAGGGTGACGGTACTTCCAGAAGAAGCCCCGGCTAACTACGTGCCAGCAGCCGCGGTAATACGTAGGgggCAAGCGTTGTCCGGATTTATTGGGCGTAAAGAGCGTGTAGGCGGTTTGGTAGGTCCGCTGTGAAAACTCGAGGCTCAACCTCGAGACGCCGGTGGAAACCATCAGGCTAGAGTCCGGAAGAGGAGAGTGGAATTCCTGGTGTAGCGGTGAAATGCGCAGATATCAGGAAGAACACCCGTGGCTAAGGCGGCTctctAGTACGGTACTGACGC…
OTU896	GTCGAGAGGCTTCGGCAATGGgggAAACCCTGACCGAGCGACGCCGCGTGGAGGATGAAGGCCTTTGGGTTGTAAACTCCTGTCATGAGGGAAGAAACGTCACCGTTCGAATAGGGCGGTGACCTGACGGTACCTCAAGAGGAAGCTCCGGCTAACTCCGTGCCAGCAGCCGCGGTAATACGGggggAGCAAACGTTGTTCGGAATCACTGGGCGTAAAGGGCGCGTAGGCGGCTAGGTAAGTGGAGTGTTAAATCTCCCGGCTCAACCGGGAACATGCACTTCATACTGCTTAGCTTGAGTACAGCAGAGGAGACTGGAATTCCCGGTGTAGCGGTGAAATGCGTAGATATCGGGAGGAACACCAGTGGCGAAGGCGAGTCTCTGGGCTGATACTGAC…
OTU897	GTGAGGAATCTTCGTCAATGGGCGCAAGCCTGAACGAGCAACGCCGCGTGTGGGAAGACGGCCCTCGGGTTGTAAACCACTTTTCTCTGGAACGAGTTTTGGACGGTACCAGAGGAAGAAGTCTCGGCTAACTACGTGCCAGCAGCCGCGGTAATACGTAGGAGACGAGCGTTGTCCGGAGTTACTGGGCGTAAAGGGTGCGCAGGCGGTTTGTTTGGTGGGTGGTGAAATCTCCTGGCTCAACTGGGAGGgggCCATCCAAACGGGCGAACTTGAGGCGTGGAGAGGGACGTGGAATTCCGGGTGGAGCGGTGAAATGCGTAGAGATCCGGAGGAACACCGACGGCGAAGGCAGCGTCCTGGCCACGACCTGACGCTCAGGCACGAAAGCTGGgggAG…
OTU898	GTGGGGAATATTGGACAATGGgggCAACCCTGATCCAGCAATGCCGCGTgtgtgAAGAAGGCCTTCGGGTTGTAAAGCACTTTTATCGGGAACGAAACATTGTCGGCCAATACCCGGCAAGACTGACGGTACCCGAGGAATAAGCACCGGCTAACTCCGTGCCAGCAGCCGCGGTAATACGGAGGGTGCAAGCGTTAATCGGAATTACTGGGCGTAAAGCGTGCGCAGGCGGTCTGTTAAGTCTGCTGTGAAATCCCCGAGCTCAACTTGGGAATTGCAGTGGATACTGGCAGGCTGGAGTACGGTAGAGGAAGGTGGAATTCCCGGTGTAGCAGTGAAATGCGTAGAGATCGGGAGGAACACCAGTGGCGAAGGCGGCCTTCTGGACCAGTACTGACG…
OTU899	GTGGGGAATTGTTCGCAATGGGCGCAAGCCTGACGACGCAACGCCGCGTGGAGGATGAAGATCTTCGGGTCGTAAACTCCTTTCGATCGAGACGAATTCCCCGGAGGCGAACAGCCTTCGGGGTCGACGGTACCGAgagaAGAAGCCCCGGCTAACTCCGTGCCAGCAGCCGCGGTAATACGGggggggCAAGCGTTGTTCGGAATTACTGGGCGTAAAGGGCTCGTAGGCGGCCGACTAAGTCAGACGTGAAATCCcccGGCTCAACCGGGGAATGGCGTCTGATACTGGACGGCTGGAGTCCGGGAGAGGGATGCGGAATTCCAGGTGTAGCGGTGAAATGCGTAGATATCTGGAGGAACACCGGTGGCGAAGGCGGCATCCTGGACCGGCACTGAC…
OTU900	GTGGGGAATCTTGCACAATGGgggAAACCCTGATGCAGCGACGCCGCGTGGGTGATGAAGCTCTTCGGAGTGTAAAGCCCTTTCGGCAGGGAAGAGTAAAGACGGTACCTGCAAAAGAAGCCCCGGCTAACTACGTGCCAGCAGCCGCGGTAATACGTAGGgggCCAGCGTTGTTCGGAATTACTGGGCGTAAAGAGCGCGTAGGTGGTGTGGTgtgtTTGGTGTGAAATCTCCCGGCTCAACCGGGAGGGGCCATCGAAAACTGCCACGCTTCGGGTACGGGAGAGGGGAGTGGAATTCCCGGTGTAGCGGTGAAATGCGTAGAGATCGGGAGGAACACCAGCGACGAAGGTGGCTCCCTGGACCGTTACCGACACTGAGGCGCGAAAGCTAGGGGAG…
OTU901	GTGAGGAATCTTCGGCAATGGGCGACAGCCTGACCGAGCAACGCCGCGTGGAGGACGACGGTCTTCGGATTGTAAACTCCTTTTCACGGGGACGAACAGTGACGGTACCCGTGGAAGAAGTCTCGGCTAACTACGTGCCAGCAGCCGCGGTAATACGTAGGAGACAAGCGTTGTCCGGAATTACTGGGCGTAAAGGGCgcgcAGGCGGCCTCGTGGGTGTCTGGTGAAAGCGCCCGGCTTAACCGGGCGAGGTCCAGGCAAACTAGGAGGCTTGAGCGTCGGAGAGGGGCATGGAACTCCGGGTGGAGCGGTGAAATGCGTAGAGATCCGGAAGAACACCAATGGCGCAGGCAGTGCCCTGGCCGACGGCTGACGCTCAGGCGCGAAAGCGTGGGGAGC…
OTU902	GTAAGGAATATTGGTCAATGGGCGCAAGCCTGAACCAGCCATGCCGCGTGCAGGATGAAGGTCCTACGGATTGTAAACTGCTTTTGTACGGGACAAAACCCCGGGTTTCTACCCGGGTTGATGGTACTGTAAGAATAAGGATCGGCTAACTCCGTGCCAGCAGCCGCGGTAATACGGAGGATCCAAGCGTTATCCGGATTCACTGGGTTTAAAGGGTGCGTAGGCGGAATGACAAGTCAGTGGTGAAAACCTATAGCTTAACTATAGAACTGCCATTGATACTGTTATTCTTGAGTGTATTGGATGTGAATGGAATGTGTCGTGTAGCGGTGAAATGCTTAGATATGACACAGAACACCCATTGCGAAGGCAGTTCACAACACTACAACTGACGCTGAG…
OTU903	GTTTAGAAATTTGCGCAATGGGCGAAAGCCTGACGCAGCGACGCCGCGTGAGGGATGAAGGTCTTCGGATCGTAAACCTCTGTCGAACAAGAAGAAAGCTTATCGGTGAATAATCGGTAGGTCTGACGGTACTGTTGGAGGAAGCTATGGCTAACTCTGTGCCAGCAGCCGCGGTAATACAGAGGTAGCGAGCGTTGTCCGGAATTACTGGGCGTAAAGGGCGTGTAGGCGGCCGAATAAGTCCAGCGTTAAAGCTCTCAGCTTAACTGAgagaTGTCGCTGGATACTGCTTGGCTTGAGGACAGAAGAGGAAAGCGGAATTCCCGGTGTAGCGGTGAAATGCGTAGATATCGGGAGGAACACCAGTGGCGAAGGCGGCTTTCTGGTCTGTTTCTGACG…
OTU904	GTGGGGAATCTTGCGCAATGGGCGAAAGCCTGACGCAGCAACGCCGCGTGGgggATGAAGGCTCTCGGGTCGTAAACCCCTTTCAGTGGGAACGATTATGACGGTACCCACAGAAGAAGGACCGGCCAACTACGTGCCAGCAGCCGCGGTAACACGTAGGGTCCGAGCGTTGTCCGGATTTATTGGGCGTAAAGGGCCCGTAGGCGGCTTGATAAGTCGGGTGTGAAAACTCCGGGCTCAACCCGGAGACGCCACCCGATACTGTCATGGCTTGAGTCTGGTAGGGGAGTGCGGAATTCCTGGTGTAGCGGTGAAATGCATAGATATCAGGAGGAACACCGGTGGCGAAGGCGGCACTCTGGGCCAGTACTGACGCTGATGGGCGAAAGCGTGGGTAGC…
OTU905	GTAGGGAATCTTCCGCAATGGACGAAAGTCTGACGGAGCAACGCCGCGTGAGCGAAGAAGGCCTTCGGGTCGTAAAGCTCTGTTGTTAGGGAAGAACAAGTAACGCAGTAACTGGCGTTACCGTGACGGTACCTAACGAGAAAGCCACGGCTAACTACGTGCCAGCAGCCGCGGTAATACGTAGGTGGCAAGCGTTGTCCGGAATTATTGGGCGTAAAGCgcgcgcAGGCGGTTCCTTAAGTCTGATGTGAAAGCCCACGGCTCAACCGTGGAGGGTCATTGGAAACTGGgggACTTGAGTGCAGAAGAGGAGAGCGGAATTCCACGTGTAGCGGTGAAATGCGTAGAGATGTGGAGGAACACCAGTGGCGAAGGCGGCTctctGGTCTGTAACTGACG…
OTU906	GCAGGGAATCTTGCGCAATGGGCGAAAGCCTGACGCAGCAACGCCGCGTGGGTGAAGAAGGCTCTTGGGTCGTAAAGCCCTTTTCTGGgggACGAAGGTCTGACGGTACCCCAGGAAGAAGCCACGGCTAACTACGTGCCAGCAGCCGCGGTAATACGTAGGTGGCAAGCGTTGTCCGGAGTTATTGGGCGTAAAGCgcgcgcAGGCGGTTCGGAAAGTCCATGGTGAAAGCGCCCGGCTCAACTGGGCGAGTGCCGTGGGGACTATCGAGCTGGAGGGGAGCAGAGGCGAGTGGAATTCCGGGTGTAGTGGTGAAATGCGTAGAGATCCGGAGGAACACCAGTGGCGAAGGCGGCTCGCTGGGCTCAACCTGACGCTGAGGCGCGAAAGCGTGGGGAG…
OTU907	GTGGGGAATATTGCACAATGGGCGCAAGCCTGATGCAGCGACGCCGCGTGGAGGATGAAGGTCTTCGGATTGTAAACTCCTGTTAAGTGGGGCGAAAGGCGCATACCTAATACGTATGCGAGATGACAGTACCACTAGAGAAAGCACCGGCAAACTTCGTGCCAGCAGCCGCGGTAATACGAAGGGTGCGAGCGTTATTCGGAATGACTGGGCGTAAAGAGCGTGAAGGCGGCTTtttAAGTCACTTGTTAAAGGGCTCGGCTTAACCGAGTGCATGCGAGTGAAACTGGAGAGCTTGAGTACAGAAGAGAAAGGTAGAATTCTCGGAGTAGCGGTAAAATGCGTAGATCTCGAGAGGAATACCGGTTGCGAAGGCGGCCTTTTGGTCTGTAACTGACG…
OTU908	GTGGGGAATTTTGGACAATGGGCGAAAGCCTGATCCAGCAATGCCGCGTgtgtgAAGAAGGCCTTCGGGTTGTAAAGCACTTTTGTCCGGAAAGAAATCCTTTTCGATAATACCGAAGGgggATGACGGTACCGGAAGAATAAGCACCGGCTAACTACGTGCCAGCAGCCGCGGTAATACGTAGGGTGCGAGCGTTAATCGGAATTACTGGGCGTAAAGCGTGCGCAGGCGGTGATGTAAGACCGATGTGAAATCCCCGGGCTTAACCTGGGAACTGCATTGGTGACTGCATCGCTGGAGTATGGCAGAGGggggTAGAATTCCACGTGTAGCAGTGAAATGCGTAGAGATGTGGAGGAATACCGATGGCGAAGGCAGCCcccTGGGCCAATACTGACG…
OTU909	GTGAGGAATATTCGGCAATGGgggCAACCCTGACCGAGCAACGCCGCGTGGAGGACGACGCCCTTCGGGGTGTAAACTCCTTTTCTCCCGAACGAGGTATACGGACGGTACGGGAGGAAGAAGCCTCGGCTAACTACGTGCCAGCAGCCGCGGTAATACGTAGGAGGCGAGCGTTGTCCGGAGTTACTGGGCGTAAAGGgggTGCAGGCGGCGTCGcgcgTGTGCGGTGAAATCTCCCGGCTTAACTGGGAGGgggCCGTGCAGACGGCGGCGCTTGAGGCTCGCAGAGGGGCGTGGAATTCCGGGTGGAGCGGTGAAATGCGTAGAGATCCGGAGGAACACCGACGGCGTAGGCAGCGCCCTGGACGAGACCTGACGCTCAGGCCCGAAAGCTGGggg…
OTU910	GTAGGGAATCTTGCGCAATGGgggAAACCCTGACGCAGCGACGCCGCGTGCGGGATGAAGGCCTTCGGGTTGTAAACCGCTTTCAGCAGGGACGAAATTGACGGTACCTGCAGAAGAAGGCCCGGCCAACTACGTGCCAGCAGCCGCGGTAATACGTAGGGGCCTAGCGTTGTCCGGATTTATTGGGCGTAAAGAGCTCGTAGGCGGTTCGGCAAGTCGGATGTGAAATCTCCACGCTTAACGTGGAGCGGCCATTCGAAACTGCCGTGACTTGAGTCCGGTAGGggggTGTGGAATTCCCGGTGTAGCGGTGAAATGCGCAGATATCGGGAGGAACACCAGTAGCGAAGGCGGCACCCTGGGCCGGTACTGACGCTGAGGAGCGAAAGCGTGGGGAGC…
OTU911	GTGGGGAATTTTGGACAATGGGCGAAAGCCTGATCCAGCAATGCCGCGTgtgtgAAGAAGGCCTTCGGGTTGTAAAGCACTTTTGTCCGGAAAGAAATCCTTGGTTCTAATATAGCCGGgggATGACGGTACCGGAAGAATAAGCACCGGCTAACTACGTGCCAGCAGCCGCGGTAATACGTAGGGTGCGAGCGTTAATCGGAATTACTGGGCGTAAAGCGTGCGCAGGCGGTTTGCTAAGACCGATGTGAAATCCCCGGGCTCAACCTGGGAACTGCATTGGTGACTGGCAGGCTAGAGTATGGCAGAGGggggTAGAATTCCACGTGTAGCAGTGAAATGCGTAGAGATGTGGAGGAATACCGATGGCGAAGGCAGCCcccTGGGCCAATACTGACG…
OTU912	GTCGAGGATCTTCGGCAATGGGCGCAAGCCTGACCGAGCGACGCCGCGTGCGCGATGAAGGCCTTCGGGTTGTAAAGCGCTGTCGAGGgggAGGAAACCcccTCACCCCTGCCCTCTCCccccGGgggAGAGGGTGCGGGTGAGGgggCTGACCTATCCCTGGAGGAAGCACGGGCTAAGTTCGTGCCAGCAGCCGCGGTAAGACGAACCGTGCGAACGTTGTTCGGAATCACTGGGCTTAAAGGGCGCGTAGGCGGACCTTCCAGTCCGGGGTGAAAGCCcccGGCTCAACCGGGGAATAGCCTTGGATACTGAAGGTCTCGAGGGAGGTAGGGGCACGCGGAACTTCCGGTGGAGCGGTGAAATGCGTTGATATCGGAAGGAACGCCGGTGGCGAAA…
OTU913	GTCGAGAATAATTCGCAATGGGCGAAAGCCTGACGATGCGACGCCGTGTGAACGATGAAGGCCCTCGGGTTGTAAAGTTCTGTCGCCTAAGAACAAGGATATAAGGTTAATACCCTTATATTTTGAGAGTACTAGGAAAGGAAGCACCGGCTAACTCCGTGCCAGCAGCTGCGGTAATACGGAGGGTGCAAGCGTTAGTCGGAATTACTGGGCGTAAAGGGCGCGTAGGCGGAATTATAAGTCAGACGTGAAATTCCGGGGCTTAACCTCGGAGCTGCATCTGAAACTATATTTCTAGAGGAAGGGCGGAGAAAACGGAATTCCACATGTAGCGGTGAAATGCGTAGATATGTGGAGGAACACCTGTGGCGAAAGCGGTTTTCTAGCTTATTCCTGACG…
OTU914	GTGGGGAATCTTGCACAATGGAGGCAACTCTGATGCAGCGACGCCGCGTGAGCGATGAAGCCCTTCGGGGTGTAAAGCTCTTTCGACGGGAAAGATGATGACGGTACCCGGAGAAGAAGCTGCGGCTAACTACGTGCCAGCAGCCGCGGTAATACGTAGGCAGCGAGCGTTGTTCGGAATTACTGGGCGTAAAGAGTgtgtAGGCGGTGTTCCAAGTCTGGTGTGAAATCTCCCGGCTTAACTGGGAGGGTGCGCCGGAAACTGGAATGCTCGAGGGTGGGAGAGGTAAGCGGAATTCCCGGTGTAGCGGTGAAATGCGTAGATATCGGGAGGAACACCTGTGGTGTAGACAGCTTACTGGACCACTTCTGACGCTGAGACACGAAAGCGTGGGTAGCA…
OTU915	GTAAGGAATATTCCACAATGGGCGAAAGCCTGATGGAGCGACGCCGCGTGAGGGAAGAAGCCCTTTGGGGTGTAAACCTCTTTTATGGgggATGACATGCCTCGCAAGAGGATACGACAGTACCCCATGAATAAGCCTCGGCTAACTACGTGCCAGCAGCCGCGGTAATACGTAGGAGGCGAGCGTTGTCCGGATTTACTGGGCGTAAAGCgcgcgcAGGCGGCATGGCAAGTAAGGTGTGAAATCTCCCTGCCTAACGGGGAGGGTGCACTTTAGACTGCCAAGCTAGAGGACGGTAGAGGggggTAGAATTGCTGGTGTAGCGGTGAAATGCGTAGAGATCAGCAGGAATACCCGTGGCGAAGGCGGCCcccTGGGCCGAACCTGACGCTGAGGCGC…
OTU916	GTGGGGAATTTTGGACAATGGgggCAACCCTGATCCAGCCATGCCGCGTGCGGGAAGAAGGCCTTCGGGTTGTAAACCGCTTTTGTCCGGGAAGAAAAGGCTCTCGCGAATAGCGGgggTTCTTGACGGTACCGGAAGAATAAGCACCGGCTAACTACGTGCCAGCAGCCGCGGTAATACGTAGGGTGCGAGCGTTAATCGGAATTACTGGGCGTAAAGCGTGCGCAGGCGGTTTGCTGTGTCGGATGTGAAAGCCCCGGGCTCAACCTGGGAACGGCATTCGAAACTGGCGGGCTGGAGTGCGGCAGAGGggggTGGAATTCCGCGTGTAGCAGTGAAATGCGTAGAGATGCGGAGGAACACCGATGGCGAAGGCAGCCcccTGGGCTGACACTGACG…
OTU917	GTAGGGAATTTTCCACAATGGGCGCAAGCCTGATGGAGCAACGCCGCGTGAGGGATGAAGGTCTTCGGATTGTAAACCTCTTTGGAGTGGAAAGAACGATTCCCGTGTTAACAGCGCGGGGATGTGACGGTACCACTAGAACAAGACACGGCTAACTCTGTGCCAGCAGCCGCGGTAATACAGAGGTGTCAAACGTTGTCCGGAATTACTGGGCGTAAAGGGCGCGTAGGCGGTCCTATAAGTCAGATGTGAAAGCTCTGGGCTCAACCCAGGAATTGCATCTGATACTGTAGGACTTGAGTTCGGTAGAGGAGGGCGGAATTCCAGGTGTAGCGGTGAAATGCGTAGATATCTGGAGGAACACCCGTGGCGAAGGCGGCTctctGGTCCGAAACTGAC…
OTU918	GTCGAGGATCTTTCGCAATGGGCGCAAGCCTGACGAAGCGACGCTGCGTGAGCGATGAAGGCCTTCGGGTCGTAAAGCTCTTTCGCGCAAGAACAAGGGAGGGGTGTGAATAACATTCTAACTTGAGGGTACTGCGTAAAGAAGCACCGGCTAACTCCGTGCCAGCAGCTGCGGTAATACGGAGAGTGCAAGCATTAATCGGAATTATTGGGCGTAAAGGGCGCGTAGGCGGGGATGTAAGTCAGATGTGAAATTCCGAAGCTCAACTTCGGAGCTGCATTTGAGACTGCATTTCTAGAGGATTGACGGAGAAAACGGAATTCCACGTGTAGCGGTGAAATGCGTAGATATGTGGAAGAACACCGGTGGCGAAAGCGGTTTTCTAGTTAATAGCTGACG…
OTU919	GTGGGGAATCTTGCACAATGGGCGAAAGCCTGATGCAGCAACGCCGCGTGGgggATGAAGCTTCTCGGAGTGTAAACCCCTTTCGACCCGGAAGAATGCCCGCAAGGGCTTGACGGTACGGGTATAAGAAGCCCCGGCTAACTACGTGCCAGCAGCCGCGGTAATACGTAGGgggCCAGCGTTGCTCGGAATTACTGGGCGTAAAGGGTCCGTAGGCGGTGTGGCAAGTCGGGAGTGAAATCTCTGGGCTTAACCCAGAGGCTGCTTCCGAAACTGCCATGCTAGAGTGTGAgagagGCGAGTGGAATTACGGGTGTAGCGGTGAAATGCGTAGATATCCGTAGGAACATCCGAGGCGAAGGCGGCTCGCTGGATCACAACTGACGCTGAGGGACGAAA…
OTU920	GTGGGGAATATTGCGCAATGGCCGCAAGGCTGACGCAGCGACGCCGCGTGTGGGATGAAGCCCTTCGGGGTGTAAACCACTGTTGCCCGGGACGAACGAGAGGCTTTCGCCTCTGTGACGGTACCGGGTGAGGAAGCACCGGCTAACTCCGTGCCAGCAGCCGCGGTAATACGGAGGGTGCGAGCGTTGTCCGGAATCACTGGGCGTAAAGGGCGCGTAGGCGGCTTGGTAAGGgggCGGTGAAAGCCCGGGGCTCAACCCCGGGTCTGCCGGACCGACTGCCGAGCTCGAGCACACTAGGGGCAGGTGGAATTCCGGGTGTAGCGGTGGAATGCGTAGAGATCCGGAAGAACACCGGTGGCGAAGGCGGCCTGCCGGGGTGTGGCTGACGCTGATGCG…
OTU921	GTAGGGAATTTTCCACAATGGgggCAACCCTGATGGAGCGACGCCGCGTGCAGGATGAATGCCTTCGGGTTGTAAACTGCTTTTATCTGTGACGAATATGACGGTAGCAGATGAATAAGGATCGGCTAACTCCGTGCCAGCAGCCGCGGTCATACGGAGGATCCAAGCGTTATCCGGAATAACTGGGCGTAAAGAGTTGCGTAGGCGGCATGTTAAGCGAAGTGTGAAATCGTGTGGCTCAACCATACGGCTATGCTTTGAACTGGCACGCTAGagagCGAgagagGTAACTGGAATTCCTAGTGTAGGAGTGAAATCCGTAGATATTAGGAGGAACACCGATGGCGTAGGCAGGTTACTGGCTCGTTTCTGACGCTCAGGCACGAAAGCGTGGGGAGC…
OTU922	GTGGGGAATCTTGCACAATGGgggAAACCCTGATGCAGCGACGCCGCGTGAGCGATGAAGCCCCTCGGGGTGTAAAGCTCTTTCGGCAGGGAAGAATCATGACGGTACCTGCAGAAGCAGCTGCGGCTAACTACGTGCCAGCAGCCGCGGTAATACGTAGGCAGCGAGCGTTGTTCGGAGTTACTGGGCGTAAAGGGTgtgtAGGCGGTTCTCCAAGTTTGGTGTGAAATCTCCCGGCTCAACTGGGAGGGTGCGCCGAAAACTGGAGGGCTAGAGTGCGGGAGGGGAGAGTGGAATTCCTGGTGTAGCGGTGAAATGCGTAGATATCAGGAGGAACACCGGTGGTGCAGACGGCTctctGGACCGTAACTGACGCTGAGACACGAAAGCGTGGGTAGC…
OTU923	GTGGGGAATCTTGCGCAATGGGCGAAAGCCTGACGCAGCAACGCCGCGTGGgggATGAAGCTCTTCGGAGTGTAAACCCCTTTCGACCCGGACGAAATCCCGCAAGGGTTTGACGGTACGGGTATAAGAAGCCCCGGCTAACTACGTGCCAGCAGCCGCGGTAAAACGTAGGgggCCAGCGTTGCTCGGAATTACTGGGCGTAAAGGGTCCGTAGGCGGTGCAGCAAGTCGGAAGTGGAATCTCCGGGCTTAACCCGGAGGCTGCTCCCGAAACTGCTGTGCTGGAGTGCGAgagagGCGAGTGGAATTGCAGGTGTAGCGGTGAAATGCGTAGATATCTGCAGGAACATCCGAGGCGAAAGCGGCTCGCTGGATCGCAACTGACGCTGAGGGACGAAA…
OTU924	GTTTCGAATCATTCACAATGGGCGAAAGCCTGATGGTGCGACGCCGCGTGAGGGATGAAGGTCTTCGGATTGTAAACCTCTGTCACTGGGGAGAAAACGCTTTGAGCTAATAGTTCAAAGCCTGATTTAACCCGGAGAGGAAGCAGTGGCTAACTCTGTGCCAGCAGCCGCGGTAATACAGAGACTGCAAGCGTTATTCGGATTCACTGGGCGTAAAGGGTGCGCAGGCGGCCAAGTgtgtgAGGCGTGAAAGCCTGGAGCTTAACTCCAGAATTGCACCTCAAACTACTTGGCTAGAGCATTGGAGAGGGTAGCAGAATTCATGGTGTAGCAGTGAAATGCGTAGATATCATGAGGAATACCAGAGGCGAAGGCGGCTACCTGGACAATTGCTGACGC…
OTU925	GTGAGGAATTTTCCGCAATGGgggAAACCCTGACGGAGCAACGCCGCGTGAAGGACGAAGGCCTTCGGGTTGTAAACTTCTTTTCTCTGGGACGAGCAAGGACGGTACCAGAGGAATCAGCCTCGGCTAACTACGTGCCAGCAGCCGCGGTAATACGTAGGAGGCGAGCGTTGTCCGGAGTTACTGGGCGTAAAGCGTGCGTAGGCGGTCTTTCGCGTCTGTGATGAAATCTCCTCGCTTAACGGGGAGGGTGTTGCGGATACGGGGAGACTTGAGCCGTGGAGAGGAAAGCAGAATTCCGGGTGGAGCGGTGAAATGCGTAGAGATCCGGAGGAATACCAGTAGTGAAGACGGCTTTCTGGACATGGGCTGACGCTGAGGCACGAAAGCTTGGGGAGC…
OTU926	GTCGGGAATTTTCCACAATGGGCGAAAGCCTGATGGAGCAACACCGCGTGCAGGATGAAGGCCCTCGGGTCGTAAACTGCTTTTATCTGTGACGAATATGACGGTAGCAGATGAATAAGGATCGGCTAACTCCGTGCCAGCAGCCGCGGTCATACGGAGGATCCGAGCGTTATCCGGAATTACTGGGCGTAAAGAGTTGCGTAGGTGGCATGTAAAGCAGATAGTGAAATTGtgtgGCTCAACCATACACCCATTATCTGAACTCACAAGCTAGAGGACGAgagagGTAGATGGAATTCCCTGTGTAGGAGTGAAATCCGTAGATATAGGGAGGAACACCGATGGCGTAAGCAGTCTACTGGCTCGTTCCTGACACTCAGGCACGAAAGCGTGGGTAGC…
OTU927	GTAAGGAATATTGGTCAATGGACGCAAGTCTGAACCAGCCATGCCGCGTGAAGGATGAAGGTCCTCTGGATTGTAAACTTCTTTTATCTGGGACGAAACACTGGTTTTCTAACCAGCTTGACGGTACCAGAGGAATAAGCACCGGCTAACTCCGTGCCAGCAGCCGCGGTAATACGGAGGGTGCAAGCGTTATCCGGATTCACTGGGTTTAAAGGGTGCGTAGGCGGGTAAGTAAGTCCGTGGTGAAATCCTGCAGCTTAACTGCAGAACTGCCGTGGATACTATTTATCTTGAATATCGTGGAGGTTAGTGGAATAGGTCATGTAGCGGTGAAATGCTTAGAGATGACATGGAACACCGATTGCGAAGGCAGCTGGCTACACGATAATTGACGCTGAG…
OTU928	GTGAGGAATTTTCGTCAATGGgggCAACCCTGAACGAGCAACGCCGCGTGCTGGATGAAGGTCTTCGGATCGTAAACAGCTTTTCTCTGGGACGAGATACGGACGGTACCAGAGGAAGAAGCCCCGGCTAACTACGTGCCAGCAGCCGCGGTAATACGTAGGgggCGAGCGTTGTCCGGAGTTACTGGGCGTAAAGGGTCCGCAGGCGGTCTCCTCAGTTTGGAGTGACAATTCCCGGCTTAACTGGGAAAGGCCTTTGAATACTGGGAGACTTGAGGGCTTCAGAGGGACACGGAATTCCGGGTGGAGTGGTGAAATGCGTAGATATCCGGAGGAACACCAAAGGCGTAGGCAGTGTCCTGGGAAGTTCCTGACGCTCAGGGACGAAAGCTAGGGGAG…
OTU929	GTGGGGAATCTTGCGCAATGGCCGCAAGGCTGACGCAGCGACGCCGCGTGTGGGAGGACGCCCTTCGGGGTGTAAACCACTGTTGCCCGGGACGAATCCGCCTTTTCGAGGGCGTTGACGGTACCGGGTGAGGAAGCACCGGCTAACTCCGTGCCAGCAGCCGCGGTAATACGGAGGGTGCGAGCGTTGTCCGGAATCACTGGGCGTAAAGGGCGCGTAGGCGGCGCGAGGAGTCGCTGGTGAAAGCCCGAGGCTCAACTTCGGGTCGGCCAGCGATACTCTCGTGCTTGAGTGTGGTAGAGGCCAATGGAATTCCGGGTGTAGCGGTGGAATGCGTAGAGATCCGGAAGAACACCGGTGGCGAAGGCGGTTGGCTGGGCCACAACTGACGCTGAGGCG…
OTU930	GTGAGGAATCTTCGGCAATGGGCGCAAGCCTGACCGAGCAACGCCGCGTGCGGGAGGACGGCCTTCGGGTCGTAAACCGCTTTTCTGTGGGACGAATCCCGACCGGAGACGGCTGGGTTGACGGTACCGCAGGAAGAAGTCCCGGCTAACTACGTGCCAGCAGCCGCGGTAAGACGTAGGGGACGAGCGTTGTCCGGAATTACTGGGCGTAAAGGGTGCGCAGGCGGGCGTCCGCGTTTGCGGTGAAAGCTCCTCGCTTACCGGGGAGAGGGCCGTGAAGACGGGGCGCCTTGAGGCTCGGAGAGGGACGTGGAATTCCGGGTGGAGCGGTGAAATGCGTAGAGATCCGGAAGAACACCAACGGCGCAGGCAGCGTCCTGGCCGACGCCTGACGCTCAG…
OTU931	GTGAGGAATTTTCGTCAATGGGCGCAAGCCTGAACGAGCAACGCCGCGTGCCGGAAGAAGGTTTTCGGATCGTAAACGGCTTTTCCGGgggAAGAGGAAGGACGGTACCTCGGGAACAAGCCCCGGCTAACTACGTGCCAGCAGCCGCGGTAAGACGTAGGgggCAAGCGTTGTCCGGAGTTACTGGGCGTAAAGGGCGTGCAGGCGGTGCGCTACGTTCGGAGTGACAGTTCCCGGCTCAACTGGGAAAGGTCTCTGAAAACGGGAGCACTTGAGGGCCAGagagGGACATCGAATTCCGGGTGGAGTGGTGAAATGCGTAGATATCCGGAGGAAGACCAAAGGCGAAGGCAGTGTCCTGGCTGGTACCTGACGCTCAGGCGCGAAAGCCAGGGGAGC…
OTU932	GTGAGGAATCTTCGGCAATGGgggACACCCTGACCGAGCAACGCCGCGTGCGGGATGACGGCTTTCGGGTTGTAAACCGCTTTTCATTGGGACGAGACAGGACGGTACCAGTGGAAGAAGCCTCGGCTAACTACGTGCCAGCAGCCGCGGTAATACGTAGGAGGCGAGCGTTGTCCGGAGTTACTGGGCGTAAAGGGCgcgcAGGCGGCCCGCCGCGTTGGTGGTGAAAGCTCCTGGCTCAACTAGGAGAGGTCCACCAAAACGGGCGGGCTTGAGCGTCGGAGAGGGGCATGGAATTCCGGGTGGAGCGGTGAAATGCGTAGAGATCCGGAGGAACACCAATGGCGAAGGCAGTGCCCTGGCCGACTGCTGACGCTCAGGCGCGAAAGCTTGGGGAGC…
OTU933	GTAGGGAATCTTCCGCAATGGACGAAAGTCTGACGGAGCAACGCCGCGTGAGTGATGAAGGCTTTCGGGTCGTAAAACTCTGTTGTTAGGGAAGAACAAGTGCTAGTTGAATAAGCTGGCACCTTGACGGTACCTAACCAGAAAGCCACGGCTAACTACGTGCCAGCAGCCGCGGTAATACGTAGGTGGCAAGCGTTATCCGGAATTATTGGGCGTAAAGCgcgcgcAGGTGGTTTCTTAAGTCTGATGTGAAAGCCCACGGCTCAACCGTGGAGGGTCATTGGAAACTGGGAGACTTGAGTGCAGAAGAGGAAAGTGGAATTCCATGTGTAGCGGTGAAATGCGTAGAGATATGGAGGAACACCAGTGGCGAAGGCGACTTTCTGGTCTGTAACTGAC…
OTU934	GTAAGGGATATTGCGCAATGGGCGAAAGCCTGACGCAGCAACGCCGCGTGCAGGATGACGGCCTTCGGGTTGTAAACTGCTTTTAGGACTGACGAGGAAGGACGGTAGGTTCTGAACAAGTCACGGCTAACTACGTGCCAGCAGCCGCGGTAAAACGTAGGTGGCAAGCGTTATCCGGATTTACTGGGCGTAAAGCGTGTGCAGGCGGGCACTCAAGTGGTGTATGAAAGGGCGCGGCTCAACCGCGCTAGGTTATGCCAGACTGAGTGTCTATGAGGGCGAgagagGGGCGTGGAATTCCGGGTGTAGTGGTGAAATGCGTAGAGATCCGGAGGAACCCCAGAGGCGAAGGCGGCGCCCTGGCTCGCACCTGACGCTCAGACACGACAGCATGGGGAG…
OTU935	GTGGGGAATATTGCACAATGGGCGAAAGCCTGATGCAGCGACGCCGCGTGAGGGAAGACGGCCTTCGGGTTGTAAACCTCTTTCAGATCCGACGAAGCGCAAGTGACGGTAGGGTCAGAAGAAGCGCCGGCCAACTACGTGCCAGCAGCCGCGGTAAGACGTAGGGCGCAAGCGTTGTCCGGATTTATTGGGCGTAAAGAGCTCGTAGGCGGCTTGTTGCGTCGACTGTGAAAACCCACGGCTCAACTGtgtgGTCTGCAGTCGATACGGGCAGGCTAGAGTTCGGTAGGGGAGACTGGAATTCCTGGTGTAGCGGTGAAATGCGCAGATATCAGGAGGAACACCGGTGGCGAAGGCGGGTCTCTGGGCCGATACTGACGCTGAGGAGCGAAAGCGTGG…
OTU936	GTGGGGAATATTGGACAATGGggggAACCCTGATCCAGCAATGCCGCGTgtgtgAAGAAGGCCTGAGGGTTGTAAAGCACTTTCGTTGGGGAGGAGTCTACTTCGGTTAAGAGCTAGAGATAGAGGACGTTACCCTTAGAAGAAGCACCGGCTAACTCCGTGCCAGCAGCCGCGGTAATACGGAGGGTGCGAGCGTTAATCGGAATTACTGGGCGTAAAGGGTGCGTAGGTGGTCTGATAAGTTATCTGTGAAATCCCTGGGCTCAACCTGGGCAGGTCAGATGATACTGTTGGACTCGAGTATGGGAGAGGGTAGTGGAATTTCCGGTGTAGCGGTGAAATGCGTAGAGATCGGAAGGAACACCAGTGGCGAAGGCGGCTACCTGGCCTAATACTGAC…
OTU937	GTAGGGAATTTTCCACAATGGgggCAACCCTGATGGAGCAACGCCGCGTGCAGGATGAAGGCCTTCGGGTTGTAAACTGCTTTTCTCTGTGACGATTTTGACGGTAACAGAGGAATAAGGACCTGCTAACTACGTGCCAGCAGCCGCGGTCATACGTAGGGTCCAAGCGTTATCCGGAATTACTGGGCGTAAAGAGTTGCGTAGGTGGCAGAGTAAGTCTGTAGTGAAAGCGTGTGGCTCAACCACATACACATTATGGAAACTGCTCAGCTTGAGGACGAgagagGTAATTGGAATTCCCAGTGTAGGAGTGAAATCCGTAGATATTGGGAGGAACACCGATGGCGTAGGCAGATTACTGGCTCGTTCCTGACACTAAGGCACGAAAGCGTGGGGAGC…
OTU938	GTGAGGAATTTTCGTCAATGGgggCAACCCTGAACGAGCAACGCCGCGTGCAGGATGACGGTCTTCGGATTGTAAACTGCTTTTCTCTGGGACGAGCAAGGACGGTACCAGAGGAATCAGCCTCGGCTAACTACGTGCCAGCAGCCGCGGTAATACGTAGGAGGCAAGCGTTGTCCGGAGTTACTGGGCGTAAAGCgcgcgcAGGCGGTCTGCTGCGTCGTGGGTGACAGTTCCCGGCTTCACTGGGAAAGTGCCTGCGAAACGGGTAGACTTGAGGGCTTCAGAGGGACACGGAATTCCGGGTGGAGTGGTGAAATGCGTAGAGATCCGGAGGAACACCAAAGGCGAAGGCAGTGTCCTGGGGAGTACCTGACGCTCAGGTGCGAAAGCCAGGGGAGC…
OTU939	GTGGGGAATTGTTCGCAATGGGCGCAAGCCTGACGACGCAACGCCGCGTGGAGGATGAAGATCTTCGGGTCGTAAACTCCTTTCGATCGAGACGAATTCTCCGGGGATGAACAGTCTCCGGgggTGACGGTACCGAgagaAGAAGCCCCGGCTAACTCCGTGCCAGCAGCCGCGGTAATACGGggggggCAAGCGTTGTTCGGAATTACTGGGCGTAAAGGGCTCGTAGGCGGCCAACTAAGTCAGACGTGAAATCCCTCGGCTTAACCGGGGAATGGCGTCTGATACTGGATGGCTTGAGTCCGGGAGAGGGATGCGGAATTCCAGGTGTAGCGGTGAAATGCGTAGATATCTGGAGGAACACCGGTGGCGAAGGCGGCATCCTGGACCGGCACTGAC…
OTU940	GTGGGGAATTTTGGACAATGGgggCAACCCTGATCCAGCAATGCCGCGTgtgtgAAGAAGGCCTTCGGGTTGTAAAGCACTTTTGTCCGGAAAGAAAACTTCGTCCCTAATATGGATGGAGGATGACGGTACCGGAAGAATAAGCACCGGCTAACTACGTGCCAGCAGCCGCGGTAATACGTAGGGTGCGAGCGTTAATCGGAATTACTGGGCGTAAAGCGTGCGCAGGCGGTCTGTTAAGACCGATGTGAAATCCCCGGGCTTAACCTGGGAACTGCATTGGTGACTGGCAGGCTTTGAGTATGGCAGAGGggggTAGAATTCCACGTGTAGCAGTGAAATGCGTAGAGATGTGGAGGAATACCGATGGCGAAGGCAGCCcccTGGGCCAATACTGAC…
OTU941	GCGAGGAATTTTGCGCAATGGgggAAACCCTGACGCAGCAACGCCGCGTGGGTGATGAAGGCCTTCGGGTTGTAAAGCCCTTTTGTCGGGGACGAAGCAAGTGACGGTACCCGACGAAGAAGCCACGGCTAACTACGTGCCAGCAGCCGCGGTAATACGTAGGTGGCGAGCGTTGTCCGGATTCATTGGGCGTAAAGCgcgcgcAGGCGGTTTGGTCAGTCTGCTGTGAAATCTCCCGGCTCAACCGGGAGGgggCGGCGGAGACGGCCGGACTGGAGGGACCTAGAGGCCGGTGGAATTCCCGGTGTAGTGGTGAAATGCGTAGAGATCGGGAGGAACACCAGTGGCGAAGGCGGCCGGCTGGgggTTACCTGACGCTGAGGCGCGAAAGCGTGGGGA…
OTU942	GTAGGGAGTATTGCGCAATGGGCGAAAGCCTGACGCAGCCACGCCGCGTGGATGATGAAGGCCTTCGGGTCGTAAAGTCCTTTTCTGAGGGAAGAACAGCCTGCGGAGGTAATGCCGCAGGTTTGACGGTACTTCAGGAATAAGCCACGGCTAACTCTGTGCCAGCAGCCGCGGTAATACAGAGGTGGCAAGCGTTGTTCGGAATTACTGGGCGTAAAGGGAGCGCAGGCGGCCTGGTTAGTCTGAAGTGTAAGCCCGGGGCTCAACCCCGGAATCGCTTTGGATACTGCCAGGCTTGAGTACGTCAGAGGTGAGCGGAATTCCAGGTGTAGCGGTGAAATGCGTAGATATCTGGAGGAACATCCGTGGCGAAGGCGGCTCACTGGGACGACACTGACG…
OTU943	GTTTGGAATTTTGGACAATGGGCGAAAGCCTGATCCAGCGACGCCGCGTGCGGGACGAAGGCCTTCGGGTCGTAAACCGCTTTTGGTGGGAACGAATTtttGACGGTACCCACAGAATAAGAGGTTGCTAACTCTGTGCCAGCAGCAGCGGTAATACAGAGACCTCAAGCGTTATCCGGAATCATTGGGCGTAAAGCGTACCGATAGGTGGTTTAGATAGTCTTGGGTAAAAGCCCGGAGCTCAACTCCGGTGTTTGCTTAAGATACTGCTAAACTAGAGGGGCAAAGAGGTGCTTGGAACGAATGGTGTAGTAGTGAAATGCGTTGATATCATTCGGAACACCGAAAGCGAAGGCAGAGCACTGGGTGCCACCTGACACTGCTAGGACGAGAGCGTGG…
OTU944	GTGGGGAATATTGGACAATGGgggCAACCCTGATCCAGCAATGCCGCGTGGGTGAAGAAGGTCTTCGGATTGTAAAGCCCTTTCGGCGGGGACGATGATGACGGTACCCGCAGAAGAAGCCCCGGCTAACTTCGTGCCAGCAGCCGCGGTAATACGAAGGgggCTAGCGTTGCTCGGAATGACTGGGCGTAAAGGGCGCGTAGGCGGCTTGCACAGTCAGGCGTGAAATTCCTGGGCTCAACCTGGgggCTGCGCTTGATACATGTGGGCTGGAGTGGGGAAGAGGGTCGTGGAATTCCCAGTGTAGAGGTGAAATTCGTAGATATTGGGAAGAACACCGGTGGCGAAGGCGGCGACCTGGTCCTCAACTGACGCTGAGGCGCGAAAGCGTGGGGAGCA…
OTU945	GTGGGGAATTTTGGACAATGGgggCAACCCTGATCCAGCAATGCCGCGTGAGTGAAGAAGGCCTTCGGGTTGTAAAGCTCTTTTGTCAGGGAAGAAAAGGGTCTGGCTAATATCCAGATCTGCTGACGGTACCTGAAGAATAAGCACCGGCTAACTACGTGCCAGCAGCCGCGGTAATACGTAGGGTGCAAGCGTTAATCGGAATTACTGGGCGTAAAGCGTGCGCAGGCGGTTTCGTAAGTCTGTCGTGAAATCCCCGGGCTTAACCTGGGAATGGCGATGGAGACTGCGAGGCTAGAGTTTGGCAGAGGggggTAGAATTCCACGTGTAGCAGTGAAATGCGTAGAGATGTGGAGGAACACCGATGGCGAAGGCAGCCcccTGGGTCAAAACTGACG…
OTU946	GTCGGGAATTTTGCTCAATGGACGAAAGTCTGAAGCAGCAACGCCGCGTGAGGGATGAAGGCCTTCGGGTTGTAAACCTCTTTTATCAGGGACGATTATGACGGTACCTGATGAATAAGCCACGGCTAACTACGTGCCAGCAGCCGCGGTAATACGTAGGTGGCAAGCGTTGTCCGGATTTACTGGGCGTAAAGAGCgcgcAGGCGGTCGTTTAAGTCGAATGTGAAAGCCcccGGCTCAACTGGGGAGGGTCATTCGATACTGATCGACTTGAAGGCAGGAGAGGGAAGTGGAATTCCGGGTGTAGTGGTGAAATGCGTAGATATCCGGAGGAACACCAGTGGCGAAGGCGACTTCCTGGCCTGTTCTTGACGCTGAGGCGCGAAAGCTGGgggAGCA…
OTU947	GTAGGGAATTTTCCGCAATGGGCGAAAGCCTGACGGAGCAACGCCGCGTGAGGGATGAAGGTTTTCGGATCGTAAACCTCTGTCTTCAGGGACGATAATGACGGTACCTGAGGAGGAAGCCACGGCTAACTACGTGCCAGCAGCCGCGGTAATACGTAGGTGGCAAGCGTTGTCCGGAATTACTGGGCGTAAAGGGCGTGTAGGCGGCCTTTTAAGTCAGACGTGAAATCTCCAGGCTTAACCTGGAAACTGCGTTTGAAACTGGAGGGCTTGAGGATCGGAGAGGGCAGTGGAATTCCCAGTGTAGCGGTGAAATGCGTAGATATTGGGAGGAACACCAGTGGCGAAGGCGACTGCCTGGACGACACCTGACGCTGAGGCGCGAAAGCTAGGGGAGCA…
OTU948	GTCGAGGATCTTCGGCAATGGGCGCAAGCCTGACCGAGCGACGCCGCGTGTGCGATGAAGGCCTTCGGGTTGTAAAGCACTGTCAGTGGGGAGGAAGCTCCGCAAGGAGTTGACCTATCCAGTGAGGAAGCACGGGCTAAGTTCGTGCCAGCAGCCGCGGTAAGACGAACCGTGCAAACGTTGTTCGGATTCACTGGGCTTAAAGGGCGCGTAGGCGGGCGACAGGGTCGGTAGTGAAATCCTCCCGCTCAACGGGAGAAGGGCTGCCGAAACCGGTTGTCTCGAGGGAGGTAGGGGCGTGTGGAACTTCCGGTGGAGCGGTGAAATGCGTAGATATCGGAAGGAACGCCGGTGGCGAAAGCGACACGCTGGACCTCTTCTGACGCTGAGGCGCGAAAG…
OTU949	GTCGAGAATCTTCGGCAATGGGCGCAAGCCTGACCGAGCGACGCCGCGTGTGCGATGAAGGCCCTCGGGTTGTAAAGCACTGTCGAGGgggAGAAAGCCGCAAGGTTGATCGACCCCTGGAGGAAGCACGGGCTAAGTTCGTGCCAGCAGCCGCGGTAAGACGAACCGTGCGAACGTTATTCGGAATCACTGGGCTTAAAGGGCGCGTAGGCGGGCCGTCAAGTCGGAGGTGAAAGCCTGCAGCTCAACTGCAGAAGTGCCcccGATACTGGCGGTCTCGAGTGAGGTAGGGGCATGTGGAACTTCCGGTGGAGCGGTGAAATGCGTAGATATCGGAAGGAACGCCGGTGGCGAAAGCGACGTGCTGGACCTCAACTGACGCTGAGGCGCGAAAGCCAG…
OTU950	GTAGGGAATTTTCCACAATGGGCGAAAGCCTGATGGAGCAACGCCGCGTGCAGGATGAATGCCTTAGGGTTGTAAACTGCTTTTGTTAGCGACGATTATGACGGTAGCTAACGAATAAGGATCTGCTAACTACGTGCCAGCAGCCGCGGTCATACGTAGGATCCAAGCGTTATCCGGAATTACTGGGCGTAAAGAGTTGCGTAGGTGGCGAGGTAAGCGAGTAGTGAAAGCGTGTGGCTCAACCATACATCCATTACTCGAACTGCCTTGCTTGAGAGCGAgagagGTAGATGGAATTCCTGATGTAGGGGTAATATCCGTAGATATCAGGAGGAACACCGATGGCGTAAGCAGTCTACTGGCTCGTTTCTGACACTAAGGCACGAAAGCGTGGGTAGC…
OTU951	GTGGGGAATCTTGCGCAATGGGCGAAAGCCTGACGCAGCAACGCCGCGTGCGGGAAGACGGCCTTCGGGTTGTAAACCGCTTTCAGCAGGGAAGAAGGCCAGCGGGTTAATAGCCCGTGAGTTGACGGTACCTGCAGAAGAAGGTCCGGCTAACTACGTGCCAGCAGCCGCGGTAATACGTAGGGACCAAGCGTTGTCCGGAATCATTGGGCGTAAAGAGCGTGTAGGCGGCCATTTAAGTCCTGCGTGAAATCTCGGGGCTCAACCCCGAGCGGTCGTGGGAAACTGGATGGCTAGAGTGCGGGAGAGGAGAGTGGAATTCCTGGTGTAGCGGTGGAATGCGCAGATATCAGGAAGAACACCCGTGGCGAAGGCGGCTctctGGAACGCAACTGACGC…
OTU952	GTGGGGAATATTGGACAATGGgggCAACCCTGATCCAGCGATGCCGCGTGAGTGAAGAAGGCCTTCGGGTCGTAAAGCTCTTTAGGTTGGGAAGAAGGGTGAATGGTGCATAGCCATTTACTTTGACGGTACCGACAGAATAAGCACCGGCAAACTCTGTGCCAGCAGCCGCGGTAATACAGAGGGTGCGAGCGTTAATCGGAATTACTGGGTGTAAAGGGCGCGTAGGCGGTGAGATGtgtgtgtTGTGAAAGCCCCGGGCTTAACCTGGGAAGAGCAATGCAAACTATCTGACTAGAGTAAATGAGAGGGTGGCGGAATTTCCGGTGTAGCGGTGAAATGCGTAGAGATCGGAAGGAACGTCAATGGCGAAGGCAGCCACCTGGCATGATACTGACG…
OTU953	GTTTCGAATCATTCACAATGGGCGAAAGCCTGATGGTGCGACGCCGCGTGAGGGATGAAGGTCTTCGGATTGTAAACCTCTGTCACTGGGGAAGAAACGCTTCAGGCTAATAGTCTGAAGCCTGACATAACCCGGAGAGGAAGCAGTGGCTAACTCTGTGCCAGCAGCCGCGGTAATACAGAGACTGCAAGCGTTATTCGGATTCACTGGGCGTAAAGGGTGCGCAGGCGGCCGAGTgtgtgAGGCGTGAAAGCCTGGAGCTCAACTCCAGAATTGCACCTCAAACTACACGGCTAGAGCATTGGAGAGGGTAGCAGAATTCACGGTGTAGCAGTGAAATGCGTAGATATCGTGAGGAATACCAGAGGCGAAGGCGGCTACCTGGACAATTGCTGACGC…
OTU954	GTGGGGAATATTGGACAATGGGCGCAAGCCTGATCCAGCCATGCCGCGTGGGTGACGAAGGCCTTAGGGTTGTAAAGCCCTTTCGGCGGGGAAGATGGTGACGGTACCCGCAGAAGAAGCCCCGGCTAACTCCGTGCCAGCAGCCGCGGTAATACGGAGGgggCTAGCGTTGTTCGGAATTACTGGGCGTAAAGGGCGCGTAGGCGGTCTGTTGCGTCAGGCGTGAAAGCCCTGGGCTCAACCCGGGAGGTGCGCTTGAAACGGGCGGGCTCGAGACCGGGAGAGGAGAGTGGAATTCCCAGTGTAGAGGTGAAATTCGTAGATATTGGGAAGAACACCGGTGGCGAAGGCGGCTctctGGCCCGGTTCTGACGCTGAGGCGCGAAAGCGTGGGGAGCA…
OTU955	GTAGGGAATCTTCCGCAATGGACGCAAGTCTGACGGAGCAACGCCGCGTGAGTGAGGAAGGTTTTCGGATCGTAAAACTCTGTTGTTAGGGAAGAACAAGTACCGTTTGAATAAGGCGGTACCTTGACGGTACCTAACGAGAAAGCCCCGGCTAACTACGTGCCAGCAGCCGCGGTAATACGTAGGgggCAAGCGTTGTCCGGAATTATTGGGCGTAAAGCgcgcgcAGGCGGTCTCTTAAGTCTGATGTGAAAGCCCACGGCTCAACCGTGGAGGGTCATTGGAAACTGGGAGACTTGAGTGTAGGAGAGGAAAGTGGAATTCCACGTGTAGCGGTGAAATGCGTAGAGATGTGGAGGAACACCAGTGGCGAAGGCGACTTTCTGGCCTATAACTGAC…
OTU956	GTGAGGAATTTTCCGCAATGGAGGCAACTCTGACGGAGCAACGCCGCGTGCAGGAGGACGCATTTCGGTgtgtAAACTGCTTTTCTCAGGGACGAGTAAGGACGGTACCTGAGGAAGAAGCCCCGGCTAACTACGTGCCAGCAGCCGCGGTAAGACGTAGGgggCGAGCGTTGTCCGGAGTTACTGGGCGTAAAGGGCCCGCAGGCGGGCTGGTGCGTTTGCGGTGACAGCGCGTGGCTAAACTGCGCGAGGATCGCAAAGACGACCAGTCTTGAGGGCCAGagagGGACCTGGAAGTCCGGGTGGAGCGGTGAAATGCGTAGAGATCCGGAGGAACACCGAAAGCGAAGGCAGGGTCCTGGCTGGCACCTGACGCTCGTGGGCGAAAGCTAGGGGAGC…
OTU957	GTGGGGAATTTTGCGCAATGGGCGAAAGCCTGACGCAGTAACGCCGCGTGGAGGATGAAGGCCTTCGGGTTGTAAACTCCTGTCAGGAGGAACGACGAGGAAGGGGTGATAAGCCTCTTTCCCCAGACGGTACCTCCAAAGGAAGCCCCGGCTAATTCCGTGCCAGCAGCCGCGGTAATACGGAAGGGGCGAGCGTTGTTCGGAATCATTGGGCGTAAAGGGCGTGTAGGTGGTCTTGTATGTCTACCGTGAAATCATACGGCTCAACCGTATTCCGTCGGTAGAAACTGCAGGACTTGAGGCTGGGAGGGGCTGGTGGAATTCCCCGTGTAGCGGTGAAATGCGTAGAGATGGgggAGAACACTCGTGGCGAAGGCGGCCAGCTAGACCAGTTCTGAC…
OTU958	GTTAGGAATCTTGCGCAATGGGCGAAAGCCTGACGCAGCCATGCCGCGTGAATGATGAAGGTCTTAGGATTGTAAAATTCTTTCAGCGGGGAAGATAATGACGGTACCCGCAGAAGAAGCTCCGGCTAACTTCGTGCCAGCAGCCGCGGTAATACGAAGGgggCTAGCGTTGCTCGGAATTACTGGGCGTAAAGGGCGCGTAGGCGGACGACTAAGTCAGAGGTGAAAGCCCAGGGCTCAACCTTGGAACTGCCTTTGATACTGGCCGTCTTGAGTTCGGGAGAGGTgtgtgGAACGCCGAGTGTAGAGGTGAAATTCGTAGATATTCGGCAGAACACCAGTGGCGAAGGCGACacacTGGCCCGATACTGACGCTGAGGCGCGAAAGCGTGGGGAGCA…
OTU959	GTAGGGAATATTGGACAATGGGCGAAAGCCTGATCCAGCGACGCCGCGTGAGGGATGAAGGCCTTCGGGTTGTAAACCTCTGTTGTTAGGAAAGAAGCCGGGTGCATAACCCGGTGACGGTACCTAACGAGGAAGCCCCGGCTAACTACGTGCCAGCAGCCGCGGTGAGACGTAGGgggCGAGCGTTATCCGGATTCACTGGGCGTAAAGGGCGCGTAGGCGGTTACGAAAGTCCGATGTGAAAAGTCACGGCTCAACTGTGATCGTGCATCGGATACTTCGTTGACTTGAGGTCGGTAGAGGCAAGTGGAACTAGCGGTGTAGCGGTGAAATGCGCAGATATCGCTAGGAACGCCGGTGGCGAAGGCGATTTGCTGGGCCGTACCTGACGCTGATGCG…
OTU960	GTCGAGGATCATTCGCAATGGGCGAAAGCCTGACGATGCGACGCTGCGTGAACGATGAAGGCCTTCGGGTCGTAAAGTTCTTTCGCGCAAGAACAAGGAAGGCGTGTGAATAACATGTCAACTTGAGGGTACTGCGTAAAGAAGCACCGGCTAACTCCGTGCCAGCAGCTGCGGTAATACGGAGAGTGCAAGCATTAATCGGAATTATTGGGCGTAAAGGGCGCGTAGGCGGAgagaTAAGTCAGATGTGAAATACCAAAGCTCAACTTTGGTGCTGCATTTGAAACTATCATTCTAGAGGGTTGACGGAGAAAACGGAATTCCACGTGTAGCGGTGAAATGCGTAGATATGTGGAAGAACACCAGTGGCGAAAGCGGTTTTCTAGTTTATACCTGACG…
OTU961	GTGGGGAATTTTGCACAATGGGCGCAAGCCTGATGCAGCAACGCCGCGTgtgtgATGAAGGTCTTCGGATTGTAAAGCACTTTCGGCCGGGACGAAAACCCGCTGGCCAACATCCAGCGGTTTGACGGTACCGGAAGAAGAAGCACCGGCTAACTCTGTGCCAGCAGCCGCGGTAATACAGAGGGTGCGAGCGTTGTTCGGAATTATTGGGCGTAAAGCGCGTGTAGGCGGCATGGCAAGTCGGGTGTGAAAGCCCCAGGCTTAACCTGGGAAGTGCGCCCGAAACTGCCTTGCTCGAGTACCAGagagGATGGCGGAATTCTCCAAGTAGAGGTGAAATTCGTAGATATGGAGAGGAACACCGGCGGCGAAGGCGGCCATCTGGATGGATACTGACGC…
OTU962	GTGGGGAATATTGGACAATGGGCGCAAGCCTGATCCAGCCATGCCGCGTGAGTGACGAAGGCCTTAGGGTTGTAAAGCTCTTTTGGCGGGGAAGATAATGACGGTACCCGCAGAATAAGCTCCGGCTAACTTCGTGCCAGCAGCCGCGGTAATACGAAGGGAGCTAGCGTTGTTCGGAATCACTGGGCGTAAAGCGCACGTAGGCGGATTTGCAAGTCGGgggTGAAATCCCGGGGCTCAACCTCGGAACTGCCTTCGATACTGTAAGTCTCGAGTCCGGAAGAGGTGGGTGGAATTCCTAGTGTAGAGGTGAAATTCGTAGATATTAGGAAGAACACCAGTGGCGAAGGCGGCCCACTGGTCCGGAACTGACGCTGAGGTGCGAAAGCGTGGGGAGCA…
OTU963	GTGAGGGATCTTCGGCAATGGgggCAACCCTGACCGAGCAACGCCGCGTGCGGGAGGACGCCTTTCGGGGTGTAAACCGCTTTTCTGGgggACGAGGCTAGTACGGACGGTACCCCAGGAAGAAGTCTCGGCTAACTACGTGCCAGCAGCCGCGGTAATACGTAGGAGACGAGCGTTGTCCGGAGTTACTGGGCGTAAAGGGTGCGCAGGTGGTTGTGCGCGTGGggggTGAAATCGCCCGGCTTAACTGGGCGGgggCCTTCCAGACGGCGTGACGTGAGGCGCGGAGGgggACGTGGAATTCCGGGTGGAGCGGTGAAATGCGTAGAGATCCGGAGGAACACCGACGGCGCAGGCAGCGTCCTGGCCGCGACCTGACACTGAGGCACGAAAGCTGGg…
OTU964	GTGGGGAATTTTGCGCAATGGgggAAACCCTGACGCAGCAACGCCGCGTGGAGGATGAAGCCCTTTGGGGCGTAAACTCCTTTCGACTCGGACGATAATGACGGTACGAGTGGAAGAAGCACCGGCTAACTCTGTGCCAGCAGCCGCGGTAATACAGAGGGTGCGAGCGTTGTTCGGAATTATTGGGCGTAAAGGGCGCGTAGGCGGTGCGGTAAGTCACCTGTGAAATCTCCTGGCTTAACTGGGAGCCTGCAGGCGAAACTACCGTGCTGGAGTGTGGGAGAGGTGCGTGGAATTCCCGGTGTAGCGGTGAAATGCGTAGATATCGGGAGGAACACCTGTGGCGAAAGCGGCGCACTGGACCATAACTGACGCTGAGGCGCGAAAGCTAGGGGAGCA…
OTU965	GTGAGGAATTTTCGGCAATGGAGGCAACTCTGACCGAGCAACGCCGCGTGCAGGAGGACGCTTCTCGGAGTGTAAACTGCTTTTCTGTGGGACGAGAGTGGACGGTACCACAGGAAGAAGCCCCGGCTAACTACGTGCCAGCAGCCGCGGTAATACGTAGGgggCGAGCGTTGTCCGGAGTTACTGGGCGTAAAGGGCATGCAGGCGGTGGGCTGCGTTTTGtgtgACAGCGGATGGCTTAACCATGCGAGCATACGAAAGACGAGGCCACTTGAGAGCGCGAGAGGGACACGGAATTCCGGGTGGAGTGGTGAAATGCGTAGAGATCCGGAGGAACACCGAAGGCGAAGGCAGTGTCCTGGCgcgcCTCTGACGCTGAGGTGCGAAAGCCAGGGGAGC…
OTU966	GTGGGGAATATTGCGCAATGGGCGAAAGCCTGACGCAGCGACGCCGCGTGTGGGATGAAGGTCTTCGGATTGTAAACCACTGTCGGGAGGGACGAAGCTCTGACGGTACCTCCAAAGGAAGCACCGGCTAACTCTGTGCCAGCAGCCGCGGTAATACAGAGGGTGCGAGCGTTGTCCGGAATCACTGGGCGTAAAGGGCGCGTAGGCGGCTTGGTAAGTAGGgggTGAAATCTCACGGCTCAACCGTGGGGCTGCCCTCTAGACTGCCGAGCTTGAGCACAGTAGAGGCTGGTGGAATTCCCGGTGTAGCGGTGGAATGCGTAGAGATCGGGAAGAACATCTGTGGCGAAGGCGGCCAGCTGGGCTGTTGCTGACGCTGATGCGCGACAGCGTGGGGAG…
OTU967	GTCGAGGATCTTCGGCAATGGGCGAAAGCCTGACCGAGCGACGCCGCGTGTGCGAAGAAGGCCTTCGGGTTGTAAAGCACTGTCGAGGgggAGGAAAGCCCGCAAGGGTCTGACCTATCCCTGGAGGAAGCACGGGCTAAGTTCGTGCCAGCAGCCGCGGTAAGACGAACCGTGCGAACGTTGTTCGGATTCACTGGGCTTAAAGGGCGCGTAGGCGGGCCATCAAGTCTGTGGTGAAATCCcccGGCTCAACCGGGGAAGTGCCGCGGATACTGGTGGTCTCGAGGGGTGCAGGGGCATGTGGAACTTCCGGTGGAGCGGTGAAATGCGTAGATATCGGAAGGAACGCCGGTGGCGAAAGCGACGTGCTGGACACCTACTGACGCTGAGGCGCGAAAG…
OTU968	GTAGGGAATCTTCGGCAATGGgggCAACCCTGACCGAGCAACGCCGCGTGAGTGAAGAAGGTTTTCGGATCGTAAAGCTCTGTTGTAAGTCAAGAACGGGTGTGAGAGTGGAAAGTTCACACTGTGACGGTAGCTTACCAGAAAGGGACGGCTAACTACGTGCCAGCAGCCGCGGTAATACGTAGGTCCCGAGCGTTGTCCGGATTTATTGGGCGTAAAGCGAGCGCAGGCGGTTTGATAAGTCTGAAGTTAAAGGCTGTGGCTCAACCATAGTTCGCTTTGGAAACTGTCAAACTTGAGTGCAGAAGGGGAGAGTGGAATTCCATGTGTAGCGGTGAAATGCGTAGATatatGGAGGAACACCGGTGGCGAAAGCGGCTctctGGTCTGTAACTGACG…
OTU969	ATTAGGAATCTTGCGCAATGGGCGAAAGCCTGACGCAGCGACGCCGCGTGGAGGAGGAAGGCCTTCGGGTTGTAAACTCCTTtttCGAGGGAAGAAGACAGTGACGGTACCTCGGGAATAAGCCCCGGCTAACTCCGTGCCAGCAGCCGCGGTAATACGGAGGgggCGAGCGTTGTCCGAAGTTACTGGGCGTAAAGCgcgcgTAGGCGGGTTGCCAAGTCCGCTGTGAAAGCCCGAGGCTCAACCTCGGAGGGTCGGTGGATACTGGCAGTCTTGAAGGTGCTAGGgggAGATGGAATTACCGGTGTAGCGGTGAAATGCGTAGAGATCGGTAGGAACACCAGTGGCGAAGGCGGTCTCCTGGGGCATTCTTGACGCTGATGCGCGAAAGCTGGgggA…
OTU970	GTGGGGAATCTTGCACAATGGgggAAACCCTGATGCAGCGACGCCGCGTGAGCGATGAAGCCCTTCGGGGCGTAAAGCTCTTTCGGCCGGAACGATAATGACGGTACCGGAGGAAGAAGCTGCGGCTAACTACGTGCCAGCAGCCGCGGTAATACGTAGGCAGCAAGCGTTGTTCGGAGTTACTGGGCGTAAAGAGTGCGTAGGCGGTGTCCTAAGTTTGGTGTGAAATCTCCCGGCTTAACTGGGAGGGTGCGCCGAAGACTGGGGTGCTAGAGGATGGGAAAGGCAAGCGGAATTCCTGGTGTAGCGGTGAAATGCGTAGATATCAGGAGGAACACCGGCGGTGTAGACGGCTTGCTAGACCACCCCTGACGCTGAGGCACGAAAGCGTGGGTAGCA…
[truncated: 1,103 more rows]
